# Supplementary material for: Adherence to recombinant human growth hormone therapy in children: influencing factors and clinical implications
Source: Front Pediatr. 2025 Sep 2;13:1617579. doi: 10.3389/fped.2025.1617579 (PMC12439475; doi:10.3389/fped.2025.1617579)
Supplement: Supplementary file 1 [file Table1.xlsx]

## Sheet: Sheet1
ID	市	用药天数	首次购药时间	下次购药时间	应用药时长	总用药时长	差距天数	末次购药规格	末次单位剂量	确诊身高级别	出生日期	患者性别	用药类型	年龄	下次购药年龄	首次用药年龄_岁	年龄分组	依从性	依从性80%以上	依从性85%以上	依从性86%以上	依从性90%以上	依从性80以上	依从性85以上	依从性86以上	依从性90以上	地区	确诊身高级别2	总用药时长分组	group
GHE00001	苏州市	996	2022-03-10	2024-11-30	996	996	0	GH30IU	0.14	P3-P10	2016-06-16	男	水剂	5.73032	8.45722	5	>3, <=6岁	1	依从性>=80%	依从性>=85%	依从性>=86%	依从性>=90%	1	1	1	1	苏南	P3-P25	>2年	0
GHE00002	苏州市	844	2022-03-03	2024-10-15	957	844	-113	GH30IU	0.16	P10-P25	2012-08-27	女	水剂	9.51403	12.1342	9	>6, <=12岁	0.881923	依从性>=80%	依从性>=85%	依从性>=86%	依从性<90%	1	1	1	0	苏南	P3-P25	>2年	0
GHE00003	南京市	1294	2021-06-18	2025-01-10	1302	1294	-8	GH30IU	0.18		2014-09-02	女	水剂	6.79261	10.3573	6	>6, <=12岁	0.993856	依从性>=80%	依从性>=85%	依从性>=86%	依从性>=90%	1	1	1	1	苏南		>2年	0
GHE00004	无锡市	536	2023-04-05	2024-09-26	540	536	-4	GH30IU	0.15	P3以下	2012-02-12	女	水剂	11.1431	12.6215	11	>6, <=12岁	0.992593	依从性>=80%	依从性>=85%	依从性>=86%	依从性>=90%	1	1	1	1	苏南	P3以下	1~2年	0
GHE00005	无锡市	1319	2016-03-03	2024-09-08	3111	1319	-1792	GH30IU	0.2		2012-10-10	男	水剂	3.39493	11.9124	3	>3, <=6岁	0.423979	依从性<80%	依从性<85%	依从性<86%	依从性<90%	0	0	0	0	苏南		>2年	0
GHE00006	常州市	172	2024-03-24	2024-09-14	174	172	-2	GH30IU	0.14	P3-P10	2015-12-08	女	水剂	8.29295	8.76934	8	>6, <=12岁	0.988506	依从性>=80%	依从性>=85%	依从性>=86%	依从性>=90%	1	1	1	1	苏南	P3-P25	<1年	0
GHE00007	徐州市	1019	2021-07-09	2024-08-25	1143	1019	-124	GH30IU	0.2	P3以下	2014-07-29	女	水剂	6.94593	10.0753	6	>6, <=12岁	0.891514	依从性>=80%	依从性>=85%	依从性>=86%	依从性<90%	1	1	1	0	苏北	P3以下	>2年	0
GHE00008	南通市	210	2024-01-27	2024-08-26	212	210	-2	GH30IU	0.18	P3以下	2013-03-27	男	水剂	10.8364	11.4168	10	>6, <=12岁	0.990566	依从性>=80%	依从性>=85%	依从性>=86%	依从性>=90%	1	1	1	1	苏中	P3以下	<1年	0
GHE00009	南通市	894	2022-01-27	2024-10-05	982	894	-88	GH30IU	0.11	P3以下	2012-11-28	男	水剂	9.16359	11.8522	9	>6, <=12岁	0.910387	依从性>=80%	依从性>=85%	依从性>=86%	依从性>=90%	1	1	1	1	苏中	P3以下	>2年	0
GHE00010	无锡市	302	2023-11-12	2024-09-14	307	302	-5	GH30IU	0.15	P10-P25	2010-08-27	男	水剂	13.2101	14.0507	13	>12, <=18岁	0.983713	依从性>=80%	依从性>=85%	依从性>=86%	依从性>=90%	1	1	1	1	苏南	P3-P25	<1年	0
GHE00011	苏州市	693	2022-08-16	2024-08-30	745	693	-52	GH30IU	0.15	P3以下	2017-06-29	女	水剂	5.13073	7.17043	5	>3, <=6岁	0.930201	依从性>=80%	依从性>=85%	依从性>=86%	依从性>=90%	1	1	1	1	苏南	P3以下	1~2年	0
GHE00012	苏州市	70	2024-06-24	2024-09-06	74	70	-4	GH30IU	0.12	P3以下	2013-11-14	女	水剂	10.6092	10.8118	10	>6, <=12岁	0.945946	依从性>=80%	依从性>=85%	依从性>=86%	依从性>=90%	1	1	1	1	苏南	P3以下	<1年	0
GHE00013	常州市	845	2020-11-03	2024-08-27	1393	845	-548	GH30IU	0.12		2016-03-14	男	水剂	4.64066	8.45448	4	>3, <=6岁	0.606604	依从性<80%	依从性<85%	依从性<86%	依从性<90%	0	0	0	0	苏南		>2年	0
GHE00014	淮安市	651	2022-08-27	2024-08-27	731	651	-80	GH30IU	0.17	P3以下	2012-07-27	男	水剂	10.0835	12.0849	10	>6, <=12岁	0.890561	依从性>=80%	依从性>=85%	依从性>=86%	依从性<90%	1	1	1	0	苏北	P3以下	1~2年	0
GHE00015	南京市	393	2023-01-28	2024-08-23	573	393	-180	GH30IU	0.15	P10-P25	2011-06-24	男	水剂	11.5975	13.1663	11	>6, <=12岁	0.685864	依从性<80%	依从性<85%	依从性<86%	依从性<90%	0	0	0	0	苏南	P3-P25	1~2年	0
GHE00016	南京市	88	2024-05-31	2024-09-04	96	88	-8	GH30IU	0.14	P10-P25	2012-06-30	男	水剂	11.9179	12.1807	11	>6, <=12岁	0.916667	依从性>=80%	依从性>=85%	依从性>=86%	依从性>=90%	1	1	1	1	苏南	P3-P25	<1年	0
GHE00017	宿迁市	957	2021-09-17	2024-09-01	1080	957	-123	GH30IU	0.2	P3-P10	2011-10-15	男	水剂	9.92471	12.8816	9	>6, <=12岁	0.886111	依从性>=80%	依从性>=85%	依从性>=86%	依从性<90%	1	1	1	0	苏北	P3-P25	>2年	0
GHE00018	苏州市	284	2023-11-04	2024-09-28	329	284	-45	GH30IU	0.16	P10-P25	2011-01-12	男	水剂	12.8104	13.7112	12	>12, <=18岁	0.863222	依从性>=80%	依从性>=85%	依从性>=86%	依从性<90%	1	1	1	0	苏南	P3-P25	<1年	0
GHE00019	苏州市	662	2022-09-25	2024-08-27	702	662	-40	GH30IU	0.15	P10-P25	2018-03-17	女	水剂	4.52567	6.44764	4	>3, <=6岁	0.94302	依从性>=80%	依从性>=85%	依从性>=86%	依从性>=90%	1	1	1	1	苏南	P3-P25	1~2年	0
GHE00020	南京市	31	2024-08-18	2024-09-18	31	31	0	GH30IU	0.16	P90-P97	2012-08-28	女	水剂	11.9726	12.0575	11	>6, <=12岁	1	依从性>=80%	依从性>=85%	依从性>=86%	依从性>=90%	1	1	1	1	苏南	P25以上	<1年	0
GHE00021	苏州市	648	2022-12-02	2024-09-24	662	648	-14	GH30IU	0.17	P3-P10	2013-06-29	女	水剂	9.42642	11.2389	9	>6, <=12岁	0.978852	依从性>=80%	依从性>=85%	依从性>=86%	依从性>=90%	1	1	1	1	苏南	P3-P25	1~2年	0
GHE00022	常州市	40	2024-07-31	2024-09-09	40	40	0	GH30IU	0.11	P3以下	2019-07-17	女	水剂	5.04038	5.1499	5	>3, <=6岁	1	依从性>=80%	依从性>=85%	依从性>=86%	依从性>=90%	1	1	1	1	苏南	P3以下	<1年	0
GHE00023	南通市	1059	2021-09-02	2024-08-18	1081	1059	-22	GH30IU	0.16	P3以下	2010-03-14	男	水剂	11.4716	14.4312	11	>6, <=12岁	0.979648	依从性>=80%	依从性>=85%	依从性>=86%	依从性>=90%	1	1	1	1	苏中	P3以下	>2年	0
GHE00024	苏州市	350	2023-09-30	2024-09-15	351	350	-1	GH30IU	0.16	P3-P10	2009-11-14	男	水剂	13.8754	14.8364	13	>12, <=18岁	0.997151	依从性>=80%	依从性>=85%	依从性>=86%	依从性>=90%	1	1	1	1	苏南	P3-P25	<1年	0
GHE00025	徐州市	33	2024-08-13	2024-09-15	33	33	0	GH30IU	0.15	P3-P10	2012-06-07	男	水剂	12.1834	12.2738	12	>12, <=18岁	1	依从性>=80%	依从性>=85%	依从性>=86%	依从性>=90%	1	1	1	1	苏北	P3-P25	<1年	0
GHE00026	南通市	171	2024-02-29	2024-08-29	182	171	-11	GH30IU	0.14	P3-P10	2013-01-22	女	水剂	11.102	11.6003	11	>6, <=12岁	0.93956	依从性>=80%	依从性>=85%	依从性>=86%	依从性>=90%	1	1	1	1	苏中	P3-P25	<1年	0
GHE00027	南京市	301	2023-10-14	2024-08-29	320	301	-19	GH30IU	0.12	P3以下	2013-01-07	女	水剂	10.7652	11.6413	10	>6, <=12岁	0.940625	依从性>=80%	依从性>=85%	依从性>=86%	依从性>=90%	1	1	1	1	苏南	P3以下	<1年	0
GHE00028	南通市	494	2023-05-05	2024-09-10	494	494	0	GH30IU	0.13	P3以下	2017-09-22	男	水剂	5.61533	6.96783	5	>3, <=6岁	1	依从性>=80%	依从性>=85%	依从性>=86%	依从性>=90%	1	1	1	1	苏中	P3以下	1~2年	0
GHE00029	盐城市	773	2022-08-30	2024-10-16	778	773	-5	GH30IU	0.17	P3以下	2010-11-16	女	水剂	11.7864	13.9165	11	>6, <=12岁	0.993573	依从性>=80%	依从性>=85%	依从性>=86%	依从性>=90%	1	1	1	1	苏北	P3以下	>2年	0
GHE00030	南京市	217	2024-02-09	2024-09-13	217	217	0	GH30IU	0.16	P25-P50	2013-02-28	女	水剂	10.9459	11.54	10	>6, <=12岁	1	依从性>=80%	依从性>=85%	依从性>=86%	依从性>=90%	1	1	1	1	苏南	P25以上	<1年	0
GHE00031	徐州市	75	2024-06-26	2024-09-09	75	75	0	GH30IU	0.13	P3-P10	2012-10-26	女	水剂	11.666	11.8713	11	>6, <=12岁	1	依从性>=80%	依从性>=85%	依从性>=86%	依从性>=90%	1	1	1	1	苏北	P3-P25	<1年	0
GHE00032	南通市	352	2023-08-31	2024-09-04	370	352	-18	GH30IU	0.13	P3以下	2015-01-05	男	水剂	8.65161	9.66461	8	>6, <=12岁	0.951351	依从性>=80%	依从性>=85%	依从性>=86%	依从性>=90%	1	1	1	1	苏中	P3以下	<1年	0
GHE00033	南京市	614	2022-10-09	2024-09-09	701	614	-87	GH30IU	0.2	P10-P25	2010-04-29	女	水剂	12.4463	14.3655	12	>12, <=18岁	0.875892	依从性>=80%	依从性>=85%	依从性>=86%	依从性<90%	1	1	1	0	苏南	P3-P25	1~2年	0
GHE00034	南通市	927	2022-08-09	2025-02-21	927	927	0	GH30IU	0.14	P3-P10	2016-08-07	男	水剂	6.00411	8.54209	6	>6, <=12岁	1	依从性>=80%	依从性>=85%	依从性>=86%	依从性>=90%	1	1	1	1	苏中	P3-P25	>2年	0
GHE00035	扬州市	510	2023-02-26	2024-08-31	552	510	-42	GH30IU	0.14	P10-P25	2014-01-29	男	水剂	9.07598	10.5873	9	>6, <=12岁	0.923913	依从性>=80%	依从性>=85%	依从性>=86%	依从性>=90%	1	1	1	1	苏中	P3-P25	1~2年	0
GHE00036	常州市	112	2024-04-23	2024-08-28	127	112	-15	GH30IU	0.14	P25-P50	2013-11-17	女	水剂	10.4312	10.7789	10	>6, <=12岁	0.88189	依从性>=80%	依从性>=85%	依从性>=86%	依从性<90%	1	1	1	0	苏南	P25以上	<1年	0
GHE00037	南通市	785	2021-08-05	2024-09-13	1135	785	-350	GH30IU	0.14	P3以下	2013-10-03	女	水剂	7.83847	10.9459	7	>6, <=12岁	0.69163	依从性<80%	依从性<85%	依从性<86%	依从性<90%	0	0	0	0	苏中	P3以下	>2年	0
GHE00038	南京市	657	2022-10-29	2024-08-18	659	657	-2	GH30IU	0.16	P3以下	2012-07-05	男	水剂	10.3162	12.1205	10	>6, <=12岁	0.996965	依从性>=80%	依从性>=85%	依从性>=86%	依从性>=90%	1	1	1	1	苏南	P3以下	1~2年	0
GHE00039	南京市	239	2024-02-01	2024-09-30	242	239	-3	GH30IU	0.2	P50-P75	2010-10-15	女	水剂	13.2977	13.9603	13	>12, <=18岁	0.987603	依从性>=80%	依从性>=85%	依从性>=86%	依从性>=90%	1	1	1	1	苏南	P25以上	<1年	0
GHE00040	泰州市	819	2022-05-18	2024-09-01	837	819	-18	GH30IU	0.13	P3以下	2016-12-29	男	水剂	5.38261	7.6742	5	>3, <=6岁	0.978495	依从性>=80%	依从性>=85%	依从性>=86%	依从性>=90%	1	1	1	1	苏中	P3以下	>2年	0
GHE00041	苏州市	581	2022-10-29	2024-09-11	683	581	-102	GH30IU	0.2	P10-P25	2010-03-13	男	水剂	12.6297	14.4997	12	>12, <=18岁	0.850659	依从性>=80%	依从性>=85%	依从性<86%	依从性<90%	1	1	0	0	苏南	P3-P25	1~2年	0
GHE00042	南京市	881	2022-01-29	2024-08-21	935	881	-54	GH30IU	0.16	P3以下	2013-09-26	男	水剂	8.34223	10.9021	8	>6, <=12岁	0.942246	依从性>=80%	依从性>=85%	依从性>=86%	依从性>=90%	1	1	1	1	苏南	P3以下	>2年	0
GHE00043	镇江市	459	2023-04-08	2024-08-31	511	459	-52	GH30IU	0.18	P75-P90	2011-11-13	男	水剂	11.4004	12.7995	11	>6, <=12岁	0.898239	依从性>=80%	依从性>=85%	依从性>=86%	依从性<90%	1	1	1	0	苏南	P25以上	1~2年	0
GHE00044	南通市	294	2023-10-13	2024-08-29	321	294	-27	GH30IU	0.11	P10-P25	2015-11-18	女	水剂	7.90144	8.78029	7	>6, <=12岁	0.915888	依从性>=80%	依从性>=85%	依从性>=86%	依从性>=90%	1	1	1	1	苏中	P3-P25	<1年	0
GHE00045	苏州市	390	2023-08-26	2024-10-04	405	390	-15	GH30IU	0.12	P10-P25	2011-12-03	女	水剂	11.729	12.8378	11	>6, <=12岁	0.962963	依从性>=80%	依从性>=85%	依从性>=86%	依从性>=90%	1	1	1	1	苏南	P3-P25	1~2年	0
GHE00046	苏州市	202	2024-03-15	2024-10-07	206	202	-4	GH30IU	0.12	P3以下	2015-11-12	女	水剂	8.33949	8.90349	8	>6, <=12岁	0.980583	依从性>=80%	依从性>=85%	依从性>=86%	依从性>=90%	1	1	1	1	苏南	P3以下	<1年	0
GHE00047	常州市	197	2024-04-14	2024-10-28	197	197	0	GH30IU	0.13	P3以下	2020-04-29	男	水剂	3.95893	4.49829	3	>3, <=6岁	1	依从性>=80%	依从性>=85%	依从性>=86%	依从性>=90%	1	1	1	1	苏南	P3以下	<1年	0
GHE00048	南京市	692	2022-10-05	2024-09-17	713	692	-21	GH30IU	0.12	P3以下	2017-12-26	女	水剂	4.77481	6.7269	4	>3, <=6岁	0.970547	依从性>=80%	依从性>=85%	依从性>=86%	依从性>=90%	1	1	1	1	苏南	P3以下	1~2年	0
GHE00049	徐州市	489	2023-03-05	2024-08-30	544	489	-55	GH30IU	0.12	P3以下	2010-12-30	男	水剂	12.178	13.6674	12	>12, <=18岁	0.898897	依从性>=80%	依从性>=85%	依从性>=86%	依从性<90%	1	1	1	0	苏北	P3以下	1~2年	0
GHE00050	常州市	210	2024-03-19	2024-10-19	214	210	-4	GH30IU	0.14	P3-P10	2019-01-24	男	水剂	5.1499	5.7358	5	>3, <=6岁	0.981308	依从性>=80%	依从性>=85%	依从性>=86%	依从性>=90%	1	1	1	1	苏南	P3-P25	<1年	0
GHE00051	苏州市	300	2023-11-18	2024-09-19	306	300	-6	GH30IU	0.13	P10-P25	2013-02-03	男	水剂	10.7871	11.6249	10	>6, <=12岁	0.980392	依从性>=80%	依从性>=85%	依从性>=86%	依从性>=90%	1	1	1	1	苏南	P3-P25	<1年	0
GHE00052	镇江市	335	2023-09-10	2024-08-24	349	335	-14	GH30IU	0.17	P3-P10	2013-12-14	男	水剂	9.73854	10.694	9	>6, <=12岁	0.959885	依从性>=80%	依从性>=85%	依从性>=86%	依从性>=90%	1	1	1	1	苏南	P3-P25	<1年	0
GHE00053	南通市	652	2022-11-06	2024-09-23	687	652	-35	GH30IU	0.16	P3-P10	2011-08-29	女	水剂	11.1896	13.0705	11	>6, <=12岁	0.949054	依从性>=80%	依从性>=85%	依从性>=86%	依从性>=90%	1	1	1	1	苏中	P3-P25	1~2年	0
GHE00054	苏州市	746	2022-08-24	2024-09-27	765	746	-19	GH30IU	0.14	P10-P25	2012-11-18	女	水剂	9.76318	11.8576	9	>6, <=12岁	0.975163	依从性>=80%	依从性>=85%	依从性>=86%	依从性>=90%	1	1	1	1	苏南	P3-P25	>2年	0
GHE00055	徐州市	652	2022-08-15	2024-09-16	763	652	-111	GH30IU	0.18	P3以下	2011-06-30	男	水剂	11.1266	13.2156	11	>6, <=12岁	0.854522	依从性>=80%	依从性>=85%	依从性<86%	依从性<90%	1	1	0	0	苏北	P3以下	1~2年	0
GHE00056	常州市	1080	2022-07-12	2025-07-18	1102	1080	-22	GH30IU	0.15	P3以下	2016-08-17	女	水剂	5.90007	8.91718	5	>3, <=6岁	0.980036	依从性>=80%	依从性>=85%	依从性>=86%	依从性>=90%	1	1	1	1	苏南	P3以下	>2年	0
GHE00057	无锡市	2068	2017-07-17	2024-09-02	2604	2068	-536	GH30IU	0.19		2013-05-22	男	水剂	4.15332	11.2827	4	>3, <=6岁	0.794163	依从性<80%	依从性<85%	依从性<86%	依从性<90%	0	0	0	0	苏南		>2年	0
GHE00058	镇江市	625	2022-10-15	2024-09-02	688	625	-63	GH30IU	0.17	P90-P97	2014-09-23	女	水剂	8.06023	9.94387	8	>6, <=12岁	0.90843	依从性>=80%	依从性>=85%	依从性>=86%	依从性>=90%	1	1	1	1	苏南	P25以上	1~2年	0
GHE00059	扬州市	574	2023-02-17	2024-09-24	585	574	-11	GH30IU	0.15	P3以下	2012-06-15	男	水剂	10.6749	12.2765	10	>6, <=12岁	0.981197	依从性>=80%	依从性>=85%	依从性>=86%	依从性>=90%	1	1	1	1	苏中	P3以下	1~2年	0
GHE00060	南通市	639	2022-10-28	2024-09-23	696	639	-57	GH30IU	0.13	P50-P75	2014-05-08	女	水剂	8.47365	10.3792	8	>6, <=12岁	0.918103	依从性>=80%	依从性>=85%	依从性>=86%	依从性>=90%	1	1	1	1	苏中	P25以上	1~2年	0
GHE00061	宿迁市	135	2024-04-10	2024-08-29	141	135	-6	GH30IU	0.12	P3以下	2013-11-18	男	水剂	10.3929	10.7789	10	>6, <=12岁	0.957447	依从性>=80%	依从性>=85%	依从性>=86%	依从性>=90%	1	1	1	1	苏北	P3以下	<1年	0
GHE00062	连云港市	368	2023-08-18	2024-08-22	370	368	-2	GH30IU	0.14	P3以下	2012-05-29	男	水剂	11.2197	12.2327	11	>6, <=12岁	0.994595	依从性>=80%	依从性>=85%	依从性>=86%	依从性>=90%	1	1	1	1	苏北	P3以下	1~2年	0
GHE00063	南京市	23	2024-08-08	2024-08-31	23	23	0	GH30IU	0.15	P50-P75	2011-10-26	男	水剂	12.7858	12.8487	12	>12, <=18岁	1	依从性>=80%	依从性>=85%	依从性>=86%	依从性>=90%	1	1	1	1	苏南	P25以上	<1年	0
GHE00064	苏州市	405	2023-07-29	2024-09-20	419	405	-14	GH30IU	0.16	P50-P75	2013-08-14	女	水剂	9.95483	11.102	9	>6, <=12岁	0.966587	依从性>=80%	依从性>=85%	依从性>=86%	依从性>=90%	1	1	1	1	苏南	P25以上	1~2年	0
GHE00065	苏州市	564	2023-02-10	2024-09-05	573	564	-9	GH30IU	0.16	P50-P75	2012-10-27	女	水剂	10.2888	11.8576	10	>6, <=12岁	0.984293	依从性>=80%	依从性>=85%	依从性>=86%	依从性>=90%	1	1	1	1	苏南	P25以上	1~2年	0
GHE00066	南京市	87	2024-05-25	2024-09-01	99	87	-12	GH30IU	0.18	P10-P25	2011-01-03	女	水剂	13.3908	13.6619	13	>12, <=18岁	0.878788	依从性>=80%	依从性>=85%	依从性>=86%	依从性<90%	1	1	1	0	苏南	P3-P25	<1年	0
GHE00067	苏州市	217	2023-12-12	2024-08-19	251	217	-34	GH30IU	0.14	P3以下	2017-02-23	男	水剂	6.79808	7.48528	6	>6, <=12岁	0.864542	依从性>=80%	依从性>=85%	依从性>=86%	依从性<90%	1	1	1	0	苏南	P3以下	<1年	0
GHE00068	常州市	123	2024-04-26	2024-09-02	129	123	-6	GH30IU	0.16	P10-P25	2010-07-15	男	水剂	13.7823	14.1355	13	>12, <=18岁	0.953488	依从性>=80%	依从性>=85%	依从性>=86%	依从性>=90%	1	1	1	1	苏南	P3-P25	<1年	0
GHE00069	常州市	363	2023-08-04	2024-08-28	390	363	-27	GH30IU	0.13	P75-P90	2011-01-21	男	水剂	12.5339	13.6016	12	>12, <=18岁	0.930769	依从性>=80%	依从性>=85%	依从性>=86%	依从性>=90%	1	1	1	1	苏南	P25以上	<1年	0
GHE00070	无锡市	333	2023-11-11	2024-10-23	347	333	-14	GH30IU	0.11	P10-P25	2013-09-03	男	水剂	10.1875	11.1376	10	>6, <=12岁	0.959654	依从性>=80%	依从性>=85%	依从性>=86%	依从性>=90%	1	1	1	1	苏南	P3-P25	<1年	0
GHE00071	徐州市	60	2024-07-11	2024-09-09	60	60	0	GH30IU	0.15	P10-P25	2016-10-23	女	水剂	7.71526	7.87953	7	>6, <=12岁	1	依从性>=80%	依从性>=85%	依从性>=86%	依从性>=90%	1	1	1	1	苏北	P3-P25	<1年	0
GHE00072	扬州市	418	2023-07-29	2024-09-22	421	418	-3	GH30IU	0.19	P25-P50	2013-02-06	女	水剂	10.4723	11.6249	10	>6, <=12岁	0.992874	依从性>=80%	依从性>=85%	依从性>=86%	依从性>=90%	1	1	1	1	苏中	P25以上	1~2年	0
GHE00073	扬州市	400	2023-07-29	2024-09-05	404	400	-4	GH30IU	0.18	P25-P50	2013-02-06	女	水剂	10.4723	11.5784	10	>6, <=12岁	0.990099	依从性>=80%	依从性>=85%	依从性>=86%	依从性>=90%	1	1	1	1	苏中	P25以上	1~2年	0
GHE00074	南京市	100	2024-04-29	2024-08-28	121	100	-21	GH30IU	0.13	P3-P10	2016-02-09	男	水剂	8.21903	8.55031	8	>6, <=12岁	0.826446	依从性>=80%	依从性<85%	依从性<86%	依从性<90%	1	0	0	0	苏南	P3-P25	<1年	0
GHE00075	苏州市	593	2022-11-14	2024-09-11	667	593	-74	GH30IU	0.14	P3-P10	2015-05-24	男	水剂	7.47707	9.30322	7	>6, <=12岁	0.889055	依从性>=80%	依从性>=85%	依从性>=86%	依从性<90%	1	1	1	0	苏南	P3-P25	1~2年	0
GHE00076	南通市	1786	2018-02-03	2024-08-31	2401	1786	-615	GH30IU	0.19		2013-01-24	女	水剂	5.02669	11.6003	5	>3, <=6岁	0.743857	依从性<80%	依从性<85%	依从性<86%	依从性<90%	0	0	0	0	苏中		>2年	0
GHE00077	南通市	538	2021-12-27	2024-08-18	965	538	-427	GH30IU	0.15	P25-P50	2012-04-26	男	水剂	9.67009	12.3121	9	>6, <=12岁	0.557513	依从性<80%	依从性<85%	依从性<86%	依从性<90%	0	0	0	0	苏中	P25以上	1~2年	0
GHE00078	扬州市	400	2023-07-22	2024-08-25	400	400	0	GH30IU	0.18	P3以下	2013-09-27	男	水剂	9.8152	10.9103	9	>6, <=12岁	1	依从性>=80%	依从性>=85%	依从性>=86%	依从性>=90%	1	1	1	1	苏中	P3以下	1~2年	0
GHE00079	南京市	61	2024-07-12	2024-09-14	64	61	-3	GH30IU	0.15	P10-P25	2016-05-31	女	水剂	8.11499	8.29021	8	>6, <=12岁	0.953125	依从性>=80%	依从性>=85%	依从性>=86%	依从性>=90%	1	1	1	1	苏南	P3-P25	<1年	0
GHE00080	泰州市	437	2023-06-06	2024-09-11	463	437	-26	GH30IU	0.18	P3以下	2013-03-22	女	水剂	10.2067	11.4743	10	>6, <=12岁	0.943844	依从性>=80%	依从性>=85%	依从性>=86%	依从性>=90%	1	1	1	1	苏中	P3以下	1~2年	0
GHE00081	泰州市	235	2024-02-08	2024-10-01	236	235	-1	GH30IU	0.14	P75-P90	2014-08-22	女	水剂	9.46475	10.1109	9	>6, <=12岁	0.995763	依从性>=80%	依从性>=85%	依从性>=86%	依从性>=90%	1	1	1	1	苏中	P25以上	<1年	0
GHE00082	南京市	498	2023-03-31	2024-08-21	509	498	-11	GH30IU	0.13	P3以下	2018-06-26	男	水剂	4.76112	6.15469	4	>3, <=6岁	0.978389	依从性>=80%	依从性>=85%	依从性>=86%	依从性>=90%	1	1	1	1	苏南	P3以下	1~2年	0
GHE00083	镇江市	113	2024-04-29	2024-08-21	114	113	-1	GH30IU	0.15	P25-P50	2014-04-29	女	水剂	10.0014	10.3135	10	>6, <=12岁	0.991228	依从性>=80%	依从性>=85%	依从性>=86%	依从性>=90%	1	1	1	1	苏南	P25以上	<1年	0
GHE00084	镇江市	360	2023-08-27	2024-08-22	361	360	-1	GH30IU	0.15	P3-P10	2011-01-03	男	水剂	12.6461	13.6345	12	>12, <=18岁	0.99723	依从性>=80%	依从性>=85%	依从性>=86%	依从性>=90%	1	1	1	1	苏南	P3-P25	<1年	0
GHE00085	泰州市	695	2022-09-02	2024-09-12	741	695	-46	GH30IU	0.16	P10-P25	2013-07-07	女	水剂	9.15537	11.1841	9	>6, <=12岁	0.937922	依从性>=80%	依从性>=85%	依从性>=86%	依从性>=90%	1	1	1	1	苏中	P3-P25	1~2年	0
GHE00086	南京市	20	2024-08-11	2024-08-31	20	20	0	GH30IU	0.16	P3-P10	2009-05-18	男	水剂	15.2334	15.2882	15	>12, <=18岁	1	依从性>=80%	依从性>=85%	依从性>=86%	依从性>=90%	1	1	1	1	苏南	P3-P25	<1年	0
GHE00087	无锡市	902	2022-03-15	2024-09-18	918	902	-16	GH30IU	0.17	P3以下	2016-09-01	男	水剂	5.5332	8.04654	5	>3, <=6岁	0.982571	依从性>=80%	依从性>=85%	依从性>=86%	依从性>=90%	1	1	1	1	苏南	P3以下	>2年	0
GHE00088	苏州市	342	2023-09-19	2024-09-09	356	342	-14	GH30IU	0.14	P10-P25	2009-11-20	男	水剂	13.8289	14.8036	13	>12, <=18岁	0.960674	依从性>=80%	依从性>=85%	依从性>=86%	依从性>=90%	1	1	1	1	苏南	P3-P25	<1年	0
GHE00089	南京市	81	2024-06-09	2024-09-02	85	81	-4	GH30IU	0.15	P75-P90	2012-03-09	男	水剂	12.2519	12.4846	12	>12, <=18岁	0.952941	依从性>=80%	依从性>=85%	依从性>=86%	依从性>=90%	1	1	1	1	苏南	P25以上	<1年	0
GHE00090	无锡市	731	2022-09-11	2024-09-11	731	731	0	GH30IU	0.19	P25-P50	2010-09-26	男	水剂	11.9589	13.9603	11	>6, <=12岁	1	依从性>=80%	依从性>=85%	依从性>=86%	依从性>=90%	1	1	1	1	苏南	P25以上	>2年	0
GHE00091	淮安市	245	2023-12-22	2024-09-12	265	245	-20	GH30IU	0.13		2014-07-31	女	水剂	9.39357	10.1191	9	>6, <=12岁	0.924528	依从性>=80%	依从性>=85%	依从性>=86%	依从性>=90%	1	1	1	1	苏北		<1年	0
GHE00092	南京市	713	2022-08-19	2024-09-23	766	713	-53	GH30IU	0.16	P3-P10	2014-07-08	男	水剂	8.11499	10.2122	8	>6, <=12岁	0.930809	依从性>=80%	依从性>=85%	依从性>=86%	依从性>=90%	1	1	1	1	苏南	P3-P25	1~2年	0
GHE00093	镇江市	62	2024-06-24	2024-08-25	62	62	0	GH30IU	0.15	P3以下	2017-10-17	女	水剂	6.68583	6.85558	6	>6, <=12岁	1	依从性>=80%	依从性>=85%	依从性>=86%	依从性>=90%	1	1	1	1	苏南	P3以下	<1年	0
GHE00094	南京市	516	2023-01-07	2024-09-16	618	516	-102	GH30IU	0.16	P10-P25	2015-06-13	男	水剂	7.57016	9.26215	7	>6, <=12岁	0.834951	依从性>=80%	依从性<85%	依从性<86%	依从性<90%	1	0	0	0	苏南	P3-P25	1~2年	0
GHE00095	南京市	1341	2019-02-22	2024-09-30	2047	1341	-706	GH30IU	0.12	P3-P10	2009-08-15	男	水剂	9.52225	15.1266	9	>6, <=12岁	0.655105	依从性<80%	依从性<85%	依从性<86%	依从性<90%	0	0	0	0	苏南	P3-P25	>2年	0
GHE00096	苏州市	1665	2019-12-21	2024-09-21	1736	1665	-71	GH30IU	0.17		2014-02-27	男	水剂	5.81246	10.5654	5	>3, <=6岁	0.959101	依从性>=80%	依从性>=85%	依从性>=86%	依从性>=90%	1	1	1	1	苏南		>2年	0
GHE00097	南京市	571	2023-02-22	2024-09-18	574	571	-3	GH30IU	0.15	P3以下	2018-01-01	男	水剂	5.14168	6.71321	5	>3, <=6岁	0.994774	依从性>=80%	依从性>=85%	依从性>=86%	依从性>=90%	1	1	1	1	苏南	P3以下	1~2年	0
GHE00098	南京市	251	2023-12-03	2024-08-19	260	251	-9	GH30IU	0.16	P25-P50	2012-04-01	女	水剂	11.6715	12.3833	11	>6, <=12岁	0.965385	依从性>=80%	依从性>=85%	依从性>=86%	依从性>=90%	1	1	1	1	苏南	P25以上	<1年	0
GHE00099	苏州市	110	2024-05-18	2024-09-05	110	110	0	GH30IU	0.13	P3以下	2015-02-08	男	水剂	9.2731	9.57426	9	>6, <=12岁	1	依从性>=80%	依从性>=85%	依从性>=86%	依从性>=90%	1	1	1	1	苏南	P3以下	<1年	0
GHE00100	苏州市	507	2023-03-29	2024-08-27	517	507	-10	GH30IU	0.15	P25-P50	2012-08-17	女	水剂	10.6119	12.0274	10	>6, <=12岁	0.980658	依从性>=80%	依从性>=85%	依从性>=86%	依从性>=90%	1	1	1	1	苏南	P25以上	1~2年	0
GHE00101	扬州市	901	2018-04-03	2024-09-27	2369	901	-1468	GH30IU	0.18	P3-P10	2013-01-18	女	水剂	5.20465	11.6906	5	>3, <=6岁	0.380329	依从性<80%	依从性<85%	依从性<86%	依从性<90%	0	0	0	0	苏中	P3-P25	>2年	0
GHE00102	苏州市	294	2023-11-07	2024-08-29	296	294	-2	GH30IU	0.15	P3以下	2018-08-02	男	水剂	5.26489	6.07529	5	>3, <=6岁	0.993243	依从性>=80%	依从性>=85%	依从性>=86%	依从性>=90%	1	1	1	1	苏南	P3以下	<1年	0
GHE00103	南京市	1325	2021-04-01	2024-12-15	1354	1325	-29	GH30IU	0.17	P3-P10	2010-09-16	女	水剂	10.5407	14.2478	10	>6, <=12岁	0.978582	依从性>=80%	依从性>=85%	依从性>=86%	依从性>=90%	1	1	1	1	苏南	P3-P25	>2年	0
GHE00104	徐州市	210	2024-02-23	2024-09-22	212	210	-2	GH30IU	0.15	P3以下	2010-11-02	男	水剂	13.3087	13.8891	13	>12, <=18岁	0.990566	依从性>=80%	依从性>=85%	依从性>=86%	依从性>=90%	1	1	1	1	苏北	P3以下	<1年	0
GHE00105	南京市	60	2024-07-18	2024-09-16	60	60	0	GH30IU	0.18	P75-P90	2014-01-15	女	水剂	10.5051	10.6694	10	>6, <=12岁	1	依从性>=80%	依从性>=85%	依从性>=86%	依从性>=90%	1	1	1	1	苏南	P25以上	<1年	0
GHE00106	徐州市	120	2024-05-04	2024-09-09	128	120	-8	GH30IU	0.14	P3以下	2012-11-26	女	水剂	11.436	11.7864	11	>6, <=12岁	0.9375	依从性>=80%	依从性>=85%	依从性>=86%	依从性>=90%	1	1	1	1	苏北	P3以下	<1年	0
GHE00107	无锡市	730	2022-09-01	2024-10-10	770	730	-40	GH30IU	0.19	P3-P10	2013-03-19	男	水剂	9.4538	11.5619	9	>6, <=12岁	0.948052	依从性>=80%	依从性>=85%	依从性>=86%	依从性>=90%	1	1	1	1	苏南	P3-P25	1~2年	0
GHE00108	南京市	91	2024-06-13	2024-09-18	97	91	-6	GH30IU	0.18	P50-P75	2013-05-29	女	水剂	11.0418	11.3073	11	>6, <=12岁	0.938144	依从性>=80%	依从性>=85%	依从性>=86%	依从性>=90%	1	1	1	1	苏南	P25以上	<1年	0
GHE00109	泰州市	398	2023-08-25	2024-10-03	405	398	-7	GH30IU	0.2	P3以下	2010-03-25	男	水剂	13.4182	14.527	13	>12, <=18岁	0.982716	依从性>=80%	依从性>=85%	依从性>=86%	依从性>=90%	1	1	1	1	苏中	P3以下	1~2年	0
GHE00110	苏州市	33	2024-08-07	2024-09-09	33	33	0	GH30IU	0.13	P10-P25	2012-06-17	男	水剂	12.1396	12.23	12	>12, <=18岁	1	依从性>=80%	依从性>=85%	依从性>=86%	依从性>=90%	1	1	1	1	苏南	P3-P25	<1年	0
GHE00111	连云港市	250	2024-01-04	2024-09-11	251	250	-1	GH30IU	0.11	P3以下	2016-11-11	女	水剂	7.14579	7.83299	7	>6, <=12岁	0.996016	依从性>=80%	依从性>=85%	依从性>=86%	依从性>=90%	1	1	1	1	苏北	P3以下	<1年	0
GHE00112	南京市	891	2019-10-16	2024-08-21	1771	891	-880	GH30IU	0.17		2014-09-21	女	水剂	5.06776	9.9165	5	>3, <=6岁	0.503106	依从性<80%	依从性<85%	依从性<86%	依从性<90%	0	0	0	0	苏南		>2年	0
GHE00114	南京市	148	2024-03-14	2024-08-24	163	148	-15	GH30IU	0.15	P3以下	2016-11-21	女	水剂	7.31006	7.75633	7	>6, <=12岁	0.907975	依从性>=80%	依从性>=85%	依从性>=86%	依从性>=90%	1	1	1	1	苏南	P3以下	<1年	0
GHE00115	常州市	405	2023-06-18	2024-08-22	431	405	-26	GH30IU	0.15	P3-P10	2013-09-22	男	水剂	9.7358	10.9158	9	>6, <=12岁	0.939675	依从性>=80%	依从性>=85%	依从性>=86%	依从性>=90%	1	1	1	1	苏南	P3-P25	1~2年	0
GHE00116	宿迁市	177	2024-03-04	2024-09-03	183	177	-6	GH30IU	0.12	P3以下	2012-02-06	男	水剂	12.0739	12.5749	12	>12, <=18岁	0.967213	依从性>=80%	依从性>=85%	依从性>=86%	依从性>=90%	1	1	1	1	苏北	P3以下	<1年	0
GHE00117	南通市	273	2023-12-09	2024-09-17	283	273	-10	GH30IU	0.13		2014-05-15	女	水剂	9.56879	10.3436	9	>6, <=12岁	0.964664	依从性>=80%	依从性>=85%	依从性>=86%	依从性>=90%	1	1	1	1	苏中		<1年	0
GHE00118	苏州市	32	2024-08-18	2024-09-19	32	32	0	GH30IU	0.15	P50-P75	2011-07-22	男	水剂	13.076	13.1636	13	>12, <=18岁	1	依从性>=80%	依从性>=85%	依从性>=86%	依从性>=90%	1	1	1	1	苏南	P25以上	<1年	0
GHE00119	连云港市	427	2023-04-03	2024-08-28	513	427	-86	GH30IU	0.13	P3-P10	2018-06-21	女	水剂	4.78303	6.18754	4	>3, <=6岁	0.832359	依从性>=80%	依从性<85%	依从性<86%	依从性<90%	1	0	0	0	苏北	P3-P25	1~2年	0
GHE00120	南京市	121	2024-05-08	2024-09-06	121	121	0	GH30IU	0.18	P75-P90	2013-03-13	男	水剂	11.154	11.4853	11	>6, <=12岁	1	依从性>=80%	依从性>=85%	依从性>=86%	依从性>=90%	1	1	1	1	苏南	P25以上	<1年	0
GHE00121	扬州市	77	2019-04-23	2024-08-20	1946	77	-1869	GH30IU	0.15		2012-01-13	男	水剂	7.27447	12.6023	7	>6, <=12岁	0.0395683	依从性<80%	依从性<85%	依从性<86%	依从性<90%	0	0	0	0	苏中		<1年	0
GHE00122	南京市	581	2022-09-28	2024-09-08	711	581	-130	GH30IU	0.19	P25-P50	2012-12-24	男	水剂	9.76044	11.707	9	>6, <=12岁	0.817159	依从性>=80%	依从性<85%	依从性<86%	依从性<90%	1	0	0	0	苏南	P25以上	1~2年	0
GHE00123	徐州市	178	2024-04-16	2024-10-11	178	178	0	GH30IU	0.15	P3-P10	2016-09-13	男	水剂	7.58932	8.07666	7	>6, <=12岁	1	依从性>=80%	依从性>=85%	依从性>=86%	依从性>=90%	1	1	1	1	苏北	P3-P25	<1年	0
GHE00124	淮安市	801	2022-03-20	2024-08-29	893	801	-92	GH30IU	0.16	P3以下	2015-05-06	女	水剂	6.87201	9.31691	6	>6, <=12岁	0.896976	依从性>=80%	依从性>=85%	依从性>=86%	依从性<90%	1	1	1	0	苏北	P3以下	>2年	0
GHE00125	徐州市	173	2024-02-19	2024-08-26	189	173	-16	GH30IU	0.18	P50-P75	2011-06-26	男	水剂	12.6516	13.1691	12	>12, <=18岁	0.915344	依从性>=80%	依从性>=85%	依从性>=86%	依从性>=90%	1	1	1	1	苏北	P25以上	<1年	0
GHE00126	南京市	549	2022-10-15	2024-08-18	673	549	-124	GH30IU	0.19	P50-P75	2010-01-10	男	水剂	12.7611	14.6037	12	>12, <=18岁	0.81575	依从性>=80%	依从性<85%	依从性<86%	依从性<90%	1	0	0	0	苏南	P25以上	1~2年	0
GHE00127	南京市	976	2021-11-06	2024-09-17	1046	976	-70	GH30IU	0.16	P3-P10	2013-05-05	女	水剂	8.5065	11.3703	8	>6, <=12岁	0.933078	依从性>=80%	依从性>=85%	依从性>=86%	依从性>=90%	1	1	1	1	苏南	P3-P25	>2年	0
GHE00128	扬州市	160	2024-03-23	2024-08-30	160	160	0	GH30IU	0.16	P25-P50	2014-03-26	男	水剂	9.99316	10.4312	9	>6, <=12岁	1	依从性>=80%	依从性>=85%	依从性>=86%	依从性>=90%	1	1	1	1	苏中	P25以上	<1年	0
GHE00129	南通市	1089	2021-11-24	2024-11-25	1097	1089	-8	GH30IU	0.17	P3以下	2016-02-14	男	水剂	5.77687	8.78029	5	>3, <=6岁	0.992707	依从性>=80%	依从性>=85%	依从性>=86%	依从性>=90%	1	1	1	1	苏中	P3以下	>2年	0
GHE00130	泰州市	110	2024-05-18	2024-09-05	110	110	0	GH30IU	0.15	P75-P90	2012-09-02	男	水剂	11.707	12.0082	11	>6, <=12岁	1	依从性>=80%	依从性>=85%	依从性>=86%	依从性>=90%	1	1	1	1	苏中	P25以上	<1年	0
GHE00131	盐城市	255	2023-12-17	2024-08-28	255	255	0	GH30IU	0.14	P50-P75	2013-06-30	女	水剂	10.4641	11.1622	10	>6, <=12岁	1	依从性>=80%	依从性>=85%	依从性>=86%	依从性>=90%	1	1	1	1	苏北	P25以上	<1年	0
GHE00132	无锡市	1134	2021-07-29	2024-11-21	1211	1134	-77	GH30IU	0.06	P3以下	2009-04-01	男	水剂	12.3258	15.6413	12	>12, <=18岁	0.936416	依从性>=80%	依从性>=85%	依从性>=86%	依从性>=90%	1	1	1	1	苏南	P3以下	>2年	0
GHE00133	南京市	455	2023-05-31	2024-09-12	470	455	-15	GH30IU	0.16	P3-P10	2010-11-05	男	水剂	12.5667	13.8535	12	>12, <=18岁	0.968085	依从性>=80%	依从性>=85%	依从性>=86%	依从性>=90%	1	1	1	1	苏南	P3-P25	1~2年	0
GHE00134	常州市	1000	2021-10-28	2024-09-07	1045	1000	-45	GH30IU	0.15	P3以下	2017-09-16	女	水剂	4.11499	6.97604	4	>3, <=6岁	0.956938	依从性>=80%	依从性>=85%	依从性>=86%	依从性>=90%	1	1	1	1	苏南	P3以下	>2年	0
GHE00135	南京市	310	2023-12-25	2024-11-11	322	310	-12	GH30IU	0.12		2018-12-10	女	水剂	5.04038	5.92197	5	>3, <=6岁	0.962733	依从性>=80%	依从性>=85%	依从性>=86%	依从性>=90%	1	1	1	1	苏南		<1年	0
GHE00136	苏州市	823	2022-05-10	2024-09-10	854	823	-31	GH30IU	0.18	P25-P50	2012-01-27	女	水剂	10.2834	12.6215	10	>6, <=12岁	0.9637	依从性>=80%	依从性>=85%	依从性>=86%	依从性>=90%	1	1	1	1	苏南	P25以上	>2年	0
GHE00137	徐州市	334	2023-08-13	2024-08-17	370	334	-36	GH30IU	0.15	P3以下	2012-09-22	女	水剂	10.8884	11.9014	10	>6, <=12岁	0.902703	依从性>=80%	依从性>=85%	依从性>=86%	依从性>=90%	1	1	1	1	苏北	P3以下	<1年	0
GHE00138	南京市	700	2019-08-16	2024-10-30	1902	700	-1202	GH30IU	0.11		2012-12-17	男	水剂	6.66119	11.8686	6	>6, <=12岁	0.368034	依从性<80%	依从性<85%	依从性<86%	依从性<90%	0	0	0	0	苏南		1~2年	0
GHE00139	南京市	589	2023-02-15	2024-09-26	589	589	0	GH30IU	0.15	P3以下	2011-03-13	男	水剂	11.9288	13.5414	11	>6, <=12岁	1	依从性>=80%	依从性>=85%	依从性>=86%	依从性>=90%	1	1	1	1	苏南	P3以下	1~2年	0
GHE00140	南京市	98	2024-05-07	2024-09-20	136	98	-38	GH30IU	0.14	P3-P10	2014-11-13	女	水剂	9.48118	9.85352	9	>6, <=12岁	0.720588	依从性<80%	依从性<85%	依从性<86%	依从性<90%	0	0	0	0	苏南	P3-P25	<1年	0
GHE00141	南京市	753	2022-02-05	2024-09-09	947	753	-194	GH30IU	0.17	P3以下	2011-01-24	女	水剂	11.0335	13.6263	11	>6, <=12岁	0.795143	依从性<80%	依从性<85%	依从性<86%	依从性<90%	0	0	0	0	苏南	P3以下	>2年	0
GHE00142	连云港市	408	2023-07-24	2024-09-16	420	408	-12	GH30IU	0.11	P3-P10	2012-05-01	男	水剂	11.2279	12.3778	11	>6, <=12岁	0.971429	依从性>=80%	依从性>=85%	依从性>=86%	依从性>=90%	1	1	1	1	苏北	P3-P25	1~2年	0
GHE00143	南京市	135	2024-07-19	2024-12-01	135	135	0	GH30IU	0.15	P25-P50	2014-08-15	女	水剂	9.92745	10.2971	9	>6, <=12岁	1	依从性>=80%	依从性>=85%	依从性>=86%	依从性>=90%	1	1	1	1	苏南	P25以上	<1年	0
GHE00144	徐州市	674	2022-08-17	2024-09-03	748	674	-74	GH30IU	0.13	P3-P10	2016-07-15	男	水剂	6.08898	8.13689	6	>6, <=12岁	0.90107	依从性>=80%	依从性>=85%	依从性>=86%	依从性>=90%	1	1	1	1	苏北	P3-P25	1~2年	0
GHE00145	苏州市	442	2023-05-13	2024-09-22	498	442	-56	GH30IU	0.17	P3-P10	2012-09-05	男	水剂	10.6831	12.0465	10	>6, <=12岁	0.88755	依从性>=80%	依从性>=85%	依从性>=86%	依从性<90%	1	1	1	0	苏南	P3-P25	1~2年	0
GHE00146	苏州市	128	2024-03-11	2024-08-21	163	128	-35	GH30IU	0.15	P25-P50	2012-08-22	女	水剂	11.551	11.9973	11	>6, <=12岁	0.785276	依从性<80%	依从性<85%	依从性<86%	依从性<90%	0	0	0	0	苏南	P25以上	<1年	0
GHE00147	淮安市	657	2022-10-07	2024-09-25	719	657	-62	GH30IU	0.13	P10-P25	2014-04-24	男	水剂	8.45448	10.423	8	>6, <=12岁	0.913769	依从性>=80%	依从性>=85%	依从性>=86%	依从性>=90%	1	1	1	1	苏北	P3-P25	1~2年	0
GHE00148	连云港市	336	2023-08-19	2024-08-31	378	336	-42	GH30IU	0.14	P3以下	2011-05-08	女	水剂	12.282	13.3169	12	>12, <=18岁	0.888889	依从性>=80%	依从性>=85%	依从性>=86%	依从性<90%	1	1	1	0	苏北	P3以下	<1年	0
GHE00149	南京市	1062	2020-10-20	2024-09-19	1430	1062	-368	GH30IU	0.12		2012-06-14	男	水剂	8.35044	12.2656	8	>6, <=12岁	0.742657	依从性<80%	依从性<85%	依从性<86%	依从性<90%	0	0	0	0	苏南		>2年	0
GHE00150	徐州市	66	2024-07-02	2024-09-09	69	66	-3	GH30IU	0.15	P3-P10	2012-06-06	男	水剂	12.0712	12.2601	12	>12, <=18岁	0.956522	依从性>=80%	依从性>=85%	依从性>=86%	依从性>=90%	1	1	1	1	苏北	P3-P25	<1年	0
GHE00151	徐州市	46	2024-07-13	2024-08-28	46	46	0	GH30IU	0.15	P25-P50	2013-07-08	男	水剂	11.0144	11.1403	11	>6, <=12岁	1	依从性>=80%	依从性>=85%	依从性>=86%	依从性>=90%	1	1	1	1	苏北	P25以上	<1年	0
GHE00152	徐州市	398	2023-07-19	2024-08-22	400	398	-2	GH30IU	0.15	P3以下	2010-03-08	男	水剂	13.3634	14.4586	13	>12, <=18岁	0.995	依从性>=80%	依从性>=85%	依从性>=86%	依从性>=90%	1	1	1	1	苏北	P3以下	1~2年	0
GHE00153	泰州市	102	2024-06-15	2024-09-25	102	102	0	GH30IU	0.17	P3-P10	2011-04-06	女	水剂	13.1937	13.473	13	>12, <=18岁	1	依从性>=80%	依从性>=85%	依从性>=86%	依从性>=90%	1	1	1	1	苏中	P3-P25	<1年	0
GHE00154	徐州市	402	2023-07-29	2024-09-16	415	402	-13	GH30IU	0.17	P3以下	2012-02-11	女	水剂	11.4606	12.5969	11	>6, <=12岁	0.968675	依从性>=80%	依从性>=85%	依从性>=86%	依从性>=90%	1	1	1	1	苏北	P3以下	1~2年	0
GHE00155	无锡市	955	2022-01-26	2024-10-20	998	955	-43	GH30IU	0.14	P3以下	2010-11-26	男	水剂	11.1677	13.9001	11	>6, <=12岁	0.956914	依从性>=80%	依从性>=85%	依从性>=86%	依从性>=90%	1	1	1	1	苏南	P3以下	>2年	0
GHE00156	苏州市	984	2021-09-24	2024-08-25	1066	984	-82	GH30IU	0.19	P3以下	2011-12-01	女	水剂	9.8152	12.7337	9	>6, <=12岁	0.923077	依从性>=80%	依从性>=85%	依从性>=86%	依从性>=90%	1	1	1	1	苏南	P3以下	>2年	0
GHE00157	扬州市	140	2024-03-28	2024-08-21	146	140	-6	GH30IU	0.14	P3-P10	2011-12-29	男	水剂	12.2464	12.6461	12	>12, <=18岁	0.958904	依从性>=80%	依从性>=85%	依从性>=86%	依从性>=90%	1	1	1	1	苏中	P3-P25	<1年	0
GHE00158	南京市	342	2023-08-18	2024-09-06	385	342	-43	GH30IU	0.18	P90-P97	2014-08-26	女	水剂	8.97741	10.0315	8	>6, <=12岁	0.888312	依从性>=80%	依从性>=85%	依从性>=86%	依从性<90%	1	1	1	0	苏南	P25以上	<1年	0
GHE00159	苏州市	547	2023-03-30	2024-10-03	553	547	-6	GH30IU	0.13	P3以下	2016-07-20	男	水剂	6.69131	8.20534	6	>6, <=12岁	0.98915	依从性>=80%	依从性>=85%	依从性>=86%	依从性>=90%	1	1	1	1	苏南	P3以下	1~2年	0
GHE00160	徐州市	852	2022-08-06	2024-12-05	852	852	0	GH30IU	0.18	P3以下	2016-08-31	男	水剂	5.93018	8.26283	5	>3, <=6岁	1	依从性>=80%	依从性>=85%	依从性>=86%	依从性>=90%	1	1	1	1	苏北	P3以下	>2年	0
GHE00163	宿迁市	378	2023-08-19	2024-09-03	381	378	-3	GH30IU	0.11	P3以下	2010-04-11	男	水剂	13.3552	14.3984	13	>12, <=18岁	0.992126	依从性>=80%	依从性>=85%	依从性>=86%	依从性>=90%	1	1	1	1	苏北	P3以下	1~2年	0
GHE00164	苏州市	359	2023-10-13	2024-10-06	359	359	0	GH30IU	0.13	P3-P10	2014-01-07	男	水剂	9.76318	10.7461	9	>6, <=12岁	1	依从性>=80%	依从性>=85%	依从性>=86%	依从性>=90%	1	1	1	1	苏南	P3-P25	<1年	0
GHE00165	徐州市	176	2024-02-21	2024-08-22	183	176	-7	GH30IU	0.16	P25-P50	2013-12-04	女	水剂	10.2149	10.7159	10	>6, <=12岁	0.961749	依从性>=80%	依从性>=85%	依从性>=86%	依从性>=90%	1	1	1	1	苏北	P25以上	<1年	0
GHE00166	徐州市	359	2023-08-30	2024-10-14	411	359	-52	GH30IU	0.15	P3-P10	2014-05-15	女	水剂	9.29227	10.4175	9	>6, <=12岁	0.873479	依从性>=80%	依从性>=85%	依从性>=86%	依从性<90%	1	1	1	0	苏北	P3-P25	<1年	0
GHE00167	徐州市	853	2021-02-18	2024-09-23	1313	853	-460	GH30IU	0.18	P10-P25	2014-06-30	女	水剂	6.63929	10.2341	6	>6, <=12岁	0.649657	依从性<80%	依从性<85%	依从性<86%	依从性<90%	0	0	0	0	苏北	P3-P25	>2年	0
GHE00168	徐州市	201	2024-01-06	2024-09-01	239	201	-38	GH30IU	0.17	P75-P90	2015-07-12	女	水剂	8.48734	9.14168	8	>6, <=12岁	0.841004	依从性>=80%	依从性<85%	依从性<86%	依从性<90%	1	0	0	0	苏北	P25以上	<1年	0
GHE00169	南京市	639	2022-10-29	2024-09-16	688	639	-49	GH30IU	0.14	P3以下	2016-12-25	男	水剂	5.84257	7.72621	5	>3, <=6岁	0.928779	依从性>=80%	依从性>=85%	依从性>=86%	依从性>=90%	1	1	1	1	苏南	P3以下	1~2年	0
GHE00170	徐州市	127	2024-04-17	2024-08-22	127	127	0	GH30IU	0.16	P3以下	2009-10-13	男	水剂	14.5106	14.8583	14	>12, <=18岁	1	依从性>=80%	依从性>=85%	依从性>=86%	依从性>=90%	1	1	1	1	苏北	P3以下	<1年	0
GHE00171	连云港市	387	2023-05-23	2024-08-27	462	387	-75	GH30IU	0.14	P3-P10	2015-05-11	女	水剂	8.03285	9.29774	8	>6, <=12岁	0.837662	依从性>=80%	依从性<85%	依从性<86%	依从性<90%	1	0	0	0	苏北	P3-P25	1~2年	0
GHE00172	南京市	314	2023-09-21	2024-08-29	343	314	-29	GH30IU	0.13	P3以下	2015-08-30	女	水剂	8.06023	8.99932	8	>6, <=12岁	0.915452	依从性>=80%	依从性>=85%	依从性>=86%	依从性>=90%	1	1	1	1	苏南	P3以下	<1年	0
GHE00173	徐州市	412	2023-10-09	2024-11-24	412	412	0	GH30IU	0.16	P3以下	2017-10-24	男	水剂	5.95756	7.08556	5	>3, <=6岁	1	依从性>=80%	依从性>=85%	依从性>=86%	依从性>=90%	1	1	1	1	苏北	P3以下	1~2年	0
GHE00174	徐州市	1158	2021-08-05	2024-10-06	1158	1158	0	GH30IU	0.15	P10-P25	2010-06-04	男	水剂	11.1704	14.3409	11	>6, <=12岁	1	依从性>=80%	依从性>=85%	依从性>=86%	依从性>=90%	1	1	1	1	苏北	P3-P25	>2年	0
GHE00175	无锡市	228	2024-02-06	2024-09-21	228	228	0	GH30IU	0.15	P3以下	2013-06-05	男	水剂	10.6721	11.2964	10	>6, <=12岁	1	依从性>=80%	依从性>=85%	依从性>=86%	依从性>=90%	1	1	1	1	苏南	P3以下	<1年	0
GHE00176	常州市	335	2023-09-13	2024-08-25	347	335	-12	GH30IU	0.12	P3-P10	2014-05-29	女	水剂	9.29227	10.2423	9	>6, <=12岁	0.965418	依从性>=80%	依从性>=85%	依从性>=86%	依从性>=90%	1	1	1	1	苏南	P3-P25	<1年	0
GHE00177	苏州市	540	2023-03-18	2024-09-28	560	540	-20	GH30IU	0.17	P3-P10	2012-03-02	男	水剂	11.0418	12.5749	11	>6, <=12岁	0.964286	依从性>=80%	依从性>=85%	依从性>=86%	依从性>=90%	1	1	1	1	苏南	P3-P25	1~2年	0
GHE00178	苏州市	719	2022-10-18	2024-10-30	743	719	-24	GH30IU	0.14	P3以下	2010-02-16	男	水剂	12.668	14.7023	12	>12, <=18岁	0.967699	依从性>=80%	依从性>=85%	依从性>=86%	依从性>=90%	1	1	1	1	苏南	P3以下	1~2年	0
GHE00179	南京市	350	2023-04-17	2024-08-26	497	350	-147	GH30IU	0.15		2010-08-13	男	水剂	12.6762	14.037	12	>12, <=18岁	0.704225	依从性<80%	依从性<85%	依从性<86%	依从性<90%	0	0	0	0	苏南		<1年	0
GHE00180	苏州市	597	2022-07-20	2024-08-29	771	597	-174	GH30IU	0.16	P3-P10	2010-10-13	男	水剂	11.7673	13.8782	11	>6, <=12岁	0.774319	依从性<80%	依从性<85%	依从性<86%	依从性<90%	0	0	0	0	苏南	P3-P25	1~2年	0
GHE00181	苏州市	321	2023-10-28	2024-09-13	321	321	0	GH30IU	0.12	P3-P10	2013-09-23	女	水剂	10.0945	10.9733	10	>6, <=12岁	1	依从性>=80%	依从性>=85%	依从性>=86%	依从性>=90%	1	1	1	1	苏南	P3-P25	<1年	0
GHE00182	常州市	326	2023-09-23	2024-09-03	346	326	-20	GH30IU	0.14	P3以下	2016-02-14	女	水剂	7.60575	8.55305	7	>6, <=12岁	0.942197	依从性>=80%	依从性>=85%	依从性>=86%	依从性>=90%	1	1	1	1	苏南	P3以下	<1年	0
GHE00183	苏州市	227	2023-12-31	2024-09-21	265	227	-38	GH30IU	0.14	P75-P90	2013-06-25	女	水剂	10.5161	11.2416	10	>6, <=12岁	0.856604	依从性>=80%	依从性>=85%	依从性<86%	依从性<90%	1	1	0	0	苏南	P25以上	<1年	0
GHE00184	无锡市	1318	2020-10-24	2024-09-25	1432	1318	-114	GH30IU	0.17	P3以下	2012-01-02	女	水剂	8.8104	12.731	8	>6, <=12岁	0.920391	依从性>=80%	依从性>=85%	依从性>=86%	依从性>=90%	1	1	1	1	苏南	P3以下	>2年	0
GHE00185	徐州市	867	2022-02-21	2024-09-08	930	867	-63	GH30IU	0.12	P3以下	2016-07-13	男	水剂	5.60986	8.15606	5	>3, <=6岁	0.932258	依从性>=80%	依从性>=85%	依从性>=86%	依从性>=90%	1	1	1	1	苏北	P3以下	>2年	0
GHE00186	宿迁市	443	2023-06-03	2024-08-22	446	443	-3	GH30IU	0.16	P3以下	2018-10-17	男	水剂	4.62697	5.84805	4	>3, <=6岁	0.993274	依从性>=80%	依从性>=85%	依从性>=86%	依从性>=90%	1	1	1	1	苏北	P3以下	1~2年	0
GHE00187	徐州市	240	2023-11-21	2024-08-24	277	240	-37	GH30IU	0.14	P25-P50	2012-03-07	男	水剂	11.707	12.4654	11	>6, <=12岁	0.866426	依从性>=80%	依从性>=85%	依从性>=86%	依从性<90%	1	1	1	0	苏北	P25以上	<1年	0
GHE00188	无锡市	437	2023-08-10	2024-10-20	437	437	0	GH30IU	0.17	P3以下	2010-06-06	男	水剂	13.1773	14.3737	13	>12, <=18岁	1	依从性>=80%	依从性>=85%	依从性>=86%	依从性>=90%	1	1	1	1	苏南	P3以下	1~2年	0
GHE00189	南通市	675	2022-10-14	2024-09-03	690	675	-15	GH30IU	0.14	P3以下	2016-01-18	男	水剂	6.73785	8.62697	6	>6, <=12岁	0.978261	依从性>=80%	依从性>=85%	依从性>=86%	依从性>=90%	1	1	1	1	苏中	P3以下	1~2年	0
GHE00190	无锡市	104	2024-01-27	2024-09-20	237	104	-133	GH30IU	0.15	P3-P10	2008-01-30	女	水剂	15.9918	16.6407	15	>12, <=18岁	0.438819	依从性<80%	依从性<85%	依从性<86%	依从性<90%	0	0	0	0	苏南	P3-P25	<1年	0
GHE00191	徐州市	158	2024-04-16	2024-09-21	158	158	0	GH30IU	0.15	P10-P25	2015-02-27	女	水剂	9.13347	9.56605	9	>6, <=12岁	1	依从性>=80%	依从性>=85%	依从性>=86%	依从性>=90%	1	1	1	1	苏北	P3-P25	<1年	0
GHE00192	南京市	28	2024-07-29	2024-08-26	28	28	0	GH30IU	0.15	P3以下	2018-07-19	女	水剂	6.02875	6.10541	6	>6, <=12岁	1	依从性>=80%	依从性>=85%	依从性>=86%	依从性>=90%	1	1	1	1	苏南	P3以下	<1年	0
GHE00193	南京市	290	2023-11-15	2024-09-10	300	290	-10	GH30IU	0.15	P25-P50	2010-07-08	男	水剂	13.3552	14.1766	13	>12, <=18岁	0.966667	依从性>=80%	依从性>=85%	依从性>=86%	依从性>=90%	1	1	1	1	苏南	P25以上	<1年	0
GHE00195	宿迁市	270	2023-10-25	2024-08-31	311	270	-41	GH30IU	0.14	P25-P50	2013-03-07	女	水剂	10.6338	11.4853	10	>6, <=12岁	0.868167	依从性>=80%	依从性>=85%	依从性>=86%	依从性<90%	1	1	1	0	苏北	P25以上	<1年	0
GHE00196	南通市	823	2022-03-30	2024-08-17	871	823	-48	GH30IU	0.19	P3以下	2007-10-24	男	水剂	14.4312	16.8159	14	>12, <=18岁	0.944891	依从性>=80%	依从性>=85%	依从性>=86%	依从性>=90%	1	1	1	1	苏中	P3以下	>2年	0
GHE00197	南京市	743	2022-09-24	2024-11-06	774	743	-31	GH30IU	0.15	P3以下	2017-12-26	男	水剂	4.7447	6.86379	4	>3, <=6岁	0.959948	依从性>=80%	依从性>=85%	依从性>=86%	依从性>=90%	1	1	1	1	苏南	P3以下	>2年	0
GHE00198	扬州市	120	2024-05-13	2024-09-17	127	120	-7	GH30IU	0.14	P10-P25	2014-05-16	女	水剂	9.99316	10.3409	9	>6, <=12岁	0.944882	依从性>=80%	依从性>=85%	依从性>=86%	依从性>=90%	1	1	1	1	苏中	P3-P25	<1年	0
GHE00199	徐州市	196	2024-02-06	2024-09-02	209	196	-13	GH30IU	0.15	P25-P50	2015-09-23	男	水剂	8.37235	8.94456	8	>6, <=12岁	0.937799	依从性>=80%	依从性>=85%	依从性>=86%	依从性>=90%	1	1	1	1	苏北	P25以上	<1年	0
GHE00200	苏州市	1159	2021-04-10	2024-08-24	1232	1159	-73	GH30IU	0.16	P3以下	2013-02-10	男	水剂	8.16153	11.5346	8	>6, <=12岁	0.940747	依从性>=80%	依从性>=85%	依从性>=86%	依从性>=90%	1	1	1	1	苏南	P3以下	>2年	0
GHE00202	扬州市	750	2022-07-12	2024-08-22	772	750	-22	GH30IU	0.11	P3-P10	2015-10-15	男	水剂	6.74059	8.85421	6	>6, <=12岁	0.971503	依从性>=80%	依从性>=85%	依从性>=86%	依从性>=90%	1	1	1	1	苏中	P3-P25	>2年	0
GHE00203	常州市	612	2022-11-05	2024-08-21	655	612	-43	GH30IU	0.14	P25-P50	2011-09-18	男	水剂	11.1321	12.9254	11	>6, <=12岁	0.934351	依从性>=80%	依从性>=85%	依从性>=86%	依从性>=90%	1	1	1	1	苏南	P25以上	1~2年	0
GHE00204	南京市	167	2024-02-28	2024-08-26	180	167	-13	GH30IU	0.16	P10-P25	2012-03-26	男	水剂	11.9261	12.4189	11	>6, <=12岁	0.927778	依从性>=80%	依从性>=85%	依从性>=86%	依从性>=90%	1	1	1	1	苏南	P3-P25	<1年	0
GHE00205	南通市	348	2023-10-14	2024-11-11	394	348	-46	GH30IU	0.11	P3以下	2019-09-01	男	水剂	4.11773	5.19644	4	>3, <=6岁	0.883249	依从性>=80%	依从性>=85%	依从性>=86%	依从性<90%	1	1	1	0	苏中	P3以下	<1年	0
GHE00206	南京市	676	2022-04-09	2024-11-04	940	676	-264	GH30IU	0.14	P3以下	2011-07-26	男	水剂	10.705	13.2786	10	>6, <=12岁	0.719149	依从性<80%	依从性<85%	依从性<86%	依从性<90%	0	0	0	0	苏南	P3以下	1~2年	0
GHE00207	苏州市	968	2021-02-18	2024-09-14	1304	968	-336	GH30IU	0.18	P3-P10	2013-11-23	女	水剂	7.23888	10.809	7	>6, <=12岁	0.742331	依从性<80%	依从性<85%	依从性<86%	依从性<90%	0	0	0	0	苏南	P3-P25	>2年	0
GHE00208	无锡市	600	2023-03-29	2024-11-18	600	600	0	GH30IU	0.15	P3以下	2017-04-27	男	水剂	5.91923	7.56194	5	>3, <=6岁	1	依从性>=80%	依从性>=85%	依从性>=86%	依从性>=90%	1	1	1	1	苏南	P3以下	1~2年	0
GHE00209	徐州市	568	2023-03-28	2024-10-16	568	568	0	GH30IU	0.15	P3以下	2009-07-10	男	水剂	13.7139	15.269	13	>12, <=18岁	1	依从性>=80%	依从性>=85%	依从性>=86%	依从性>=90%	1	1	1	1	苏北	P3以下	1~2年	0
GHE00210	泰州市	920	2022-03-17	2024-10-12	940	920	-20	GH30IU	0.13	P3以下	2014-12-05	女	水剂	7.27995	9.85352	7	>6, <=12岁	0.978723	依从性>=80%	依从性>=85%	依从性>=86%	依从性>=90%	1	1	1	1	苏中	P3以下	>2年	0
GHE00211	南京市	87	2024-06-13	2024-09-18	97	87	-10	GH30IU	0.16	P25-P50	2013-09-12	男	水剂	10.7515	11.0171	10	>6, <=12岁	0.896907	依从性>=80%	依从性>=85%	依从性>=86%	依从性<90%	1	1	1	0	苏南	P25以上	<1年	0
GHE00212	无锡市	463	2023-05-06	2024-08-20	472	463	-9	GH30IU	0.17	P3-P10	2010-10-04	男	水剂	12.5859	13.8782	12	>12, <=18岁	0.980932	依从性>=80%	依从性>=85%	依从性>=86%	依从性>=90%	1	1	1	1	苏南	P3-P25	1~2年	0
GHE00213	常州市	342	2023-08-26	2024-09-13	384	342	-42	GH30IU	0.14	P3以下	2016-10-12	男	水剂	6.86927	7.9206	6	>6, <=12岁	0.890625	依从性>=80%	依从性>=85%	依从性>=86%	依从性<90%	1	1	1	0	苏南	P3以下	<1年	0
GHE00214	镇江市	60	2024-07-14	2024-09-26	74	60	-14	GH30IU	0.16	P10-P25	2013-01-30	女	水剂	11.4524	11.655	11	>6, <=12岁	0.810811	依从性>=80%	依从性<85%	依从性<86%	依从性<90%	1	0	0	0	苏南	P3-P25	<1年	0
GHE00215	南京市	406	2023-08-30	2024-10-09	406	406	0	GH30IU	0.13	P3以下	2010-05-24	男	水剂	13.2676	14.3792	13	>12, <=18岁	1	依从性>=80%	依从性>=85%	依从性>=86%	依从性>=90%	1	1	1	1	苏南	P3以下	1~2年	0
GHE00216	苏州市	400	2023-08-18	2024-09-29	408	400	-8	GH30IU	0.13	P3以下	2016-12-17	男	水剂	6.66667	7.78371	6	>6, <=12岁	0.980392	依从性>=80%	依从性>=85%	依从性>=86%	依从性>=90%	1	1	1	1	苏南	P3以下	1~2年	0
GHE00217	无锡市	1096	2021-08-12	2024-09-09	1124	1096	-28	GH30IU	0.19	P3以下	2011-01-18	男	水剂	10.5654	13.6427	10	>6, <=12岁	0.975089	依从性>=80%	依从性>=85%	依从性>=86%	依从性>=90%	1	1	1	1	苏南	P3以下	>2年	0
GHE00218	南京市	356	2023-06-10	2024-09-15	463	356	-107	GH30IU	0.11	P3以下	2010-03-01	男	水剂	13.2758	14.5435	13	>12, <=18岁	0.768898	依从性<80%	依从性<85%	依从性<86%	依从性<90%	0	0	0	0	苏南	P3以下	<1年	0
GHE00219	南通市	1200	2021-04-12	2024-08-31	1237	1200	-37	GH30IU	0.15	P10-P25	2010-07-25	男	水剂	10.7159	14.1027	10	>6, <=12岁	0.970089	依从性>=80%	依从性>=85%	依从性>=86%	依从性>=90%	1	1	1	1	苏中	P3-P25	>2年	0
GHE00220	南通市	1386	2022-03-19	2026-01-03	1386	1386	0	GH30IU	0.16	P3以下	2017-02-15	女	水剂	5.08693	8.88159	5	>3, <=6岁	1	依从性>=80%	依从性>=85%	依从性>=86%	依从性>=90%	1	1	1	1	苏中	P3以下	>2年	0
GHE00221	苏州市	1384	2019-04-08	2024-09-21	1993	1384	-609	GH30IU	0.15		2010-04-06	男	水剂	9.00479	14.4613	9	>6, <=12岁	0.694431	依从性<80%	依从性<85%	依从性<86%	依从性<90%	0	0	0	0	苏南		>2年	0
GHE00222	南京市	416	2023-06-10	2024-09-05	453	416	-37	GH30IU	0.12	P3以下	2014-02-09	男	水剂	9.3306	10.5708	9	>6, <=12岁	0.918322	依从性>=80%	依从性>=85%	依从性>=86%	依从性>=90%	1	1	1	1	苏南	P3以下	1~2年	0
GHE00223	常州市	676	2022-08-11	2024-09-16	767	676	-91	GH30IU	0.14	P3以下	2019-03-27	男	水剂	3.37577	5.4757	3	>3, <=6岁	0.881356	依从性>=80%	依从性>=85%	依从性>=86%	依从性<90%	1	1	1	0	苏南	P3以下	1~2年	0
GHE00224	苏州市	185	2024-01-07	2024-08-21	227	185	-42	GH30IU	0.18	P50-P75	2011-12-24	男	水剂	12.0383	12.6598	12	>12, <=18岁	0.814978	依从性>=80%	依从性<85%	依从性<86%	依从性<90%	1	0	0	0	苏南	P25以上	<1年	0
GHE00225	泰州市	1649	2019-08-08	2024-11-26	1937	1649	-288	GH30IU	0.19		2011-07-12	男	水剂	8.07392	13.3771	8	>6, <=12岁	0.851316	依从性>=80%	依从性>=85%	依从性<86%	依从性<90%	1	1	0	0	苏中		>2年	0
GHE00226	苏州市	665	2022-10-07	2024-09-18	712	665	-47	GH30IU	0.13	P25-P50	2012-05-22	女	水剂	10.3765	12.3258	10	>6, <=12岁	0.933989	依从性>=80%	依从性>=85%	依从性>=86%	依从性>=90%	1	1	1	1	苏南	P25以上	1~2年	0
GHE00227	苏州市	672	2022-10-20	2024-08-30	680	672	-8	GH30IU	0.13	P3以下	2016-05-20	女	水剂	6.41752	8.27926	6	>6, <=12岁	0.988235	依从性>=80%	依从性>=85%	依从性>=86%	依从性>=90%	1	1	1	1	苏南	P3以下	1~2年	0
GHE00228	徐州市	895	2022-02-21	2024-09-05	927	895	-32	GH30IU	0.15	P3-P10	2015-06-19	男	水剂	6.67762	9.21561	6	>6, <=12岁	0.96548	依从性>=80%	依从性>=85%	依从性>=86%	依从性>=90%	1	1	1	1	苏北	P3-P25	>2年	0
GHE00229	苏州市	352	2023-08-14	2024-09-05	388	352	-36	GH30IU	0.13	P3-P10	2017-11-24	女	水剂	5.71937	6.78166	5	>3, <=6岁	0.907216	依从性>=80%	依从性>=85%	依从性>=86%	依从性>=90%	1	1	1	1	苏南	P3-P25	<1年	0
GHE00230	常州市	1363	2019-08-19	2024-09-23	1862	1363	-499	GH30IU	0.15		2009-12-20	男	水剂	9.66188	14.7598	9	>6, <=12岁	0.732009	依从性<80%	依从性<85%	依从性<86%	依从性<90%	0	0	0	0	苏南		>2年	0
GHE00231	淮安市	348	2023-09-08	2024-08-27	354	348	-6	GH30IU	0.17	P3以下	2010-01-31	男	水剂	13.6016	14.5708	13	>12, <=18岁	0.983051	依从性>=80%	依从性>=85%	依从性>=86%	依从性>=90%	1	1	1	1	苏北	P3以下	<1年	0
GHE00232	徐州市	335	2023-08-19	2024-10-08	416	335	-81	GH30IU	0.08	P3以下	2016-02-18	男	水剂	7.49897	8.63792	7	>6, <=12岁	0.805288	依从性>=80%	依从性<85%	依从性<86%	依从性<90%	1	0	0	0	苏北	P3以下	<1年	0
GHE00233	连云港市	130	2024-04-13	2024-08-22	131	130	-1	GH30IU	0.11	P3-P10	2013-09-09	男	水剂	10.5927	10.9514	10	>6, <=12岁	0.992366	依从性>=80%	依从性>=85%	依从性>=86%	依从性>=90%	1	1	1	1	苏北	P3-P25	<1年	0
GHE00234	南京市	330	2023-09-16	2024-08-19	338	330	-8	GH30IU	0.12	P3以下	2016-12-16	男	水剂	6.7488	7.6742	6	>6, <=12岁	0.976331	依从性>=80%	依从性>=85%	依从性>=86%	依从性>=90%	1	1	1	1	苏南	P3以下	<1年	0
GHE00235	徐州市	1195	2021-02-19	2024-08-22	1280	1195	-85	GH30IU	0.15	P10-P25	2011-03-31	男	水剂	9.89185	13.3963	9	>6, <=12岁	0.933594	依从性>=80%	依从性>=85%	依从性>=86%	依从性>=90%	1	1	1	1	苏北	P3-P25	>2年	0
GHE00236	苏州市	290	2023-10-06	2024-08-25	324	290	-34	GH30IU	0.13	P75-P90	2012-02-27	女	水剂	11.6057	12.4928	11	>6, <=12岁	0.895062	依从性>=80%	依从性>=85%	依从性>=86%	依从性<90%	1	1	1	0	苏南	P25以上	<1年	0
GHE00237	无锡市	1194	2021-04-10	2024-09-10	1249	1194	-55	GH30IU	0.19		2009-12-17	男	水剂	11.3128	14.7324	11	>6, <=12岁	0.955965	依从性>=80%	依从性>=85%	依从性>=86%	依从性>=90%	1	1	1	1	苏南		>2年	0
GHE00238	徐州市	575	2023-02-04	2024-09-05	579	575	-4	GH30IU	0.17	P3以下	2011-10-29	男	水剂	11.269	12.8542	11	>6, <=12岁	0.993092	依从性>=80%	依从性>=85%	依从性>=86%	依从性>=90%	1	1	1	1	苏北	P3以下	1~2年	0
GHE00239	南京市	780	2022-07-30	2024-09-17	780	780	0	GH30IU	0.11	P3-P10	2013-08-29	男	水剂	8.91718	11.0527	8	>6, <=12岁	1	依从性>=80%	依从性>=85%	依从性>=86%	依从性>=90%	1	1	1	1	苏南	P3-P25	>2年	0
GHE00240	苏州市	394	2023-03-24	2024-08-29	524	394	-130	GH30IU	0.09	P3以下	2017-12-10	女	水剂	5.28405	6.71869	5	>3, <=6岁	0.751908	依从性<80%	依从性<85%	依从性<86%	依从性<90%	0	0	0	0	苏南	P3以下	1~2年	0
GHE00241	苏州市	667	2022-10-23	2024-09-11	689	667	-22	GH30IU	0.15	P25-P50	2013-04-16	女	水剂	9.51951	11.4059	9	>6, <=12岁	0.96807	依从性>=80%	依从性>=85%	依从性>=86%	依从性>=90%	1	1	1	1	苏南	P25以上	1~2年	0
GHE00242	南京市	717	2022-09-29	2024-09-28	730	717	-13	GH30IU	0.12	P3以下	2014-12-27	女	水剂	7.75633	9.75496	7	>6, <=12岁	0.982192	依从性>=80%	依从性>=85%	依从性>=86%	依从性>=90%	1	1	1	1	苏南	P3以下	1~2年	0
GHE00243	徐州市	377	2023-08-26	2024-09-27	398	377	-21	GH30IU	0.12	P3以下	2015-11-19	女	水剂	7.76728	8.85695	7	>6, <=12岁	0.947236	依从性>=80%	依从性>=85%	依从性>=86%	依从性>=90%	1	1	1	1	苏北	P3以下	1~2年	0
GHE00244	苏州市	68	2024-06-29	2024-09-05	68	68	0	GH30IU	0.22	P25-P50	2011-04-16	女	水剂	13.2047	13.3908	13	>12, <=18岁	1	依从性>=80%	依从性>=85%	依从性>=86%	依从性>=90%	1	1	1	1	苏南	P25以上	<1年	0
GHE00245	苏州市	224	2024-02-05	2024-09-16	224	224	0	GH30IU	0.1	P3-P10	2012-08-28	男	水剂	11.4387	12.052	11	>6, <=12岁	1	依从性>=80%	依从性>=85%	依从性>=86%	依从性>=90%	1	1	1	1	苏南	P3-P25	<1年	0
GHE00246	常州市	749	2022-08-06	2024-09-12	768	749	-19	GH30IU	0.17	P50-P75	2012-08-12	男	水剂	9.9822	12.0849	9	>6, <=12岁	0.97526	依从性>=80%	依从性>=85%	依从性>=86%	依从性>=90%	1	1	1	1	苏南	P25以上	>2年	0
GHE00247	南京市	276	2023-11-18	2024-09-04	291	276	-15	GH30IU	0.18	P25-P50	2013-07-05	女	水剂	10.371	11.1677	10	>6, <=12岁	0.948454	依从性>=80%	依从性>=85%	依从性>=86%	依从性>=90%	1	1	1	1	苏南	P25以上	<1年	0
GHE00248	徐州市	707	2022-10-18	2024-10-05	718	707	-11	GH30IU	0.16	P3以下	2018-05-29	男	水剂	4.38877	6.35455	4	>3, <=6岁	0.98468	依从性>=80%	依从性>=85%	依从性>=86%	依从性>=90%	1	1	1	1	苏北	P3以下	1~2年	0
GHE00249	常州市	485	2023-02-13	2024-09-13	578	485	-93	GH30IU	0.17	P3-P10	2012-10-26	男	水剂	10.2998	11.8823	10	>6, <=12岁	0.8391	依从性>=80%	依从性<85%	依从性<86%	依从性<90%	1	0	0	0	苏南	P3-P25	1~2年	0
GHE00250	南通市	287	2023-11-05	2024-08-21	290	287	-3	GH30IU	0.16	P50-P75	2012-06-19	女	水剂	11.3785	12.1725	11	>6, <=12岁	0.989655	依从性>=80%	依从性>=85%	依从性>=86%	依从性>=90%	1	1	1	1	苏中	P25以上	<1年	0
GHE00251	南通市	1226	2022-03-26	2025-08-03	1226	1226	0	GH30IU	0.17	P10-P25	2009-08-19	男	水剂	12.5996	15.9562	12	>12, <=18岁	1	依从性>=80%	依从性>=85%	依从性>=86%	依从性>=90%	1	1	1	1	苏中	P3-P25	>2年	0
GHE00252	扬州市	397	2023-07-31	2024-09-11	408	397	-11	GH30IU	0.18	P25-P50	2014-08-24	女	水剂	8.93361	10.0507	8	>6, <=12岁	0.973039	依从性>=80%	依从性>=85%	依从性>=86%	依从性>=90%	1	1	1	1	苏中	P25以上	1~2年	0
GHE00253	南京市	251	2023-09-02	2024-09-26	390	251	-139	GH30IU	0.16	P10-P25	2016-02-27	女	水剂	7.51266	8.58042	7	>6, <=12岁	0.64359	依从性<80%	依从性<85%	依从性<86%	依从性<90%	0	0	0	0	苏南	P3-P25	<1年	0
GHE00254	常州市	576	2023-04-22	2024-11-28	586	576	-10	GH30IU	0.13		2015-08-14	男	水剂	7.68789	9.29227	7	>6, <=12岁	0.982935	依从性>=80%	依从性>=85%	依从性>=86%	依从性>=90%	1	1	1	1	苏南		1~2年	0
GHE00255	苏州市	986	2021-06-16	2024-09-18	1190	986	-204	GH30IU	0.14	P3-P10	2014-02-27	男	水剂	7.29911	10.5572	7	>6, <=12岁	0.828571	依从性>=80%	依从性<85%	依从性<86%	依从性<90%	1	0	0	0	苏南	P3-P25	>2年	0
GHE00256	无锡市	102	2024-05-05	2024-09-04	122	102	-20	GH30IU	0.19	P50-P75	2012-01-30	女	水剂	12.2628	12.5969	12	>12, <=18岁	0.836066	依从性>=80%	依从性<85%	依从性<86%	依从性<90%	1	0	0	0	苏南	P25以上	<1年	0
GHE00257	苏州市	568	2023-06-15	2025-01-03	568	568	0	GH30IU	0.14	P3以下	2017-02-17	女	水剂	6.3217	7.8768	6	>6, <=12岁	1	依从性>=80%	依从性>=85%	依从性>=86%	依从性>=90%	1	1	1	1	苏南	P3以下	1~2年	0
GHE00258	苏州市	381	2023-08-11	2024-09-09	395	381	-14	GH30IU	0.15	P3以下	2012-05-12	女	水剂	11.2471	12.3285	11	>6, <=12岁	0.964557	依从性>=80%	依从性>=85%	依从性>=86%	依从性>=90%	1	1	1	1	苏南	P3以下	1~2年	0
GHE00259	苏州市	1071	2021-07-24	2024-09-08	1142	1071	-71	GH30IU	0.16	P3-P10	2012-07-09	男	水剂	9.04038	12.167	9	>6, <=12岁	0.937828	依从性>=80%	依从性>=85%	依从性>=86%	依从性>=90%	1	1	1	1	苏南	P3-P25	>2年	0
GHE00260	常州市	87	2024-07-21	2024-10-16	87	87	0	GH30IU	0.13	P10-P25	2013-08-12	女	水剂	10.9405	11.1786	10	>6, <=12岁	1	依从性>=80%	依从性>=85%	依从性>=86%	依从性>=90%	1	1	1	1	苏南	P3-P25	<1年	0
GHE00261	苏州市	147	2024-03-29	2024-08-24	148	147	-1	GH30IU	0.14	P3-P10	2012-04-24	男	水剂	11.9288	12.334	11	>6, <=12岁	0.993243	依从性>=80%	依从性>=85%	依从性>=86%	依从性>=90%	1	1	1	1	苏南	P3-P25	<1年	0
GHE00262	无锡市	462	2023-06-03	2024-09-21	476	462	-14	GH30IU	0.17	P75-P90	2011-11-05	男	水剂	11.5756	12.8789	11	>6, <=12岁	0.970588	依从性>=80%	依从性>=85%	依从性>=86%	依从性>=90%	1	1	1	1	苏南	P25以上	1~2年	0
GHE00263	南京市	111	2024-05-21	2024-09-14	116	111	-5	GH30IU	0.15	P3-P10	2012-02-11	女	水剂	12.2738	12.5914	12	>12, <=18岁	0.956897	依从性>=80%	依从性>=85%	依从性>=86%	依从性>=90%	1	1	1	1	苏南	P3-P25	<1年	0
GHE00264	南京市	1069	2021-05-20	2024-08-25	1193	1069	-124	GH30IU	0.15	P3以下	2010-01-29	男	水剂	11.3046	14.5708	11	>6, <=12岁	0.89606	依从性>=80%	依从性>=85%	依从性>=86%	依从性<90%	1	1	1	0	苏南	P3以下	>2年	0
GHE00265	常州市	295	2023-09-26	2024-08-30	339	295	-44	GH30IU	0.14	P3以下	2015-05-06	男	水剂	8.39151	9.31964	8	>6, <=12岁	0.870206	依从性>=80%	依从性>=85%	依从性>=86%	依从性<90%	1	1	1	0	苏南	P3以下	<1年	0
GHE00267	无锡市	1346	2020-11-21	2024-08-25	1373	1346	-27	GH30IU	0.19	P3以下	2014-08-05	女	水剂	6.29706	10.0561	6	>6, <=12岁	0.980335	依从性>=80%	依从性>=85%	依从性>=86%	依从性>=90%	1	1	1	1	苏南	P3以下	>2年	0
GHE00268	苏州市	559	2023-03-15	2024-09-26	561	559	-2	GH30IU	0.13	P3-P10	2012-05-08	男	水剂	10.8501	12.386	10	>6, <=12岁	0.996435	依从性>=80%	依从性>=85%	依从性>=86%	依从性>=90%	1	1	1	1	苏南	P3-P25	1~2年	0
GHE00269	常州市	941	2022-01-26	2024-09-21	969	941	-28	GH30IU	0.16	P10-P25	2011-02-14	男	水剂	10.9487	13.6016	10	>6, <=12岁	0.971104	依从性>=80%	依从性>=85%	依从性>=86%	依从性>=90%	1	1	1	1	苏南	P3-P25	>2年	0
GHE00270	常州市	23	2024-08-18	2024-09-10	23	23	0	GH30IU	0.12	P3-P10	2013-10-16	男	水剂	10.8392	10.9021	10	>6, <=12岁	1	依从性>=80%	依从性>=85%	依从性>=86%	依从性>=90%	1	1	1	1	苏南	P3-P25	<1年	0
GHE00271	苏州市	244	2023-12-24	2024-09-18	269	244	-25	GH30IU	0.12	P3以下	2015-05-13	女	水剂	8.61602	9.3525	8	>6, <=12岁	0.907063	依从性>=80%	依从性>=85%	依从性>=86%	依从性>=90%	1	1	1	1	苏南	P3以下	<1年	0
GHE00272	苏州市	1413	2020-11-06	2024-09-29	1423	1413	-10	GH30IU	0.15		2016-05-27	女	水剂	4.44627	8.34223	4	>3, <=6岁	0.992973	依从性>=80%	依从性>=85%	依从性>=86%	依从性>=90%	1	1	1	1	苏南		>2年	0
GHE00273	苏州市	33	2024-08-04	2024-09-06	33	33	0	GH30IU	0.11	P3以下	2019-05-18	男	水剂	5.21561	5.30595	5	>3, <=6岁	1	依从性>=80%	依从性>=85%	依从性>=86%	依从性>=90%	1	1	1	1	苏南	P3以下	<1年	0
GHE00274	南京市	424	2023-06-29	2024-09-18	447	424	-23	GH30IU	0.16	P25-P50	2012-01-11	男	水剂	11.4634	12.6872	11	>6, <=12岁	0.948546	依从性>=80%	依从性>=85%	依从性>=86%	依从性>=90%	1	1	1	1	苏南	P25以上	1~2年	0
GHE00275	无锡市	468	2023-05-08	2024-10-18	529	468	-61	GH30IU	0.11	P3以下	2016-08-01	男	水剂	6.76523	8.21355	6	>6, <=12岁	0.884688	依从性>=80%	依从性>=85%	依从性>=86%	依从性<90%	1	1	1	0	苏南	P3以下	1~2年	0
GHE00276	南京市	467	2023-07-19	2024-11-16	486	467	-19	GH30IU	0.15	P3以下	2015-04-03	男	水剂	8.29295	9.62355	8	>6, <=12岁	0.960905	依从性>=80%	依从性>=85%	依从性>=86%	依从性>=90%	1	1	1	1	苏南	P3以下	1~2年	0
GHE00277	苏州市	356	2023-10-29	2024-10-19	356	356	0	GH30IU	0.16	P50-P75	2013-04-04	女	水剂	10.5681	11.5428	10	>6, <=12岁	1	依从性>=80%	依从性>=85%	依从性>=86%	依从性>=90%	1	1	1	1	苏南	P25以上	<1年	0
GHE00278	苏州市	506	2023-05-03	2024-09-20	506	506	0	GH30IU	0.17	P3-P10	2012-08-08	女	水剂	10.7324	12.1177	10	>6, <=12岁	1	依从性>=80%	依从性>=85%	依从性>=86%	依从性>=90%	1	1	1	1	苏南	P3-P25	1~2年	0
GHE00279	徐州市	302	2023-11-24	2024-10-11	322	302	-20	GH30IU	0.15	P3以下	2012-08-09	女	水剂	11.2909	12.1725	11	>6, <=12岁	0.937888	依从性>=80%	依从性>=85%	依从性>=86%	依从性>=90%	1	1	1	1	苏北	P3以下	<1年	0
GHE00280	苏州市	772	2022-08-31	2024-10-11	772	772	0	GH30IU	0.2	P10-P25	2011-08-04	女	水剂	11.0746	13.1882	11	>6, <=12岁	1	依从性>=80%	依从性>=85%	依从性>=86%	依从性>=90%	1	1	1	1	苏南	P3-P25	>2年	0
GHE00281	南京市	444	2023-06-21	2024-09-15	452	444	-8	GH30IU	0.14	P3以下	2017-03-31	男	水剂	6.22313	7.46064	6	>6, <=12岁	0.982301	依从性>=80%	依从性>=85%	依从性>=86%	依从性>=90%	1	1	1	1	苏南	P3以下	1~2年	0
GHE00282	苏州市	60	2024-07-14	2024-09-12	60	60	0	GH30IU	0.17	P50-P75	2012-11-27	女	水剂	11.6277	11.7919	11	>6, <=12岁	1	依从性>=80%	依从性>=85%	依从性>=86%	依从性>=90%	1	1	1	1	苏南	P25以上	<1年	0
GHE00283	苏州市	380	2023-09-10	2024-10-02	388	380	-8	GH30IU	0.1	P3以下	2015-01-02	女	水剂	8.6872	9.74949	8	>6, <=12岁	0.979381	依从性>=80%	依从性>=85%	依从性>=86%	依从性>=90%	1	1	1	1	苏南	P3以下	1~2年	0
GHE00284	徐州市	188	2024-03-10	2024-09-15	189	188	-1	GH30IU	0.15	P3-P10	2014-07-15	女	水剂	9.65366	10.1711	9	>6, <=12岁	0.994709	依从性>=80%	依从性>=85%	依从性>=86%	依从性>=90%	1	1	1	1	苏北	P3-P25	<1年	0
GHE00285	南京市	1042	2017-07-16	2024-09-20	2623	1042	-1581	GH30IU	0.15		2013-11-12	男	水剂	3.6742	10.8556	3	>3, <=6岁	0.397255	依从性<80%	依从性<85%	依从性<86%	依从性<90%	0	0	0	0	苏南		>2年	0
GHE00286	南京市	1269	2020-11-11	2024-08-30	1388	1269	-119	GH30IU	0.14	P3以下	2013-08-16	女	水剂	7.23888	11.039	7	>6, <=12岁	0.914265	依从性>=80%	依从性>=85%	依从性>=86%	依从性>=90%	1	1	1	1	苏南	P3以下	>2年	0
GHE00287	连云港市	395	2023-03-27	2024-08-26	518	395	-123	GH30IU	0.14	P3-P10	2018-05-06	男	水剂	4.8898	6.30801	4	>3, <=6岁	0.762548	依从性<80%	依从性<85%	依从性<86%	依从性<90%	0	0	0	0	苏北	P3-P25	1~2年	0
GHE00288	扬州市	27	2024-08-19	2024-09-15	27	27	0	GH30IU	0.15	P3-P10	2014-12-04	男	水剂	9.70842	9.78234	9	>6, <=12岁	1	依从性>=80%	依从性>=85%	依从性>=86%	依从性>=90%	1	1	1	1	苏中	P3-P25	<1年	0
GHE00289	苏州市	202	2024-03-02	2024-09-28	210	202	-8	GH30IU	0.15	P3-P10	2014-11-18	男	水剂	9.28679	9.86174	9	>6, <=12岁	0.961905	依从性>=80%	依从性>=85%	依从性>=86%	依从性>=90%	1	1	1	1	苏南	P3-P25	<1年	0
GHE00290	南京市	1098	2021-07-23	2024-09-15	1150	1098	-52	GH30IU	0.16	P3以下	2017-01-05	女	水剂	4.54483	7.69336	4	>3, <=6岁	0.954783	依从性>=80%	依从性>=85%	依从性>=86%	依从性>=90%	1	1	1	1	苏南	P3以下	>2年	0
GHE00291	无锡市	1247	2019-04-24	2024-09-14	1970	1247	-723	GH30IU	0.17		2009-01-20	男	水剂	10.256	15.6496	10	>6, <=12岁	0.632995	依从性<80%	依从性<85%	依从性<86%	依从性<90%	0	0	0	0	苏南		>2年	0
GHE00292	徐州市	754	2022-08-27	2024-10-01	766	754	-12	GH30IU	0.18	P10-P25	2013-01-19	女	水剂	9.60164	11.6988	9	>6, <=12岁	0.984334	依从性>=80%	依从性>=85%	依从性>=86%	依从性>=90%	1	1	1	1	苏北	P3-P25	>2年	0
GHE00293	南通市	759	2022-07-09	2024-09-04	788	759	-29	GH30IU	0.14	P3-P10	2013-03-06	男	水剂	9.34155	11.499	9	>6, <=12岁	0.963198	依从性>=80%	依从性>=85%	依从性>=86%	依从性>=90%	1	1	1	1	苏中	P3-P25	>2年	0
GHE00294	南京市	307	2023-07-27	2024-08-26	396	307	-89	GH30IU	0.16	P25-P50	2012-12-15	女	水剂	10.6119	11.6961	10	>6, <=12岁	0.775253	依从性<80%	依从性<85%	依从性<86%	依从性<90%	0	0	0	0	苏南	P25以上	<1年	0
GHE00295	徐州市	1739	2019-08-25	2024-11-29	1923	1739	-184	GH30IU	0.23		2010-01-19	男	水剂	9.59617	14.8611	9	>6, <=12岁	0.904316	依从性>=80%	依从性>=85%	依从性>=86%	依从性>=90%	1	1	1	1	苏北		>2年	0
GHE00296	苏州市	60	2024-07-14	2024-09-16	64	60	-4	GH30IU	0.17	P3-P10	2011-03-21	女	水剂	13.3169	13.4921	13	>12, <=18岁	0.9375	依从性>=80%	依从性>=85%	依从性>=86%	依从性>=90%	1	1	1	1	苏南	P3-P25	<1年	0
GHE00297	镇江市	778	2022-02-12	2024-08-19	919	778	-141	GH30IU	0.17	P3-P10	2013-01-04	女	水剂	9.10609	11.6222	9	>6, <=12岁	0.846572	依从性>=80%	依从性<85%	依从性<86%	依从性<90%	1	0	0	0	苏南	P3-P25	>2年	0
GHE00298	南通市	87	2024-06-13	2024-09-13	92	87	-5	GH30IU	0.15	P10-P25	2016-01-18	女	水剂	8.40246	8.65435	8	>6, <=12岁	0.945652	依从性>=80%	依从性>=85%	依从性>=86%	依从性>=90%	1	1	1	1	苏中	P3-P25	<1年	0
GHE00299	苏州市	455	2023-06-13	2024-09-10	455	455	0	GH30IU	0.16	P3以下	2013-04-06	女	水剂	10.1848	11.4305	10	>6, <=12岁	1	依从性>=80%	依从性>=85%	依从性>=86%	依从性>=90%	1	1	1	1	苏南	P3以下	1~2年	0
GHE00300	南京市	228	2024-02-27	2024-10-12	228	228	0	GH30IU	0.15	P3以下	2018-07-24	女	水剂	5.59617	6.2204	5	>3, <=6岁	1	依从性>=80%	依从性>=85%	依从性>=86%	依从性>=90%	1	1	1	1	苏南	P3以下	<1年	0
GHE00301	无锡市	527	2022-10-16	2024-09-10	695	527	-168	GH30IU	0.14	P3以下	2018-08-19	男	水剂	4.1588	6.0616	4	>3, <=6岁	0.758273	依从性<80%	依从性<85%	依从性<86%	依从性<90%	0	0	0	0	苏南	P3以下	1~2年	0
GHE00302	无锡市	1199	2021-03-20	2024-09-18	1278	1199	-79	GH30IU	0.19	P3-P10	2013-08-30	男	水剂	7.55373	11.0527	7	>6, <=12岁	0.938185	依从性>=80%	依从性>=85%	依从性>=86%	依从性>=90%	1	1	1	1	苏南	P3-P25	>2年	0
GHE00303	南京市	449	2023-08-02	2024-11-17	473	449	-24	GH30IU	0.14	P3-P10	2014-10-14	女	水剂	8.79945	10.0945	8	>6, <=12岁	0.94926	依从性>=80%	依从性>=85%	依从性>=86%	依从性>=90%	1	1	1	1	苏南	P3-P25	1~2年	0
GHE00304	苏州市	441	2023-07-07	2024-10-02	453	441	-12	GH30IU	0.15	P50-P75	2012-03-19	女	水剂	11.2991	12.5394	11	>6, <=12岁	0.97351	依从性>=80%	依从性>=85%	依从性>=86%	依从性>=90%	1	1	1	1	苏南	P25以上	1~2年	0
GHE00305	南通市	714	2022-10-15	2024-09-28	714	714	0	GH30IU	0.2	P3-P10	2011-03-02	女	水剂	11.6222	13.577	11	>6, <=12岁	1	依从性>=80%	依从性>=85%	依从性>=86%	依从性>=90%	1	1	1	1	苏中	P3-P25	1~2年	0
GHE00306	苏州市	126	2024-04-21	2024-09-01	133	126	-7	GH30IU	0.14	P25-P50	2013-04-29	女	水剂	10.9788	11.3429	10	>6, <=12岁	0.947368	依从性>=80%	依从性>=85%	依从性>=86%	依从性>=90%	1	1	1	1	苏南	P25以上	<1年	0
GHE00307	淮安市	282	2023-07-01	2024-09-02	429	282	-147	GH30IU	0.2	P25-P50	2013-04-30	女	水剂	10.1684	11.3429	10	>6, <=12岁	0.657343	依从性<80%	依从性<85%	依从性<86%	依从性<90%	0	0	0	0	苏北	P25以上	<1年	0
GHE00308	南京市	1532	2019-10-14	2024-08-21	1773	1532	-241	GH30IU	0.1		2009-10-25	男	水剂	9.96851	14.8227	9	>6, <=12岁	0.864072	依从性>=80%	依从性>=85%	依从性>=86%	依从性<90%	1	1	1	0	苏南		>2年	0
GHE00309	南京市	338	2023-10-14	2024-09-16	338	338	0	GH30IU	0.14	P3-P10	2014-03-18	女	水剂	9.57426	10.4997	9	>6, <=12岁	1	依从性>=80%	依从性>=85%	依从性>=86%	依从性>=90%	1	1	1	1	苏南	P3-P25	<1年	0
GHE00310	淮安市	313	2023-07-10	2024-09-09	427	313	-114	GH30IU	0.16	P50-P75	2011-09-20	男	水剂	11.8029	12.9719	11	>6, <=12岁	0.733021	依从性<80%	依从性<85%	依从性<86%	依从性<90%	0	0	0	0	苏北	P25以上	<1年	0
GHE00311	苏州市	925	2021-10-21	2024-09-01	1046	925	-121	GH30IU	0.12	P3以下	2016-08-09	男	水剂	5.19918	8.06297	5	>3, <=6岁	0.884321	依从性>=80%	依从性>=85%	依从性>=86%	依从性<90%	1	1	1	0	苏南	P3以下	>2年	0
GHE00312	苏州市	36	2024-08-09	2024-09-14	36	36	0	GH30IU	0.16	P25-P50	2012-12-24	女	水剂	11.6249	11.7235	11	>6, <=12岁	1	依从性>=80%	依从性>=85%	依从性>=86%	依从性>=90%	1	1	1	1	苏南	P25以上	<1年	0
GHE00313	南京市	650	2022-09-24	2024-08-30	706	650	-56	GH30IU	0.22	P75-P90	2011-05-19	男	水剂	11.3511	13.2841	11	>6, <=12岁	0.92068	依从性>=80%	依从性>=85%	依从性>=86%	依从性>=90%	1	1	1	1	苏南	P25以上	1~2年	0
GHE00314	苏州市	59	2024-07-06	2024-09-03	59	59	0	GH30IU	0.15	P10-P25	2011-10-23	男	水剂	12.7036	12.8652	12	>12, <=18岁	1	依从性>=80%	依从性>=85%	依从性>=86%	依从性>=90%	1	1	1	1	苏南	P3-P25	<1年	0
GHE00315	南通市	280	2023-08-11	2024-09-14	400	280	-120	GH30IU	0.12	P3以下	2013-06-25	男	水剂	10.1273	11.2225	10	>6, <=12岁	0.7	依从性<80%	依从性<85%	依从性<86%	依从性<90%	0	0	0	0	苏中	P3以下	<1年	0
GHE00316	南通市	739	2022-08-03	2024-10-13	802	739	-63	GH30IU	0.14	P3以下	2011-08-01	女	水剂	11.0062	13.2019	11	>6, <=12岁	0.921446	依从性>=80%	依从性>=85%	依从性>=86%	依从性>=90%	1	1	1	1	苏中	P3以下	>2年	0
GHE00317	常州市	464	2023-05-07	2024-08-29	480	464	-16	GH30IU	0.14	P3以下	2016-11-01	男	水剂	6.51061	7.82478	6	>6, <=12岁	0.966667	依从性>=80%	依从性>=85%	依从性>=86%	依从性>=90%	1	1	1	1	苏南	P3以下	1~2年	0
GHE00318	常州市	592	2022-10-14	2024-08-18	674	592	-82	GH30IU	0.14	P50-P75	2013-07-18	女	水剂	9.24025	11.0856	9	>6, <=12岁	0.878338	依从性>=80%	依从性>=85%	依从性>=86%	依从性<90%	1	1	1	0	苏南	P25以上	1~2年	0
GHE00319	南京市	803	2022-07-06	2024-09-16	803	803	0	GH30IU	0.2	P3-P10	2011-01-28	女	水剂	11.436	13.6345	11	>6, <=12岁	1	依从性>=80%	依从性>=85%	依从性>=86%	依从性>=90%	1	1	1	1	苏南	P3-P25	>2年	0
GHE00320	苏州市	238	2024-02-05	2024-09-30	238	238	0	GH30IU	0.16	P25-P50	2013-07-19	女	水剂	10.5489	11.2005	10	>6, <=12岁	1	依从性>=80%	依从性>=85%	依从性>=86%	依从性>=90%	1	1	1	1	苏南	P25以上	<1年	0
GHE00321	苏州市	797	2022-07-06	2024-09-21	808	797	-11	GH30IU	0.1	P3-P10	2013-05-07	女	水剂	9.16359	11.3758	9	>6, <=12岁	0.986386	依从性>=80%	依从性>=85%	依从性>=86%	依从性>=90%	1	1	1	1	苏南	P3-P25	>2年	0
GHE00322	无锡市	431	2023-05-20	2024-09-04	473	431	-42	GH30IU	0.15	P3-P10	2015-03-25	女	水剂	8.15332	9.44832	8	>6, <=12岁	0.911205	依从性>=80%	依从性>=85%	依从性>=86%	依从性>=90%	1	1	1	1	苏南	P3-P25	1~2年	0
GHE00323	苏州市	1270	2020-09-06	2024-12-12	1558	1270	-288	GH30IU	0.15		2011-10-30	男	水剂	8.85421	13.1198	8	>6, <=12岁	0.815148	依从性>=80%	依从性<85%	依从性<86%	依从性<90%	1	0	0	0	苏南		>2年	0
GHE00324	苏州市	480	2023-04-12	2024-09-28	535	480	-55	GH30IU	0.17	P10-P25	2009-10-26	男	水剂	13.4593	14.924	13	>12, <=18岁	0.897196	依从性>=80%	依从性>=85%	依从性>=86%	依从性<90%	1	1	1	0	苏南	P3-P25	1~2年	0
GHE00325	无锡市	336	2023-08-18	2024-08-31	379	336	-43	GH30IU	0.12	P3-P10	2019-04-27	男	水剂	4.30938	5.34702	4	>3, <=6岁	0.886544	依从性>=80%	依从性>=85%	依从性>=86%	依从性<90%	1	1	1	0	苏南	P3-P25	<1年	0
GHE00326	南京市	397	2023-07-08	2024-08-25	414	397	-17	GH30IU	0.14	P3-P10	2015-10-16	男	水剂	7.72621	8.85969	7	>6, <=12岁	0.958937	依从性>=80%	依从性>=85%	依从性>=86%	依从性>=90%	1	1	1	1	苏南	P3-P25	1~2年	0
GHE00327	盐城市	1166	2021-08-12	2024-10-31	1176	1166	-10	GH30IU	0.16	P3以下	2013-12-15	男	水剂	7.65777	10.8775	7	>6, <=12岁	0.991497	依从性>=80%	依从性>=85%	依从性>=86%	依从性>=90%	1	1	1	1	苏北	P3以下	>2年	0
GHE00328	苏州市	825	2021-05-11	2024-11-16	1285	825	-460	GH30IU	0.14	P3以下	2009-09-27	男	水剂	11.6194	15.1376	11	>6, <=12岁	0.642023	依从性<80%	依从性<85%	依从性<86%	依从性<90%	0	0	0	0	苏南	P3以下	>2年	0
GHE00329	常州市	515	2022-08-13	2024-09-02	751	515	-236	GH30IU	0.12	P3-P10	2011-04-11	男	水剂	11.3402	13.3963	11	>6, <=12岁	0.685752	依从性<80%	依从性<85%	依从性<86%	依从性<90%	0	0	0	0	苏南	P3-P25	1~2年	0
GHE00330	南通市	1508	2020-06-10	2024-09-13	1556	1508	-48	GH30IU	0.13		2016-08-05	男	水剂	3.84668	8.10678	3	>3, <=6岁	0.969152	依从性>=80%	依从性>=85%	依从性>=86%	依从性>=90%	1	1	1	1	苏中		>2年	0
GHE00331	扬州市	1491	2020-08-08	2024-10-14	1528	1491	-37	GH30IU	0.17		2011-08-02	女	水剂	9.01848	13.2019	9	>6, <=12岁	0.975785	依从性>=80%	依从性>=85%	依从性>=86%	依从性>=90%	1	1	1	1	苏中		>2年	0
GHE00332	淮安市	365	2023-09-09	2024-09-17	374	365	-9	GH30IU	0.13	P3以下	2013-10-30	女	水剂	9.859	10.883	9	>6, <=12岁	0.975936	依从性>=80%	依从性>=85%	依从性>=86%	依从性>=90%	1	1	1	1	苏北	P3以下	<1年	0
GHE00333	南京市	261	2024-02-18	2024-11-07	263	261	-2	GH30IU	0.2	P50-P75	2009-11-15	男	水剂	14.2587	14.9788	14	>12, <=18岁	0.992395	依从性>=80%	依从性>=85%	依从性>=86%	依从性>=90%	1	1	1	1	苏南	P25以上	<1年	0
GHE00334	镇江市	29	2024-08-15	2024-09-13	29	29	0	GH30IU	0.11	P3以下	2016-04-28	女	水剂	8.29843	8.37782	8	>6, <=12岁	1	依从性>=80%	依从性>=85%	依从性>=86%	依从性>=90%	1	1	1	1	苏南	P3以下	<1年	0
GHE00335	扬州市	851	2022-03-15	2024-09-14	914	851	-63	GH30IU	0.11	P3以下	2014-10-21	女	水剂	7.39767	9.90007	7	>6, <=12岁	0.931072	依从性>=80%	依从性>=85%	依从性>=86%	依从性>=90%	1	1	1	1	苏中	P3以下	>2年	0
GHE00336	苏州市	160	2024-03-23	2024-08-30	160	160	0	GH30IU	0.15	P3以下	2016-04-01	女	水剂	7.97536	8.41342	7	>6, <=12岁	1	依从性>=80%	依从性>=85%	依从性>=86%	依从性>=90%	1	1	1	1	苏南	P3以下	<1年	0
GHE00337	南京市	755	2022-05-01	2024-09-12	865	755	-110	GH30IU	0.16	P3-P10	2014-06-29	男	水剂	7.83847	10.2067	7	>6, <=12岁	0.872832	依从性>=80%	依从性>=85%	依从性>=86%	依从性<90%	1	1	1	0	苏南	P3-P25	>2年	0
GHE00338	徐州市	199	2024-02-19	2024-09-05	199	199	0	GH30IU	0.15	P3以下	2011-06-24	女	水剂	12.6571	13.2019	12	>12, <=18岁	1	依从性>=80%	依从性>=85%	依从性>=86%	依从性>=90%	1	1	1	1	苏北	P3以下	<1年	0
GHE00339	无锡市	1142	2021-05-06	2024-08-29	1211	1142	-69	GH30IU	0.18	P50-P75	2011-09-09	男	水剂	9.6564	12.9719	9	>6, <=12岁	0.943022	依从性>=80%	依从性>=85%	依从性>=86%	依从性>=90%	1	1	1	1	苏南	P25以上	>2年	0
GHE00340	苏州市	64	2024-07-14	2024-09-19	67	64	-3	GH30IU	0.13	P50-P75	2011-12-29	男	水剂	12.5421	12.7255	12	>12, <=18岁	0.955224	依从性>=80%	依从性>=85%	依从性>=86%	依从性>=90%	1	1	1	1	苏南	P25以上	<1年	0
GHE00341	南京市	442	2023-06-16	2024-09-27	469	442	-27	GH30IU	0.18	P3以下	2017-06-22	男	水剂	5.9822	7.26626	5	>3, <=6岁	0.942431	依从性>=80%	依从性>=85%	依从性>=86%	依从性>=90%	1	1	1	1	苏南	P3以下	1~2年	0
GHE00342	无锡市	1315	2020-04-26	2024-08-21	1578	1315	-263	GH30IU	0.12		2011-11-16	男	水剂	8.44353	12.7639	8	>6, <=12岁	0.833333	依从性>=80%	依从性<85%	依从性<86%	依从性<90%	1	0	0	0	苏南		>2年	0
GHE00343	盐城市	680	2022-09-28	2024-10-17	750	680	-70	GH30IU	0.14	P3以下	2017-01-04	男	水剂	5.73032	7.78371	5	>3, <=6岁	0.906667	依从性>=80%	依从性>=85%	依从性>=86%	依从性>=90%	1	1	1	1	苏北	P3以下	1~2年	0
GHE00344	苏州市	436	2020-05-21	2024-08-25	1557	436	-1121	GH30IU	0.13		2012-04-25	男	水剂	8.07118	12.334	8	>6, <=12岁	0.280026	依从性<80%	依从性<85%	依从性<86%	依从性<90%	0	0	0	0	苏南		1~2年	0
GHE00345	苏州市	736	2022-07-26	2024-09-12	779	736	-43	GH30IU	0.17	P3以下	2010-07-05	男	水剂	12.0575	14.1903	12	>12, <=18岁	0.944801	依从性>=80%	依从性>=85%	依从性>=86%	依从性>=90%	1	1	1	1	苏南	P3以下	>2年	0
GHE00346	常州市	895	2022-02-09	2024-09-05	939	895	-44	GH30IU	0.14	P3以下	2017-09-13	女	水剂	4.40794	6.97878	4	>3, <=6岁	0.953142	依从性>=80%	依从性>=85%	依从性>=86%	依从性>=90%	1	1	1	1	苏南	P3以下	>2年	0
GHE00347	南通市	185	2024-02-25	2024-09-02	190	185	-5	GH30IU	0.14	P3-P10	2016-05-19	女	水剂	7.77002	8.29021	7	>6, <=12岁	0.973684	依从性>=80%	依从性>=85%	依从性>=86%	依从性>=90%	1	1	1	1	苏中	P3-P25	<1年	0
GHE00348	南京市	1664	2015-08-07	2024-12-01	3404	1664	-1740	GH30IU	0.19		2011-12-14	女	水剂	3.64682	12.9665	3	>3, <=6岁	0.488837	依从性<80%	依从性<85%	依从性<86%	依从性<90%	0	0	0	0	苏南		>2年	0
GHE00349	南京市	162	2024-04-03	2024-09-18	168	162	-6	GH30IU	0.14	P25-P50	2013-05-21	女	水剂	10.8693	11.3292	10	>6, <=12岁	0.964286	依从性>=80%	依从性>=85%	依从性>=86%	依从性>=90%	1	1	1	1	苏南	P25以上	<1年	0
GHE00350	南京市	1563	2020-08-14	2024-12-07	1576	1563	-13	GH30IU	0.14		2010-10-14	男	水剂	9.83436	14.1492	9	>6, <=12岁	0.991751	依从性>=80%	依从性>=85%	依从性>=86%	依从性>=90%	1	1	1	1	苏南		>2年	0
GHE00351	镇江市	1088	2020-01-20	2024-08-30	1684	1088	-596	GH30IU	0.19		2010-03-01	男	水剂	9.88912	14.4997	9	>6, <=12岁	0.646081	依从性<80%	依从性<85%	依从性<86%	依从性<90%	0	0	0	0	苏南		>2年	0
GHE00352	苏州市	1804	2019-03-18	2024-09-04	1997	1804	-193	GH30IU	0.13		2014-11-09	男	水剂	4.35318	9.82067	4	>3, <=6岁	0.903355	依从性>=80%	依从性>=85%	依从性>=86%	依从性>=90%	1	1	1	1	苏南		>2年	0
GHE00353	苏州市	386	2023-04-03	2024-08-27	512	386	-126	GH30IU	0.14	P25-P50	2012-10-25	女	水剂	10.4367	11.8385	10	>6, <=12岁	0.753906	依从性<80%	依从性<85%	依从性<86%	依从性<90%	0	0	0	0	苏南	P25以上	1~2年	0
GHE00354	扬州市	65	2024-07-05	2024-09-09	66	65	-1	GH30IU	0.16	P25-P50	2012-12-29	女	水剂	11.5154	11.6961	11	>6, <=12岁	0.984848	依从性>=80%	依从性>=85%	依从性>=86%	依从性>=90%	1	1	1	1	苏中	P25以上	<1年	0
GHE00355	扬州市	861	2020-09-13	2024-09-05	1453	861	-592	GH30IU	0.13		2011-09-15	女	水剂	8.99658	12.9747	8	>6, <=12岁	0.592567	依从性<80%	依从性<85%	依从性<86%	依从性<90%	0	0	0	0	苏中		>2年	0
GHE00356	苏州市	1033	2021-08-14	2024-08-23	1105	1033	-72	GH30IU	0.16	P3以下	2009-11-23	男	水剂	11.7235	14.7488	11	>6, <=12岁	0.934842	依从性>=80%	依从性>=85%	依从性>=86%	依从性>=90%	1	1	1	1	苏南	P3以下	>2年	0
GHE00357	苏州市	1203	2021-07-11	2024-11-07	1215	1203	-12	GH30IU	0.21	P3-P10	2013-06-21	男	水剂	8.05476	11.3812	8	>6, <=12岁	0.990123	依从性>=80%	依从性>=85%	依从性>=86%	依从性>=90%	1	1	1	1	苏南	P3-P25	>2年	0
GHE00358	南京市	300	2023-10-25	2024-08-31	311	300	-11	GH30IU	0.11	P3-P10	2013-08-18	女	水剂	10.1848	11.0363	10	>6, <=12岁	0.96463	依从性>=80%	依从性>=85%	依从性>=86%	依从性>=90%	1	1	1	1	苏南	P3-P25	<1年	0
GHE00359	南京市	551	2023-02-03	2024-08-22	566	551	-15	GH30IU	0.16	P10-P25	2012-02-24	女	水剂	10.9432	12.4928	10	>6, <=12岁	0.973498	依从性>=80%	依从性>=85%	依从性>=86%	依从性>=90%	1	1	1	1	苏南	P3-P25	1~2年	0
GHE00360	苏州市	654	2022-09-25	2024-09-30	736	654	-82	GH30IU	0.13	P3-P10	2011-04-26	女	水剂	11.4168	13.4319	11	>6, <=12岁	0.888587	依从性>=80%	依从性>=85%	依从性>=86%	依从性<90%	1	1	1	0	苏南	P3-P25	1~2年	0
GHE00361	无锡市	778	2023-02-02	2025-03-21	778	778	0	GH30IU	0.1		2011-08-30	男	水剂	11.4278	13.5578	11	>6, <=12岁	1	依从性>=80%	依从性>=85%	依从性>=86%	依从性>=90%	1	1	1	1	苏南		>2年	0
GHE00362	南京市	60	2024-07-30	2024-09-28	60	60	0	GH30IU	0.16	P75-P90	2015-03-05	女	水剂	9.40452	9.56879	9	>6, <=12岁	1	依从性>=80%	依从性>=85%	依从性>=86%	依从性>=90%	1	1	1	1	苏南	P25以上	<1年	0
GHE00363	连云港市	1696	2019-05-07	2024-09-10	1953	1696	-257	GH30IU	0.16		2014-06-05	男	水剂	4.91992	10.2669	4	>3, <=6岁	0.868408	依从性>=80%	依从性>=85%	依从性>=86%	依从性<90%	1	1	1	0	苏北		>2年	0
GHE00364	南京市	419	2023-08-09	2024-10-08	426	419	-7	GH30IU	0.13	P3以下	2013-07-12	女	水剂	10.0753	11.2416	10	>6, <=12岁	0.983568	依从性>=80%	依从性>=85%	依从性>=86%	依从性>=90%	1	1	1	1	苏南	P3以下	1~2年	0
GHE00365	苏州市	239	2024-01-27	2024-09-22	239	239	0	GH30IU	0.1	P3-P10	2013-01-07	男	水剂	11.0527	11.707	11	>6, <=12岁	1	依从性>=80%	依从性>=85%	依从性>=86%	依从性>=90%	1	1	1	1	苏南	P3-P25	<1年	0
GHE00366	苏州市	139	2024-04-14	2024-08-31	139	139	0	GH30IU	0.2	P75-P90	2012-03-05	男	水剂	12.1095	12.4901	12	>12, <=18岁	1	依从性>=80%	依从性>=85%	依从性>=86%	依从性>=90%	1	1	1	1	苏南	P25以上	<1年	0
GHE00367	南京市	137	2024-05-07	2024-09-27	143	137	-6	GH30IU	0.15	P3以下	2016-04-26	女	水剂	8.03012	8.42163	8	>6, <=12岁	0.958042	依从性>=80%	依从性>=85%	依从性>=86%	依从性>=90%	1	1	1	1	苏南	P3以下	<1年	0
GHE00368	无锡市	210	2024-02-03	2024-09-13	223	210	-13	GH30IU	0.15	P3-P10	2011-05-09	男	水剂	12.7392	13.3498	12	>12, <=18岁	0.941704	依从性>=80%	依从性>=85%	依从性>=86%	依从性>=90%	1	1	1	1	苏南	P3-P25	<1年	0
GHE00369	南京市	1086	2021-10-22	2024-10-12	1086	1086	0	GH30IU	0.16	P3以下	2018-02-17	男	水剂	3.67693	6.65024	3	>3, <=6岁	1	依从性>=80%	依从性>=85%	依从性>=86%	依从性>=90%	1	1	1	1	苏南	P3以下	>2年	0
GHE00370	南通市	534	2023-03-27	2024-09-24	547	534	-13	GH30IU	0.17	P3-P10	2012-11-08	女	水剂	10.3792	11.8768	10	>6, <=12岁	0.976234	依从性>=80%	依从性>=85%	依从性>=86%	依从性>=90%	1	1	1	1	苏中	P3-P25	1~2年	0
GHE00371	南京市	312	2023-09-19	2024-09-12	359	312	-47	GH30IU	0.13	P3以下	2016-01-06	男	水剂	7.70157	8.68446	7	>6, <=12岁	0.869081	依从性>=80%	依从性>=85%	依从性>=86%	依从性<90%	1	1	1	0	苏南	P3以下	<1年	0
GHE00372	苏州市	406	2023-07-30	2024-09-17	415	406	-9	GH30IU	0.18	P75-P90	2013-07-26	女	水剂	10.0096	11.1458	10	>6, <=12岁	0.978313	依从性>=80%	依从性>=85%	依从性>=86%	依从性>=90%	1	1	1	1	苏南	P25以上	1~2年	0
GHE00373	苏州市	535	2023-01-28	2024-09-05	586	535	-51	GH30IU	0.1	P3以下	2013-01-22	女	水剂	10.0151	11.6194	10	>6, <=12岁	0.912969	依从性>=80%	依从性>=85%	依从性>=86%	依从性>=90%	1	1	1	1	苏南	P3以下	1~2年	0
GHE00374	扬州市	533	2023-03-07	2024-09-02	545	533	-12	GH30IU	0.11	P3以下	2015-08-06	女	水剂	7.58385	9.07598	7	>6, <=12岁	0.977982	依从性>=80%	依从性>=85%	依从性>=86%	依从性>=90%	1	1	1	1	苏中	P3以下	1~2年	0
GHE00375	苏州市	668	2023-02-26	2024-12-25	668	668	0	GH30IU	0.1	P50-P75	2012-07-24	女	水剂	10.5927	12.4216	10	>6, <=12岁	1	依从性>=80%	依从性>=85%	依从性>=86%	依从性>=90%	1	1	1	1	苏南	P25以上	1~2年	0
GHE00376	苏州市	669	2022-06-11	2024-08-30	811	669	-142	GH30IU	0.13	P3以下	2014-01-14	男	水剂	8.4052	10.6256	8	>6, <=12岁	0.824908	依从性>=80%	依从性<85%	依从性<86%	依从性<90%	1	0	0	0	苏南	P3以下	1~2年	0
GHE00377	苏州市	1124	2021-08-26	2024-09-28	1129	1124	-5	GH30IU	0.18	P10-P25	2012-03-08	女	水剂	9.46749	12.5585	9	>6, <=12岁	0.995571	依从性>=80%	依从性>=85%	依从性>=86%	依从性>=90%	1	1	1	1	苏南	P3-P25	>2年	0
GHE00378	苏州市	99	2024-06-22	2024-10-02	102	99	-3	GH30IU	0.14	P3-P10	2015-04-04	男	水剂	9.21834	9.4976	9	>6, <=12岁	0.970588	依从性>=80%	依从性>=85%	依从性>=86%	依从性>=90%	1	1	1	1	苏南	P3-P25	<1年	0
GHE00379	南京市	206	2024-01-14	2024-08-24	223	206	-17	GH30IU	0.14	P3以下	2019-06-26	男	水剂	4.55305	5.16359	4	>3, <=6岁	0.923767	依从性>=80%	依从性>=85%	依从性>=86%	依从性>=90%	1	1	1	1	苏南	P3以下	<1年	0
GHE00380	徐州市	657	2022-10-08	2024-09-24	717	657	-60	GH30IU	0.17	P3-P10	2015-04-26	女	水剂	7.45243	9.41547	7	>6, <=12岁	0.916318	依从性>=80%	依从性>=85%	依从性>=86%	依从性>=90%	1	1	1	1	苏北	P3-P25	1~2年	0
GHE00381	无锡市	138	2024-05-04	2024-09-19	138	138	0	GH30IU	0.12	P10-P25	2015-08-22	男	水剂	8.70089	9.07871	8	>6, <=12岁	1	依从性>=80%	依从性>=85%	依从性>=86%	依从性>=90%	1	1	1	1	苏南	P3-P25	<1年	0
GHE00382	南通市	30	2024-08-16	2024-09-15	30	30	0	GH30IU	0.13	P3-P10	2014-08-13	男	水剂	10.0096	10.0917	10	>6, <=12岁	1	依从性>=80%	依从性>=85%	依从性>=86%	依从性>=90%	1	1	1	1	苏中	P3-P25	<1年	0
GHE00383	南通市	1253	2021-04-17	2024-11-14	1307	1253	-54	GH30IU	0.16	P3以下	2013-11-21	男	水剂	7.40315	10.9815	7	>6, <=12岁	0.958684	依从性>=80%	依从性>=85%	依从性>=86%	依从性>=90%	1	1	1	1	苏中	P3以下	>2年	0
GHE00384	南京市	731	2022-09-03	2024-10-07	765	731	-34	GH30IU	0.16	P25-P50	2013-01-11	女	水剂	9.64271	11.7372	9	>6, <=12岁	0.955556	依从性>=80%	依从性>=85%	依从性>=86%	依从性>=90%	1	1	1	1	苏南	P25以上	>2年	0
GHE00385	南京市	777	2023-02-01	2025-04-09	798	777	-21	GH30IU	0.19		2015-03-24	男	水剂	7.86037	10.0452	7	>6, <=12岁	0.973684	依从性>=80%	依从性>=85%	依从性>=86%	依从性>=90%	1	1	1	1	苏南		>2年	0
GHE00386	苏州市	293	2023-10-11	2024-09-16	341	293	-48	GH30IU	0.13	P10-P25	2013-09-29	男	水剂	10.0315	10.9651	10	>6, <=12岁	0.859238	依从性>=80%	依从性>=85%	依从性<86%	依从性<90%	1	1	0	0	苏南	P3-P25	<1年	0
GHE00387	南通市	595	2023-02-07	2024-09-24	595	595	0	GH30IU	0.17	P75-P90	2012-08-28	女	水剂	10.4449	12.0739	10	>6, <=12岁	1	依从性>=80%	依从性>=85%	依从性>=86%	依从性>=90%	1	1	1	1	苏中	P25以上	1~2年	0
GHE00388	徐州市	425	2023-07-15	2024-09-23	436	425	-11	GH30IU	0.18	P3-P10	2012-03-03	男	水剂	11.3648	12.5585	11	>6, <=12岁	0.974771	依从性>=80%	依从性>=85%	依从性>=86%	依从性>=90%	1	1	1	1	苏北	P3-P25	1~2年	0
GHE00389	无锡市	126	2024-05-07	2024-09-13	129	126	-3	GH30IU	0.18	P75-P90	2011-08-17	男	水剂	12.7228	13.076	12	>12, <=18岁	0.976744	依从性>=80%	依从性>=85%	依从性>=86%	依从性>=90%	1	1	1	1	苏南	P25以上	<1年	0
GHE00390	苏州市	443	2022-03-08	2024-09-03	910	443	-467	GH30IU	0.1	P10-P25	2013-06-18	女	水剂	8.72005	11.2115	8	>6, <=12岁	0.486813	依从性<80%	依从性<85%	依从性<86%	依从性<90%	0	0	0	0	苏南	P3-P25	1~2年	0
GHE00391	徐州市	1304	2020-04-14	2024-08-28	1597	1304	-293	GH30IU	0.17		2011-08-06	男	水剂	8.68994	13.0623	8	>6, <=12岁	0.816531	依从性>=80%	依从性<85%	依从性<86%	依从性<90%	1	0	0	0	苏北		>2年	0
GHE00392	徐州市	276	2023-11-14	2024-09-02	293	276	-17	GH30IU	0.14	P3以下	2010-02-20	男	水剂	13.7303	14.5325	13	>12, <=18岁	0.94198	依从性>=80%	依从性>=85%	依从性>=86%	依从性>=90%	1	1	1	1	苏北	P3以下	<1年	0
GHE00393	南京市	393	2023-07-27	2024-09-08	409	393	-16	GH30IU	0.1	P3-P10	2013-12-30	男	水剂	9.57153	10.6913	9	>6, <=12岁	0.96088	依从性>=80%	依从性>=85%	依从性>=86%	依从性>=90%	1	1	1	1	苏南	P3-P25	1~2年	0
GHE00394	宿迁市	282	2023-11-18	2024-09-08	295	282	-13	GH30IU	0.15	P3-P10	2015-08-19	男	水剂	8.24914	9.05681	8	>6, <=12岁	0.955932	依从性>=80%	依从性>=85%	依从性>=86%	依从性>=90%	1	1	1	1	苏北	P3-P25	<1年	0
GHE00395	泰州市	1354	2021-01-02	2024-09-17	1354	1354	0	GH30IU	0.15		2014-06-29	女	水剂	6.51335	10.2204	6	>6, <=12岁	1	依从性>=80%	依从性>=85%	依从性>=86%	依从性>=90%	1	1	1	1	苏中		>2年	0
GHE00396	无锡市	285	2023-10-15	2024-08-30	320	285	-35	GH30IU	0.12	P3-P10	2015-07-16	男	水剂	8.24914	9.12526	8	>6, <=12岁	0.890625	依从性>=80%	依从性>=85%	依从性>=86%	依从性<90%	1	1	1	0	苏南	P3-P25	<1年	0
GHE00397	扬州市	92	2024-06-12	2024-09-14	94	92	-2	GH30IU	0.16	P25-P50	2013-05-28	男	水剂	11.0418	11.2991	11	>6, <=12岁	0.978723	依从性>=80%	依从性>=85%	依从性>=86%	依从性>=90%	1	1	1	1	苏中	P25以上	<1年	0
GHE00398	南京市	412	2023-07-11	2024-09-05	422	412	-10	GH30IU	0.19	P25-P50	2011-10-17	女	水剂	11.7317	12.8871	11	>6, <=12岁	0.976303	依从性>=80%	依从性>=85%	依从性>=86%	依从性>=90%	1	1	1	1	苏南	P25以上	1~2年	0
GHE00399	苏州市	476	2023-06-03	2024-09-30	485	476	-9	GH30IU	0.16	P25-P50	2011-11-18	男	水剂	11.54	12.8679	11	>6, <=12岁	0.981443	依从性>=80%	依从性>=85%	依从性>=86%	依从性>=90%	1	1	1	1	苏南	P25以上	1~2年	0
GHE00400	徐州市	1726	2020-05-07	2025-01-27	1726	1726	0	GH30IU	0.18		2011-08-30	女	水剂	8.6872	13.4127	8	>6, <=12岁	1	依从性>=80%	依从性>=85%	依从性>=86%	依从性>=90%	1	1	1	1	苏北		>2年	0
GHE00401	徐州市	1751	2019-08-06	2024-09-14	1866	1751	-115	GH30IU	0.15		2012-02-19	女	水剂	7.46064	12.5695	7	>6, <=12岁	0.938371	依从性>=80%	依从性>=85%	依从性>=86%	依从性>=90%	1	1	1	1	苏北		>2年	0
GHE00402	南京市	489	2023-03-10	2024-08-20	529	489	-40	GH30IU	0.15	P3以下	2012-12-14	男	水剂	10.2341	11.6824	10	>6, <=12岁	0.924386	依从性>=80%	依从性>=85%	依从性>=86%	依从性>=90%	1	1	1	1	苏南	P3以下	1~2年	0
GHE00403	南京市	294	2023-09-14	2024-08-27	348	294	-54	GH30IU	0.13	P3以下	2018-10-07	男	水剂	4.93634	5.88912	4	>3, <=6岁	0.844828	依从性>=80%	依从性<85%	依从性<86%	依从性<90%	1	0	0	0	苏南	P3以下	<1年	0
GHE00404	徐州市	370	2023-08-21	2024-09-11	387	370	-17	GH30IU	0.15	P3-P10	2016-11-30	女	水剂	6.72142	7.78097	6	>6, <=12岁	0.956072	依从性>=80%	依从性>=85%	依从性>=86%	依从性>=90%	1	1	1	1	苏北	P3-P25	1~2年	0
GHE00405	南通市	998	2022-02-18	2024-11-15	1001	998	-3	GH30IU	0.16	P3以下	2016-02-13	女	水剂	6.01506	8.75565	6	>6, <=12岁	0.997003	依从性>=80%	依从性>=85%	依从性>=86%	依从性>=90%	1	1	1	1	苏中	P3以下	>2年	0
GHE00406	南京市	1864	2019-03-19	2024-08-26	1987	1864	-123	GH30IU	0.17		2014-06-11	女	水剂	4.76934	10.2094	4	>3, <=6岁	0.938098	依从性>=80%	依从性>=85%	依从性>=86%	依从性>=90%	1	1	1	1	苏南		>2年	0
GHE00407	苏州市	677	2022-09-29	2024-09-30	732	677	-55	GH30IU	0.13	P3以下	2016-12-24	男	水剂	5.76318	7.76728	5	>3, <=6岁	0.924863	依从性>=80%	依从性>=85%	依从性>=86%	依从性>=90%	1	1	1	1	苏南	P3以下	1~2年	0
GHE00408	南京市	1328	2017-03-29	2024-08-19	2700	1328	-1372	GH30IU	0.17	P25-P50	2012-10-07	女	水剂	4.47365	11.8658	4	>3, <=6岁	0.491852	依从性<80%	依从性<85%	依从性<86%	依从性<90%	0	0	0	0	苏南	P25以上	>2年	0
GHE00409	苏州市	176	2024-04-16	2024-10-11	178	176	-2	GH30IU	0.11	P3-P10	2014-03-05	男	水剂	10.1164	10.6037	10	>6, <=12岁	0.988764	依从性>=80%	依从性>=85%	依从性>=86%	依从性>=90%	1	1	1	1	苏南	P3-P25	<1年	0
GHE00410	淮安市	1110	2019-09-14	2024-08-25	1807	1110	-697	GH30IU	0.12		2012-06-12	男	水剂	7.2553	12.2026	7	>6, <=12岁	0.614278	依从性<80%	依从性<85%	依从性<86%	依从性<90%	0	0	0	0	苏北		>2年	0
GHE00411	苏州市	434	2023-07-25	2024-10-01	434	434	0	GH30IU	0.16	P25-P50	2012-06-30	男	水剂	11.0664	12.2546	11	>6, <=12岁	1	依从性>=80%	依从性>=85%	依从性>=86%	依从性>=90%	1	1	1	1	苏南	P25以上	1~2年	0
GHE00412	常州市	90	2024-06-09	2024-09-07	90	90	0	GH30IU	0.15	P3-P10	2015-02-14	女	水剂	9.31691	9.56331	9	>6, <=12岁	1	依从性>=80%	依从性>=85%	依从性>=86%	依从性>=90%	1	1	1	1	苏南	P3-P25	<1年	0
GHE00413	徐州市	965	2021-03-13	2025-02-20	1440	965	-475	GH30IU	0.18	P3以下	2016-09-27	女	水剂	4.45722	8.39973	4	>3, <=6岁	0.670139	依从性<80%	依从性<85%	依从性<86%	依从性<90%	0	0	0	0	苏北	P3以下	>2年	0
GHE00414	淮安市	365	2023-08-16	2024-09-02	383	365	-18	GH30IU	0.15	P3以下	2018-01-04	女	水剂	5.61259	6.66119	5	>3, <=6岁	0.953003	依从性>=80%	依从性>=85%	依从性>=86%	依从性>=90%	1	1	1	1	苏北	P3以下	<1年	0
GHE00415	无锡市	674	2022-08-10	2024-09-11	763	674	-89	GH30IU	0.28	P3以下	2015-11-09	女	水剂	6.75154	8.84052	6	>6, <=12岁	0.883355	依从性>=80%	依从性>=85%	依从性>=86%	依从性<90%	1	1	1	0	苏南	P3以下	1~2年	0
GHE00416	扬州市	390	2023-08-18	2024-09-19	398	390	-8	GH30IU	0.14	P3以下	2016-12-09	女	水剂	6.68857	7.77823	6	>6, <=12岁	0.979899	依从性>=80%	依从性>=85%	依从性>=86%	依从性>=90%	1	1	1	1	苏中	P3以下	1~2年	0
GHE00417	常州市	135	2024-06-11	2024-10-24	135	135	0	GH30IU	0.11	P3-P10	2019-07-18	男	水剂	4.90075	5.27036	4	>3, <=6岁	1	依从性>=80%	依从性>=85%	依从性>=86%	依从性>=90%	1	1	1	1	苏南	P3-P25	<1年	0
GHE00418	常州市	105	2024-06-22	2024-10-05	105	105	0	GH30IU	0.14	P25-P50	2013-11-15	男	水剂	10.601	10.8884	10	>6, <=12岁	1	依从性>=80%	依从性>=85%	依从性>=86%	依从性>=90%	1	1	1	1	苏南	P25以上	<1年	0
GHE00419	苏州市	997	2021-11-14	2024-09-07	1028	997	-31	GH30IU	0.18	P3-P10	2011-05-18	女	水剂	10.4942	13.3087	10	>6, <=12岁	0.969844	依从性>=80%	依从性>=85%	依从性>=86%	依从性>=90%	1	1	1	1	苏南	P3-P25	>2年	0
GHE00420	徐州市	546	2023-03-20	2024-10-04	564	546	-18	GH30IU	0.14	P3以下	2013-06-01	男	水剂	9.79877	11.3429	9	>6, <=12岁	0.968085	依从性>=80%	依从性>=85%	依从性>=86%	依从性>=90%	1	1	1	1	苏北	P3以下	1~2年	0
GHE00421	徐州市	61	2024-07-09	2024-09-08	61	61	0	GH30IU	0.13	P3-P10	2013-12-24	男	水剂	10.5407	10.7077	10	>6, <=12岁	1	依从性>=80%	依从性>=85%	依从性>=86%	依从性>=90%	1	1	1	1	苏北	P3-P25	<1年	0
GHE00422	泰州市	294	2023-10-15	2024-08-27	317	294	-23	GH30IU	0.17	P3-P10	2019-06-20	男	水剂	4.32033	5.18823	4	>3, <=6岁	0.927445	依从性>=80%	依从性>=85%	依从性>=86%	依从性>=90%	1	1	1	1	苏中	P3-P25	<1年	0
GHE00423	南通市	26	2024-07-24	2024-08-19	26	26	0	GH30IU	0.12	P3以下	2010-06-29	男	水剂	14.0698	14.141	14	>12, <=18岁	1	依从性>=80%	依从性>=85%	依从性>=86%	依从性>=90%	1	1	1	1	苏中	P3以下	<1年	0
GHE00424	无锡市	1982	2018-09-03	2024-09-10	2199	1982	-217	GH30IU	0.19		2013-12-21	女	水剂	4.70089	10.7214	4	>3, <=6岁	0.901319	依从性>=80%	依从性>=85%	依从性>=86%	依从性>=90%	1	1	1	1	苏南		>2年	0
GHE00425	南通市	713	2022-09-19	2024-10-11	753	713	-40	GH30IU	0.13	P3-P10	2014-07-16	男	水剂	8.17796	10.2396	8	>6, <=12岁	0.946879	依从性>=80%	依从性>=85%	依从性>=86%	依从性>=90%	1	1	1	1	苏中	P3-P25	1~2年	0
GHE00426	南京市	776	2022-02-09	2024-09-11	945	776	-169	GH30IU	0.17	P3以下	2018-10-20	女	水剂	3.30732	5.89459	3	>3, <=6岁	0.821164	依从性>=80%	依从性<85%	依从性<86%	依从性<90%	1	0	0	0	苏南	P3以下	>2年	0
GHE00427	徐州市	584	2023-02-27	2024-10-03	584	584	0	GH30IU	0.15	P3以下	2016-10-22	男	水剂	6.34908	7.94798	6	>6, <=12岁	1	依从性>=80%	依从性>=85%	依从性>=86%	依从性>=90%	1	1	1	1	苏北	P3以下	1~2年	0
GHE00428	南京市	366	2023-02-16	2024-08-22	553	366	-187	GH30IU	0.16	P3-P10	2013-12-03	女	水剂	9.20465	10.7187	9	>6, <=12岁	0.661844	依从性<80%	依从性<85%	依从性<86%	依从性<90%	0	0	0	0	苏南	P3-P25	1~2年	0
GHE00429	南京市	679	2022-12-08	2025-01-09	763	679	-84	GH30IU	0.14	P3以下	2017-04-18	女	水剂	5.63997	7.72895	5	>3, <=6岁	0.889908	依从性>=80%	依从性>=85%	依从性>=86%	依从性<90%	1	1	1	0	苏南	P3以下	1~2年	0
GHE00430	苏州市	1702	2019-12-15	2024-09-25	1746	1702	-44	GH30IU	0.17		2014-08-18	男	水剂	5.32512	10.1054	5	>3, <=6岁	0.9748	依从性>=80%	依从性>=85%	依从性>=86%	依从性>=90%	1	1	1	1	苏南		>2年	0
GHE00431	南京市	1239	2021-04-06	2024-10-08	1281	1239	-42	GH30IU	0.17	P3以下	2016-05-08	男	水剂	4.9117	8.41889	4	>3, <=6岁	0.967213	依从性>=80%	依从性>=85%	依从性>=86%	依从性>=90%	1	1	1	1	苏南	P3以下	>2年	0
GHE00432	宿迁市	630	2022-10-08	2024-09-05	698	630	-68	GH30IU	0.12	P10-P25	2010-03-23	男	水剂	12.5448	14.4559	12	>12, <=18岁	0.902579	依从性>=80%	依从性>=85%	依从性>=86%	依从性>=90%	1	1	1	1	苏北	P3-P25	1~2年	0
GHE00433	苏州市	1288	2021-06-06	2025-02-01	1336	1288	-48	GH30IU	0.15	P3以下	2013-01-20	男	水剂	8.37509	12.0329	8	>6, <=12岁	0.964072	依从性>=80%	依从性>=85%	依从性>=86%	依从性>=90%	1	1	1	1	苏南	P3以下	>2年	0
GHE00434	南通市	890	2022-03-07	2024-09-15	923	890	-33	GH30IU	0.18	P3以下	2014-07-06	男	水剂	7.66872	10.1958	7	>6, <=12岁	0.964247	依从性>=80%	依从性>=85%	依从性>=86%	依从性>=90%	1	1	1	1	苏中	P3以下	>2年	0
GHE00435	南京市	1404	2020-10-13	2024-08-17	1404	1404	0	GH30IU	0.16		2015-12-22	女	水剂	4.8104	8.65435	4	>3, <=6岁	1	依从性>=80%	依从性>=85%	依从性>=86%	依从性>=90%	1	1	1	1	苏南		>2年	0
GHE00436	南通市	155	2024-02-23	2024-08-17	176	155	-21	GH30IU	0.18	P50-P75	2011-03-26	男	水剂	12.9144	13.3963	12	>12, <=18岁	0.880682	依从性>=80%	依从性>=85%	依从性>=86%	依从性<90%	1	1	1	0	苏中	P25以上	<1年	0
GHE00437	南京市	164	2024-05-08	2024-10-19	164	164	0	GH30IU	0.17	P3以下	2015-11-27	男	水剂	8.44627	8.89528	8	>6, <=12岁	1	依从性>=80%	依从性>=85%	依从性>=86%	依从性>=90%	1	1	1	1	苏南	P3以下	<1年	0
GHE00438	徐州市	780	2022-08-05	2024-09-24	781	780	-1	GH30IU	0.16	P3以下	2018-05-13	男	水剂	4.22998	6.36824	4	>3, <=6岁	0.99872	依从性>=80%	依从性>=85%	依从性>=86%	依从性>=90%	1	1	1	1	苏北	P3以下	>2年	0
GHE00439	南京市	385	2023-10-05	2024-10-27	388	385	-3	GH30IU	0.11	P3以下	2012-01-20	男	水剂	11.707	12.7693	11	>6, <=12岁	0.992268	依从性>=80%	依从性>=85%	依从性>=86%	依从性>=90%	1	1	1	1	苏南	P3以下	1~2年	0
GHE00440	淮安市	1795	2017-02-22	2024-08-26	2742	1795	-947	GH30IU	0.14		2011-05-21	男	水剂	5.76044	13.2676	5	>3, <=6岁	0.654632	依从性<80%	依从性<85%	依从性<86%	依从性<90%	0	0	0	0	苏北		>2年	0
GHE00441	无锡市	1137	2021-08-07	2024-11-02	1183	1137	-46	GH30IU	0.15	P3以下	2016-08-08	女	水剂	4.99658	8.23546	4	>3, <=6岁	0.961116	依从性>=80%	依从性>=85%	依从性>=86%	依从性>=90%	1	1	1	1	苏南	P3以下	>2年	0
GHE00442	徐州市	412	2023-08-12	2024-09-27	412	412	0	GH30IU	0.12	P3以下	2013-05-01	女	水剂	10.2806	11.4086	10	>6, <=12岁	1	依从性>=80%	依从性>=85%	依从性>=86%	依从性>=90%	1	1	1	1	苏北	P3以下	1~2年	0
GHE00443	南通市	787	2021-12-11	2024-08-28	991	787	-204	GH30IU	0.16	P50-P75	2011-10-11	男	水剂	10.1684	12.8816	10	>6, <=12岁	0.794147	依从性<80%	依从性<85%	依从性<86%	依从性<90%	0	0	0	0	苏中	P25以上	>2年	0
GHE00444	苏州市	502	2023-05-13	2024-09-26	502	502	0	GH30IU	0.1	P10-P25	2010-12-02	男	水剂	12.4435	13.8179	12	>12, <=18岁	1	依从性>=80%	依从性>=85%	依从性>=86%	依从性>=90%	1	1	1	1	苏南	P3-P25	1~2年	0
GHE00445	南京市	806	2022-06-10	2024-09-21	834	806	-28	GH30IU	0.17	P3以下	2017-08-22	女	水剂	4.79945	7.08282	4	>3, <=6岁	0.966427	依从性>=80%	依从性>=85%	依从性>=86%	依从性>=90%	1	1	1	1	苏南	P3以下	>2年	0
GHE00446	苏州市	523	2022-11-19	2024-09-17	668	523	-145	GH30IU	0.11	P25-P50	2010-05-07	男	水剂	12.5366	14.3655	12	>12, <=18岁	0.782934	依从性<80%	依从性<85%	依从性<86%	依从性<90%	0	0	0	0	苏南	P25以上	1~2年	0
GHE00447	苏州市	704	2022-08-16	2024-08-24	739	704	-35	GH30IU	0.1	P3以下	2017-08-28	女	水剂	4.96646	6.98973	4	>3, <=6岁	0.952639	依从性>=80%	依从性>=85%	依从性>=86%	依从性>=90%	1	1	1	1	苏南	P3以下	1~2年	0
GHE00448	苏州市	1488	2020-06-10	2024-09-15	1558	1488	-70	GH30IU	0.18		2012-07-22	女	水剂	7.88501	12.1506	7	>6, <=12岁	0.955071	依从性>=80%	依从性>=85%	依从性>=86%	依从性>=90%	1	1	1	1	苏南		>2年	0
GHE00449	苏州市	1280	2021-02-06	2024-11-13	1376	1280	-96	GH30IU	0.14	P3以下	2013-06-04	女	水剂	7.67693	11.4442	7	>6, <=12岁	0.930233	依从性>=80%	依从性>=85%	依从性>=86%	依从性>=90%	1	1	1	1	苏南	P3以下	>2年	0
GHE00450	徐州市	606	2023-02-06	2024-10-30	632	606	-26	GH30IU	0.13	P3-P10	2013-06-17	女	水剂	9.63997	11.3703	9	>6, <=12岁	0.958861	依从性>=80%	依从性>=85%	依从性>=86%	依从性>=90%	1	1	1	1	苏北	P3-P25	1~2年	0
GHE00451	南京市	76	2024-06-26	2024-09-10	76	76	0	GH30IU	0.1	P3-P10	2019-08-04	女	水剂	4.89528	5.10335	4	>3, <=6岁	1	依从性>=80%	依从性>=85%	依从性>=86%	依从性>=90%	1	1	1	1	苏南	P3-P25	<1年	0
GHE00452	南京市	173	2024-04-08	2024-10-03	178	173	-5	GH30IU	0.14	P3-P10	2013-08-01	男	水剂	10.6858	11.1732	10	>6, <=12岁	0.97191	依从性>=80%	依从性>=85%	依从性>=86%	依从性>=90%	1	1	1	1	苏南	P3-P25	<1年	0
GHE00453	南通市	724	2022-09-23	2024-10-01	739	724	-15	GH30IU	0.14	P3以下	2011-12-17	男	水剂	10.768	12.7912	10	>6, <=12岁	0.979702	依从性>=80%	依从性>=85%	依从性>=86%	依从性>=90%	1	1	1	1	苏中	P3以下	1~2年	0
GHE00454	苏州市	649	2022-11-19	2024-09-17	668	649	-19	GH30IU	0.14	P3-P10	2012-10-20	男	水剂	10.0808	11.9097	10	>6, <=12岁	0.971557	依从性>=80%	依从性>=85%	依从性>=86%	依从性>=90%	1	1	1	1	苏南	P3-P25	1~2年	0
GHE00455	苏州市	90	2024-06-01	2024-08-30	90	90	0	GH30IU	0.17	P25-P50	2012-02-22	女	水剂	12.2738	12.5202	12	>12, <=18岁	1	依从性>=80%	依从性>=85%	依从性>=86%	依从性>=90%	1	1	1	1	苏南	P25以上	<1年	0
GHE00456	南通市	507	2023-02-21	2024-08-29	555	507	-48	GH30IU	0.15	P3以下	2015-05-16	女	水剂	7.77002	9.28953	7	>6, <=12岁	0.913514	依从性>=80%	依从性>=85%	依从性>=86%	依从性>=90%	1	1	1	1	苏中	P3以下	1~2年	0
GHE00457	常州市	922	2022-01-03	2024-10-01	1002	922	-80	GH30IU	0.14	P3-P10	2012-09-02	女	水剂	9.33607	12.0794	9	>6, <=12岁	0.92016	依从性>=80%	依从性>=85%	依从性>=86%	依从性>=90%	1	1	1	1	苏南	P3-P25	>2年	0
GHE00458	苏州市	411	2023-08-05	2024-09-19	411	411	0	GH30IU	0.16	P10-P25	2011-03-25	男	水剂	12.3641	13.4894	12	>12, <=18岁	1	依从性>=80%	依从性>=85%	依从性>=86%	依从性>=90%	1	1	1	1	苏南	P3-P25	1~2年	0
GHE00459	徐州市	673	2022-10-05	2024-09-13	709	673	-36	GH30IU	0.17	P3以下	2017-12-07	女	水剂	4.82683	6.76797	4	>3, <=6岁	0.949224	依从性>=80%	依从性>=85%	依从性>=86%	依从性>=90%	1	1	1	1	苏北	P3以下	1~2年	0
GHE00460	镇江市	431	2023-07-13	2024-10-01	446	431	-15	GH30IU	0.14	P25-P50	2012-10-22	男	水剂	10.7214	11.9425	10	>6, <=12岁	0.966368	依从性>=80%	依从性>=85%	依从性>=86%	依从性>=90%	1	1	1	1	苏南	P25以上	1~2年	0
GHE00461	徐州市	374	2023-08-29	2024-09-07	375	374	-1	GH30IU	0.15	P10-P25	2011-10-21	男	水剂	11.8549	12.8816	11	>6, <=12岁	0.997333	依从性>=80%	依从性>=85%	依从性>=86%	依从性>=90%	1	1	1	1	苏北	P3-P25	1~2年	0
GHE00462	苏州市	93	2024-05-03	2024-08-20	109	93	-16	GH30IU	0.12	P3以下	2014-11-28	女	水剂	9.42916	9.72758	9	>6, <=12岁	0.853211	依从性>=80%	依从性>=85%	依从性<86%	依从性<90%	1	1	0	0	苏南	P3以下	<1年	0
GHE00463	扬州市	846	2022-03-13	2024-09-06	908	846	-62	GH30IU	0.13	P3-P10	2013-04-07	女	水剂	8.93087	11.4168	8	>6, <=12岁	0.931718	依从性>=80%	依从性>=85%	依从性>=86%	依从性>=90%	1	1	1	1	苏中	P3-P25	>2年	0
GHE00464	徐州市	395	2023-10-06	2024-11-12	403	395	-8	GH30IU	0.15	P3-P10	2015-06-28	男	水剂	8.27379	9.37714	8	>6, <=12岁	0.980149	依从性>=80%	依从性>=85%	依从性>=86%	依从性>=90%	1	1	1	1	苏北	P3-P25	1~2年	0
GHE00465	苏州市	1495	2020-12-06	2025-05-26	1632	1495	-137	GH30IU	0.13		2010-04-08	男	水剂	10.6639	15.1321	10	>6, <=12岁	0.916054	依从性>=80%	依从性>=85%	依从性>=86%	依从性>=90%	1	1	1	1	苏南		>2年	0
GHE00466	无锡市	452	2023-03-19	2024-09-13	544	452	-92	GH30IU	0.22	P3-P10	2011-01-05	女	水剂	12.1999	13.6893	12	>12, <=18岁	0.830882	依从性>=80%	依从性<85%	依从性<86%	依从性<90%	1	0	0	0	苏南	P3-P25	1~2年	0
GHE00467	南京市	686	2022-08-14	2024-08-22	739	686	-53	GH30IU	0.13	P10-P25	2017-06-28	男	水剂	5.12799	7.15127	5	>3, <=6岁	0.928281	依从性>=80%	依从性>=85%	依从性>=86%	依从性>=90%	1	1	1	1	苏南	P3-P25	1~2年	0
GHE00468	南京市	850	2021-05-12	2024-09-05	1212	850	-362	GH30IU	0.11	P3以下	2016-12-22	男	水剂	4.38604	7.70431	4	>3, <=6岁	0.70132	依从性<80%	依从性<85%	依从性<86%	依从性<90%	0	0	0	0	苏南	P3以下	>2年	0
GHE00469	南京市	325	2023-08-08	2024-09-11	400	325	-75	GH30IU	0.15	P3-P10	2013-10-28	男	水剂	9.77687	10.872	9	>6, <=12岁	0.8125	依从性>=80%	依从性<85%	依从性<86%	依从性<90%	1	0	0	0	苏南	P3-P25	<1年	0
GHE00470	无锡市	1721	2019-02-22	2024-10-07	2054	1721	-333	GH30IU	0.18		2012-01-11	男	水剂	7.11567	12.7392	7	>6, <=12岁	0.837877	依从性>=80%	依从性<85%	依从性<86%	依从性<90%	1	0	0	0	苏南		>2年	0
GHE00471	扬州市	150	2024-03-24	2024-08-25	154	150	-4	GH30IU	0.15	P10-P25	2013-02-19	女	水剂	11.091	11.5127	11	>6, <=12岁	0.974026	依从性>=80%	依从性>=85%	依从性>=86%	依从性>=90%	1	1	1	1	苏中	P3-P25	<1年	0
GHE00472	南京市	739	2022-08-03	2024-09-04	763	739	-24	GH30IU	0.11	P3以下	2017-01-24	女	水剂	5.52225	7.61123	5	>3, <=6岁	0.968545	依从性>=80%	依从性>=85%	依从性>=86%	依从性>=90%	1	1	1	1	苏南	P3以下	>2年	0
GHE00473	南京市	327	2023-04-17	2024-09-15	517	327	-190	GH30IU	0.17		2016-02-29	女	水剂	7.12936	8.54483	7	>6, <=12岁	0.632495	依从性<80%	依从性<85%	依从性<86%	依从性<90%	0	0	0	0	苏南		<1年	0
GHE00474	徐州市	921	2022-02-10	2024-10-06	969	921	-48	GH30IU	0.14	P10-P25	2017-02-26	女	水剂	4.95551	7.60849	4	>3, <=6岁	0.950464	依从性>=80%	依从性>=85%	依从性>=86%	依从性>=90%	1	1	1	1	苏北	P3-P25	>2年	0
GHE00475	宿迁市	386	2023-10-14	2024-11-17	400	386	-14	GH30IU	0.11	P3以下	2020-06-06	男	水剂	3.35387	4.44901	3	>3, <=6岁	0.965	依从性>=80%	依从性>=85%	依从性>=86%	依从性>=90%	1	1	1	1	苏北	P3以下	1~2年	0
GHE00476	泰州市	138	2024-05-22	2024-10-20	151	138	-13	GH30IU	0.15	P3以下	2019-01-11	男	水剂	5.36071	5.77413	5	>3, <=6岁	0.913907	依从性>=80%	依从性>=85%	依从性>=86%	依从性>=90%	1	1	1	1	苏中	P3以下	<1年	0
GHE00477	南京市	465	2023-07-17	2024-10-28	469	465	-4	GH30IU	0.16	P10-P25	2012-12-14	男	水剂	10.5873	11.8713	10	>6, <=12岁	0.991471	依从性>=80%	依从性>=85%	依从性>=86%	依从性>=90%	1	1	1	1	苏南	P3-P25	1~2年	0
GHE00478	苏州市	64	2024-07-19	2024-09-22	65	64	-1	GH30IU	0.15	P3以下	2009-06-26	男	水剂	15.0637	15.2416	15	>12, <=18岁	0.984615	依从性>=80%	依从性>=85%	依从性>=86%	依从性>=90%	1	1	1	1	苏南	P3以下	<1年	0
GHE00479	无锡市	475	2023-05-14	2024-08-31	475	475	0	GH30IU	0.15	P75-P90	2012-02-27	男	水剂	11.2088	12.5092	11	>6, <=12岁	1	依从性>=80%	依从性>=85%	依从性>=86%	依从性>=90%	1	1	1	1	苏南	P25以上	1~2年	0
GHE00480	徐州市	27	2024-07-25	2024-08-21	27	27	0	GH30IU	0.14	P3-P10	2011-07-29	男	水剂	12.9911	13.065	12	>12, <=18岁	1	依从性>=80%	依从性>=85%	依从性>=86%	依从性>=90%	1	1	1	1	苏北	P3-P25	<1年	0
GHE00481	南京市	163	2024-03-13	2024-08-30	170	163	-7	GH30IU	0.15	P25-P50	2012-10-24	女	水剂	11.384	11.8494	11	>6, <=12岁	0.958824	依从性>=80%	依从性>=85%	依从性>=86%	依从性>=90%	1	1	1	1	苏南	P25以上	<1年	0
GHE00482	连云港市	323	2023-10-14	2024-09-06	328	323	-5	GH30IU	0.19	P3以下	2010-11-06	男	水剂	12.9363	13.8344	12	>12, <=18岁	0.984756	依从性>=80%	依从性>=85%	依从性>=86%	依从性>=90%	1	1	1	1	苏北	P3以下	<1年	0
GHE00483	盐城市	960	2020-04-22	2024-09-25	1617	960	-657	GH30IU	0.17		2015-08-02	女	水剂	4.72279	9.1499	4	>3, <=6岁	0.593692	依从性<80%	依从性<85%	依从性<86%	依从性<90%	0	0	0	0	苏北		>2年	0
GHE00484	苏州市	716	2022-09-17	2024-09-02	716	716	0	GH30IU	0.15	P3以下	2016-04-05	女	水剂	6.45038	8.41068	6	>6, <=12岁	1	依从性>=80%	依从性>=85%	依从性>=86%	依从性>=90%	1	1	1	1	苏南	P3以下	1~2年	0
GHE00486	苏州市	68	2024-06-21	2024-08-30	70	68	-2	GH30IU	0.13	P10-P25	2014-06-06	女	水剂	10.0424	10.2341	10	>6, <=12岁	0.971429	依从性>=80%	依从性>=85%	依从性>=86%	依从性>=90%	1	1	1	1	苏南	P3-P25	<1年	0
GHE00487	镇江市	1863	2018-09-16	2024-08-25	2170	1863	-307	GH30IU	0.2		2011-03-03	女	水剂	7.54004	13.4812	7	>6, <=12岁	0.858525	依从性>=80%	依从性>=85%	依从性<86%	依从性<90%	1	1	0	0	苏南		>2年	0
GHE00488	南京市	770	2022-09-21	2024-10-30	770	770	0	GH30IU	0.17	P3以下	2009-08-10	女	水剂	13.1143	15.2225	13	>12, <=18岁	1	依从性>=80%	依从性>=85%	依从性>=86%	依从性>=90%	1	1	1	1	苏南	P3以下	>2年	0
GHE00489	常州市	180	2024-06-30	2024-12-27	180	180	0	GH30IU	0.17	P3-P10	2012-07-02	男	水剂	11.9945	12.4873	11	>6, <=12岁	1	依从性>=80%	依从性>=85%	依从性>=86%	依从性>=90%	1	1	1	1	苏南	P3-P25	<1年	0
GHE00490	镇江市	188	2023-12-28	2024-09-13	260	188	-72	GH30IU	0.14	P3-P10	2013-03-23	男	水剂	10.7652	11.4771	10	>6, <=12岁	0.723077	依从性<80%	依从性<85%	依从性<86%	依从性<90%	0	0	0	0	苏南	P3-P25	<1年	0
GHE00491	淮安市	421	2023-06-30	2024-09-03	431	421	-10	GH30IU	0.14	P3-P10	2017-06-12	男	水剂	6.04791	7.22793	6	>6, <=12岁	0.976798	依从性>=80%	依从性>=85%	依从性>=86%	依从性>=90%	1	1	1	1	苏北	P3-P25	1~2年	0
GHE00492	徐州市	812	2022-06-21	2024-09-10	812	812	0	GH30IU	0.16	P3以下	2016-10-20	男	水剂	5.66735	7.89049	5	>3, <=6岁	1	依从性>=80%	依从性>=85%	依从性>=86%	依从性>=90%	1	1	1	1	苏北	P3以下	>2年	0
GHE00493	南京市	308	2023-10-21	2024-09-02	317	308	-9	GH30IU	0.2	P3以下	2012-10-01	男	水剂	11.0527	11.9206	11	>6, <=12岁	0.971609	依从性>=80%	依从性>=85%	依从性>=86%	依从性>=90%	1	1	1	1	苏南	P3以下	<1年	0
GHE00494	南京市	133	2024-06-14	2024-10-25	133	133	0	GH30IU	0.12	P3以下	2019-02-11	男	水剂	5.33881	5.70294	5	>3, <=6岁	1	依从性>=80%	依从性>=85%	依从性>=86%	依从性>=90%	1	1	1	1	苏南	P3以下	<1年	0
GHE00495	苏州市	497	2023-04-02	2024-08-23	509	497	-12	GH30IU	0.16	P10-P25	2011-03-16	男	水剂	12.0465	13.4401	12	>12, <=18岁	0.976424	依从性>=80%	依从性>=85%	依从性>=86%	依从性>=90%	1	1	1	1	苏南	P3-P25	1~2年	0
GHE00496	徐州市	339	2023-09-16	2024-09-14	364	339	-25	GH30IU	0.13	P3-P10	2017-06-10	男	水剂	6.26694	7.26352	6	>6, <=12岁	0.931319	依从性>=80%	依从性>=85%	依从性>=86%	依从性>=90%	1	1	1	1	苏北	P3-P25	<1年	0
GHE00497	南京市	891	2022-03-16	2024-10-08	937	891	-46	GH30IU	0.15	P3-P10	2016-08-17	女	水剂	5.577	8.14237	5	>3, <=6岁	0.950907	依从性>=80%	依从性>=85%	依从性>=86%	依从性>=90%	1	1	1	1	苏南	P3-P25	>2年	0
GHE00498	南京市	23	2024-08-04	2024-08-27	23	23	0	GH30IU	0.15	P10-P25	2012-08-30	女	水剂	11.9288	11.9918	11	>6, <=12岁	1	依从性>=80%	依从性>=85%	依从性>=86%	依从性>=90%	1	1	1	1	苏南	P3-P25	<1年	0
GHE00499	徐州市	66	2024-07-01	2024-09-05	66	66	0	GH30IU	0.15	P3-P10	2011-05-30	男	水剂	13.0897	13.2704	13	>12, <=18岁	1	依从性>=80%	依从性>=85%	依从性>=86%	依从性>=90%	1	1	1	1	苏北	P3-P25	<1年	0
GHE00500	宿迁市	30	2024-08-11	2024-09-10	30	30	0	GH30IU	0.13	P3以下	2016-07-31	男	水剂	8.03012	8.11225	8	>6, <=12岁	1	依从性>=80%	依从性>=85%	依从性>=86%	依从性>=90%	1	1	1	1	苏北	P3以下	<1年	0
GHE00501	南京市	339	2023-12-12	2024-11-18	342	339	-3	GH30IU	0.12	P3以下	2020-09-27	男	水剂	3.20602	4.14237	3	>3, <=6岁	0.991228	依从性>=80%	依从性>=85%	依从性>=86%	依从性>=90%	1	1	1	1	苏南	P3以下	<1年	0
GHE00502	徐州市	639	2023-02-02	2024-11-08	645	639	-6	GH30IU	0.15	P3以下	2018-02-27	男	水剂	4.93087	6.69678	4	>3, <=6岁	0.990698	依从性>=80%	依从性>=85%	依从性>=86%	依从性>=90%	1	1	1	1	苏北	P3以下	1~2年	0
GHE00503	南京市	1178	2019-05-09	2024-08-26	1936	1178	-758	GH30IU	0.16	P25-P50	2014-11-02	女	水剂	4.51472	9.8152	4	>3, <=6岁	0.608471	依从性<80%	依从性<85%	依从性<86%	依从性<90%	0	0	0	0	苏南	P25以上	>2年	0
GHE00504	徐州市	444	2023-08-30	2024-11-19	447	444	-3	GH30IU	0.13	P3-P10	2016-11-03	女	水剂	6.81999	8.04381	6	>6, <=12岁	0.993289	依从性>=80%	依从性>=85%	依从性>=86%	依从性>=90%	1	1	1	1	苏北	P3-P25	1~2年	0
GHE00505	南京市	650	2022-12-16	2024-10-12	666	650	-16	GH30IU	0.12	P10-P25	2010-12-06	男	水剂	12.0274	13.8508	12	>12, <=18岁	0.975976	依从性>=80%	依从性>=85%	依从性>=86%	依从性>=90%	1	1	1	1	苏南	P3-P25	1~2年	0
GHE00506	苏州市	1777	2016-08-27	2024-10-07	2963	1777	-1186	GH30IU	0.15		2013-08-10	女	水剂	3.04723	11.1595	3	>3, <=6岁	0.59973	依从性<80%	依从性<85%	依从性<86%	依从性<90%	0	0	0	0	苏南		>2年	0
GHE00507	南京市	256	2024-01-16	2024-10-10	268	256	-12	GH30IU	0.14	P3以下	2013-02-23	女	水剂	10.8939	11.6277	10	>6, <=12岁	0.955224	依从性>=80%	依从性>=85%	依从性>=86%	依从性>=90%	1	1	1	1	苏南	P3以下	<1年	0
GHE00508	淮安市	72	2024-07-26	2024-10-06	72	72	0	GH30IU	0.12	P3以下	2015-06-06	男	水剂	9.13895	9.33607	9	>6, <=12岁	1	依从性>=80%	依从性>=85%	依从性>=86%	依从性>=90%	1	1	1	1	苏北	P3以下	<1年	0
GHE00509	徐州市	205	2024-02-14	2024-09-06	205	205	0	GH30IU	0.18	P3-P10	2012-01-03	女	水剂	12.115	12.6762	12	>12, <=18岁	1	依从性>=80%	依从性>=85%	依从性>=86%	依从性>=90%	1	1	1	1	苏北	P3-P25	<1年	0
GHE00510	无锡市	463	2023-06-08	2024-09-26	476	463	-13	GH30IU	0.15	P25-P50	2013-02-22	女	水剂	10.2888	11.5921	10	>6, <=12岁	0.972689	依从性>=80%	依从性>=85%	依从性>=86%	依从性>=90%	1	1	1	1	苏南	P25以上	1~2年	0
GHE00511	苏州市	534	2023-04-02	2024-09-23	540	534	-6	GH30IU	0.16	P3以下	2018-10-05	男	水剂	4.49008	5.96851	4	>3, <=6岁	0.988889	依从性>=80%	依从性>=85%	依从性>=86%	依从性>=90%	1	1	1	1	苏南	P3以下	1~2年	0
GHE00512	南京市	317	2023-11-23	2024-10-11	323	317	-6	GH30IU	0.19	P75-P90	2013-08-31	女	水剂	10.2286	11.1129	10	>6, <=12岁	0.981424	依从性>=80%	依从性>=85%	依从性>=86%	依从性>=90%	1	1	1	1	苏南	P25以上	<1年	0
GHE00513	苏州市	708	2020-11-12	2024-08-29	1386	708	-678	GH30IU	0.14		2016-09-01	女	水剂	4.19713	7.99179	4	>3, <=6岁	0.510823	依从性<80%	依从性<85%	依从性<86%	依从性<90%	0	0	0	0	苏南		1~2年	0
GHE00514	常州市	788	2022-05-29	2024-08-28	822	788	-34	GH30IU	0.14	P3以下	2019-04-19	女	水剂	3.1102	5.36071	3	>3, <=6岁	0.958637	依从性>=80%	依从性>=85%	依从性>=86%	依从性>=90%	1	1	1	1	苏南	P3以下	>2年	0
GHE00515	盐城市	128	2024-04-20	2024-08-26	128	128	0	GH30IU	0.1	P3以下	2010-08-08	男	水剂	13.7002	14.0507	13	>12, <=18岁	1	依从性>=80%	依从性>=85%	依从性>=86%	依从性>=90%	1	1	1	1	苏北	P3以下	<1年	0
GHE00516	南京市	513	2021-05-24	2024-08-31	1195	513	-682	GH30IU	0.11	P3以下	2009-01-01	男	水剂	12.3915	15.6632	12	>12, <=18岁	0.429289	依从性<80%	依从性<85%	依从性<86%	依从性<90%	0	0	0	0	苏南	P3以下	1~2年	0
GHE00517	徐州市	265	2024-01-06	2024-10-01	269	265	-4	GH30IU	0.15	P50-P75	2013-04-23	男	水剂	10.705	11.4415	10	>6, <=12岁	0.98513	依从性>=80%	依从性>=85%	依从性>=86%	依从性>=90%	1	1	1	1	苏北	P25以上	<1年	0
GHE00518	徐州市	974	2021-11-07	2024-10-03	1061	974	-87	GH30IU	0.15	P50-P75	2013-04-23	女	水剂	8.54209	11.447	8	>6, <=12岁	0.918002	依从性>=80%	依从性>=85%	依从性>=86%	依从性>=90%	1	1	1	1	苏北	P25以上	>2年	0
GHE00519	苏州市	391	2023-08-13	2024-09-16	400	391	-9	GH30IU	0.13	P3-P10	2011-08-13	男	水剂	12	13.0951	12	>6, <=12岁	0.9775	依从性>=80%	依从性>=85%	依从性>=86%	依从性>=90%	1	1	1	1	苏南	P3-P25	1~2年	0
GHE00520	徐州市	574	2023-03-28	2024-10-22	574	574	0	GH30IU	0.19	P75-P90	2012-08-30	女	水剂	10.5736	12.1451	10	>6, <=12岁	1	依从性>=80%	依从性>=85%	依从性>=86%	依从性>=90%	1	1	1	1	苏北	P25以上	1~2年	0
GHE00521	南京市	716	2022-09-29	2024-11-02	765	716	-49	GH30IU	0.15	P3以下	2017-06-05	女	水剂	5.31691	7.41136	5	>3, <=6岁	0.935948	依从性>=80%	依从性>=85%	依从性>=86%	依从性>=90%	1	1	1	1	苏南	P3以下	1~2年	0
GHE00522	苏州市	741	2022-11-12	2024-11-22	741	741	0	GH30IU	0.17	P3以下	2014-02-13	男	水剂	8.7447	10.7734	8	>6, <=12岁	1	依从性>=80%	依从性>=85%	依从性>=86%	依从性>=90%	1	1	1	1	苏南	P3以下	>2年	0
GHE00523	南京市	789	2022-02-28	2024-10-05	950	789	-161	GH30IU	0.17	P10-P25	2011-03-09	男	水剂	10.976	13.577	10	>6, <=12岁	0.830526	依从性>=80%	依从性<85%	依从性<86%	依从性<90%	1	0	0	0	苏南	P3-P25	>2年	0
GHE00524	徐州市	652	2023-02-02	2024-11-15	652	652	0	GH30IU	0.14	P3以下	2011-04-22	男	水剂	11.7837	13.5688	11	>6, <=12岁	1	依从性>=80%	依从性>=85%	依从性>=86%	依从性>=90%	1	1	1	1	苏北	P3以下	1~2年	0
GHE00525	连云港市	503	2023-03-26	2024-09-20	544	503	-41	GH30IU	0.14	P10-P25	2013-01-26	男	水剂	10.1602	11.6496	10	>6, <=12岁	0.924632	依从性>=80%	依从性>=85%	依从性>=86%	依从性>=90%	1	1	1	1	苏北	P3-P25	1~2年	0
GHE00526	南京市	361	2023-09-11	2024-09-12	367	361	-6	GH30IU	0.13	P3-P10	2017-01-04	男	水剂	6.68309	7.68789	6	>6, <=12岁	0.983651	依从性>=80%	依从性>=85%	依从性>=86%	依从性>=90%	1	1	1	1	苏南	P3-P25	<1年	0
GHE00527	盐城市	114	2024-06-01	2024-09-23	114	114	0	GH30IU	0.13	P3以下	2011-11-28	男	水剂	12.5092	12.8214	12	>12, <=18岁	1	依从性>=80%	依从性>=85%	依从性>=86%	依从性>=90%	1	1	1	1	苏北	P3以下	<1年	0
GHE00528	南京市	203	2024-01-25	2024-08-18	206	203	-3	GH30IU	0.15	P3-P10	2015-03-09	男	水剂	8.88159	9.44559	8	>6, <=12岁	0.985437	依从性>=80%	依从性>=85%	依从性>=86%	依从性>=90%	1	1	1	1	苏南	P3-P25	<1年	0
GHE00529	淮安市	956	2021-10-16	2024-08-23	1042	956	-86	GH30IU	0.16	P3-P10	2012-07-17	女	水剂	9.24846	12.1013	9	>6, <=12岁	0.917466	依从性>=80%	依从性>=85%	依从性>=86%	依从性>=90%	1	1	1	1	苏北	P3-P25	>2年	0
GHE00530	南京市	876	2022-06-09	2024-11-14	889	876	-13	GH30IU	0.17	P3以下	2017-07-02	女	水剂	4.93634	7.37029	4	>3, <=6岁	0.985377	依从性>=80%	依从性>=85%	依从性>=86%	依从性>=90%	1	1	1	1	苏南	P3以下	>2年	0
GHE00531	盐城市	685	2022-09-12	2024-08-26	714	685	-29	GH30IU	0.14	P10-P25	2013-08-14	男	水剂	9.07871	11.0335	9	>6, <=12岁	0.959384	依从性>=80%	依从性>=85%	依从性>=86%	依从性>=90%	1	1	1	1	苏北	P3-P25	1~2年	0
GHE00532	扬州市	313	2022-04-02	2024-09-10	892	313	-579	GH30IU	0.13	P3以下	2018-04-08	女	水剂	3.98357	6.42574	3	>3, <=6岁	0.350897	依从性<80%	依从性<85%	依从性<86%	依从性<90%	0	0	0	0	苏中	P3以下	<1年	0
GHE00533	南京市	591	2023-01-17	2024-09-27	619	591	-28	GH30IU	0.16	P50-P75	2012-09-12	男	水剂	10.3463	12.0411	10	>6, <=12岁	0.954766	依从性>=80%	依从性>=85%	依从性>=86%	依从性>=90%	1	1	1	1	苏南	P25以上	1~2年	0
GHE00534	扬州市	742	2022-09-02	2024-09-28	757	742	-15	GH30IU	0.17	P3以下	2013-11-17	男	水剂	8.79124	10.8638	8	>6, <=12岁	0.980185	依从性>=80%	依从性>=85%	依从性>=86%	依从性>=90%	1	1	1	1	苏中	P3以下	>2年	0
GHE00535	南京市	187	2024-02-17	2024-09-01	197	187	-10	GH30IU	0.15	P10-P25	2012-07-07	男	水剂	11.614	12.1533	11	>6, <=12岁	0.949239	依从性>=80%	依从性>=85%	依从性>=86%	依从性>=90%	1	1	1	1	苏南	P3-P25	<1年	0
GHE00536	南京市	683	2022-10-16	2024-10-11	726	683	-43	GH30IU	0.17	P25-P50	2014-07-10	女	水剂	8.26831	10.256	8	>6, <=12岁	0.940771	依从性>=80%	依从性>=85%	依从性>=86%	依从性>=90%	1	1	1	1	苏南	P25以上	1~2年	0
GHE00537	南京市	265	2021-06-24	2024-08-20	1153	265	-888	GH30IU	0.2		2015-10-16	女	水剂	5.68925	8.846	5	>3, <=6岁	0.229835	依从性<80%	依从性<85%	依从性<86%	依从性<90%	0	0	0	0	苏南		<1年	0
GHE00538	苏州市	488	2023-04-23	2024-08-26	491	488	-3	GH30IU	0.12		2017-04-17	男	水剂	6.01506	7.35934	6	>6, <=12岁	0.99389	依从性>=80%	依从性>=85%	依从性>=86%	依从性>=90%	1	1	1	1	苏南		1~2年	0
GHE00539	南京市	32	2024-08-17	2024-09-18	32	32	0	GH30IU	0.18	P50-P75	2011-04-19	男	水剂	13.3306	13.4182	13	>12, <=18岁	1	依从性>=80%	依从性>=85%	依从性>=86%	依从性>=90%	1	1	1	1	苏南	P25以上	<1年	0
GHE00540	无锡市	30	2024-06-25	2024-08-17	53	30	-23	GH30IU	0.18	P25-P50	2011-10-26	女	水剂	12.6653	12.8104	12	>12, <=18岁	0.566038	依从性<80%	依从性<85%	依从性<86%	依从性<90%	0	0	0	0	苏南	P25以上	<1年	0
GHE00541	镇江市	824	2022-04-17	2024-09-05	872	824	-48	GH30IU	0.19	P3-P10	2013-01-07	女	水剂	9.2731	11.6605	9	>6, <=12岁	0.944954	依从性>=80%	依从性>=85%	依从性>=86%	依从性>=90%	1	1	1	1	苏南	P3-P25	>2年	0
GHE00542	南通市	873	2022-06-08	2024-10-31	876	873	-3	GH30IU	0.21	P75-P90	2014-09-05	女	水剂	7.75633	10.1547	7	>6, <=12岁	0.996575	依从性>=80%	依从性>=85%	依从性>=86%	依从性>=90%	1	1	1	1	苏中	P25以上	>2年	0
GHE00543	宿迁市	466	2023-02-28	2024-08-17	536	466	-70	GH30IU	0.13	P3以下	2010-07-06	男	水剂	12.6489	14.1164	12	>12, <=18岁	0.869403	依从性>=80%	依从性>=85%	依从性>=86%	依从性<90%	1	1	1	0	苏北	P3以下	1~2年	0
GHE00544	徐州市	1153	2016-12-31	2024-10-04	2834	1153	-1681	GH30IU	0.14		2011-06-27	男	水剂	5.51403	13.2731	5	>3, <=6岁	0.406845	依从性<80%	依从性<85%	依从性<86%	依从性<90%	0	0	0	0	苏北		>2年	0
GHE00545	南京市	258	2023-12-13	2024-08-27	258	258	0	GH30IU	0.17	P25-P50	2013-03-26	女	水剂	10.7159	11.4223	10	>6, <=12岁	1	依从性>=80%	依从性>=85%	依从性>=86%	依从性>=90%	1	1	1	1	苏南	P25以上	<1年	0
GHE00546	徐州市	445	2023-03-18	2024-09-21	553	445	-108	GH30IU	0.16	P3以下	2016-05-03	女	水剂	6.87201	8.38604	6	>6, <=12岁	0.804702	依从性>=80%	依从性<85%	依从性<86%	依从性<90%	1	0	0	0	苏北	P3以下	1~2年	0
GHE00547	扬州市	527	2023-02-27	2024-08-28	548	527	-21	GH30IU	0.15	P10-P25	2010-09-13	女	水剂	12.4572	13.9576	12	>12, <=18岁	0.961679	依从性>=80%	依从性>=85%	依从性>=86%	依从性>=90%	1	1	1	1	苏中	P3-P25	1~2年	0
GHE00548	南京市	113	2024-05-14	2024-09-04	113	113	0	GH30IU	0.11	P3-P10	2019-05-20	男	水剂	4.98563	5.295	4	>3, <=6岁	1	依从性>=80%	依从性>=85%	依从性>=86%	依从性>=90%	1	1	1	1	苏南	P3-P25	<1年	0
GHE00549	徐州市	280	2023-11-16	2024-09-01	290	280	-10	GH30IU	0.14	P25-P50	2013-05-07	男	水剂	10.527	11.321	10	>6, <=12岁	0.965517	依从性>=80%	依从性>=85%	依从性>=86%	依从性>=90%	1	1	1	1	苏北	P25以上	<1年	0
GHE00550	南京市	446	2023-07-07	2024-09-25	446	446	0	GH30IU	0.13	P3以下	2012-07-25	男	水剂	10.9487	12.1697	10	>6, <=12岁	1	依从性>=80%	依从性>=85%	依从性>=86%	依从性>=90%	1	1	1	1	苏南	P3以下	1~2年	0
GHE00552	南京市	960	2022-01-23	2024-09-19	970	960	-10	GH30IU	0.13	P3-P10	2015-09-03	女	水剂	6.39014	9.04586	6	>6, <=12岁	0.989691	依从性>=80%	依从性>=85%	依从性>=86%	依从性>=90%	1	1	1	1	苏南	P3-P25	>2年	0
GHE00553	南京市	1110	2021-06-30	2024-09-18	1176	1110	-66	GH30IU	0.13	P3-P10	2013-07-30	女	水剂	7.91786	11.1376	7	>6, <=12岁	0.943878	依从性>=80%	依从性>=85%	依从性>=86%	依从性>=90%	1	1	1	1	苏南	P3-P25	>2年	0
GHE00554	徐州市	459	2023-07-31	2024-12-02	490	459	-31	GH30IU	0.16	P3以下	2010-03-24	男	水剂	13.3525	14.694	13	>12, <=18岁	0.936735	依从性>=80%	依从性>=85%	依从性>=86%	依从性>=90%	1	1	1	1	苏北	P3以下	1~2年	0
GHE00555	苏州市	93	2024-05-29	2024-08-30	93	93	0	GH30IU	0.15	P3-P10	2012-06-08	女	水剂	11.9726	12.2272	11	>6, <=12岁	1	依从性>=80%	依从性>=85%	依从性>=86%	依从性>=90%	1	1	1	1	苏南	P3-P25	<1年	0
GHE00556	常州市	128	2024-07-19	2024-11-24	128	128	0	GH30IU	0.14	P10-P25	2012-10-25	男	水剂	11.7317	12.0821	11	>6, <=12岁	1	依从性>=80%	依从性>=85%	依从性>=86%	依从性>=90%	1	1	1	1	苏南	P3-P25	<1年	0
GHE00557	常州市	738	2022-08-23	2024-09-16	755	738	-17	GH30IU	0.18	P50-P75	2012-04-16	男	水剂	10.3518	12.4189	10	>6, <=12岁	0.977483	依从性>=80%	依从性>=85%	依从性>=86%	依从性>=90%	1	1	1	1	苏南	P25以上	>2年	0
GHE00558	徐州市	155	2024-04-08	2024-09-10	155	155	0	GH30IU	0.16	P3-P10	2010-11-14	男	水剂	13.399	13.8234	13	>12, <=18岁	1	依从性>=80%	依从性>=85%	依从性>=86%	依从性>=90%	1	1	1	1	苏北	P3-P25	<1年	0
GHE00559	苏州市	1302	2021-03-04	2024-10-13	1319	1302	-17	GH30IU	0.16	P3以下	2009-12-29	女	水剂	11.1786	14.7899	11	>6, <=12岁	0.987111	依从性>=80%	依从性>=85%	依从性>=86%	依从性>=90%	1	1	1	1	苏南	P3以下	>2年	0
GHE00560	南京市	1190	2021-04-30	2024-09-09	1228	1190	-38	GH30IU	0.15	P3以下	2016-11-14	男	水剂	4.45722	7.8193	4	>3, <=6岁	0.969055	依从性>=80%	依从性>=85%	依从性>=86%	依从性>=90%	1	1	1	1	苏南	P3以下	>2年	0
GHE00561	无锡市	554	2023-02-18	2024-09-02	562	554	-8	GH30IU	0.18	P25-P50	2013-08-07	女	水剂	9.5332	11.0719	9	>6, <=12岁	0.985765	依从性>=80%	依从性>=85%	依从性>=86%	依从性>=90%	1	1	1	1	苏南	P25以上	1~2年	0
GHE00562	盐城市	291	2023-11-25	2024-09-15	295	291	-4	GH30IU	0.12	P3以下	2015-03-17	女	水剂	8.69268	9.50034	8	>6, <=12岁	0.986441	依从性>=80%	依从性>=85%	依从性>=86%	依从性>=90%	1	1	1	1	苏北	P3以下	<1年	0
GHE00563	扬州市	707	2022-09-10	2024-09-11	732	707	-25	GH30IU	0.14	P10-P25	2016-12-08	男	水剂	5.75496	7.75907	5	>3, <=6岁	0.965847	依从性>=80%	依从性>=85%	依从性>=86%	依从性>=90%	1	1	1	1	苏中	P3-P25	1~2年	0
GHE00564	连云港市	928	2022-02-26	2024-09-27	944	928	-16	GH30IU	0.16	P3-P10	2012-07-02	男	水剂	9.65366	12.2382	9	>6, <=12岁	0.983051	依从性>=80%	依从性>=85%	依从性>=86%	依从性>=90%	1	1	1	1	苏北	P3-P25	>2年	0
GHE00565	南京市	161	2024-03-02	2024-08-23	174	161	-13	GH30IU	0.14	P3-P10	2012-12-12	女	水剂	11.2197	11.6961	11	>6, <=12岁	0.925287	依从性>=80%	依从性>=85%	依从性>=86%	依从性>=90%	1	1	1	1	苏南	P3-P25	<1年	0
GHE00566	苏州市	60	2024-07-20	2024-09-18	60	60	0	GH30IU	0.14	P3-P10	2012-08-22	男	水剂	11.9097	12.0739	11	>6, <=12岁	1	依从性>=80%	依从性>=85%	依从性>=86%	依从性>=90%	1	1	1	1	苏南	P3-P25	<1年	0
GHE00567	连云港市	646	2023-02-13	2024-12-14	670	646	-24	GH30IU	0.14	P3-P10	2015-11-21	男	水剂	7.23066	9.06502	7	>6, <=12岁	0.964179	依从性>=80%	依从性>=85%	依从性>=86%	依从性>=90%	1	1	1	1	苏北	P3-P25	1~2年	0
GHE00568	苏州市	835	2022-06-19	2024-10-05	839	835	-4	GH30IU	0.17	P3-P10	2012-08-22	男	水剂	9.82341	12.1205	9	>6, <=12岁	0.995232	依从性>=80%	依从性>=85%	依从性>=86%	依从性>=90%	1	1	1	1	苏南	P3-P25	>2年	0
GHE00569	南京市	264	2023-08-06	2024-08-19	379	264	-115	GH30IU	0.17	P50-P75	2012-10-22	男	水剂	10.7871	11.8248	10	>6, <=12岁	0.69657	依从性<80%	依从性<85%	依从性<86%	依从性<90%	0	0	0	0	苏南	P25以上	<1年	0
GHE00570	南京市	1254	2021-03-03	2024-09-27	1304	1254	-50	GH30IU	0.16	P3以下	2017-12-17	男	水剂	3.20876	6.77892	3	>3, <=6岁	0.961656	依从性>=80%	依从性>=85%	依从性>=86%	依从性>=90%	1	1	1	1	苏南	P3以下	>2年	0
GHE00571	南京市	528	2023-03-03	2024-09-18	565	528	-37	GH30IU	0.16	P3以下	2017-10-29	男	水剂	5.34155	6.88843	5	>3, <=6岁	0.934513	依从性>=80%	依从性>=85%	依从性>=86%	依从性>=90%	1	1	1	1	苏南	P3以下	1~2年	0
GHE00572	南京市	522	2023-05-20	2024-10-23	522	522	0	GH30IU	0.15	P3-P10	2016-04-29	男	水剂	7.05544	8.4846	7	>6, <=12岁	1	依从性>=80%	依从性>=85%	依从性>=86%	依从性>=90%	1	1	1	1	苏南	P3-P25	1~2年	0
GHE00573	苏州市	323	2023-10-12	2024-09-12	336	323	-13	GH30IU	0.12	P3以下	2013-10-07	男	水剂	10.0123	10.9322	10	>6, <=12岁	0.96131	依从性>=80%	依从性>=85%	依从性>=86%	依从性>=90%	1	1	1	1	苏南	P3以下	<1年	0
GHE00574	南京市	329	2023-09-16	2024-08-17	336	329	-7	GH30IU	0.2	P75-P90	2011-11-07	男	水剂	11.8576	12.7775	11	>6, <=12岁	0.979167	依从性>=80%	依从性>=85%	依从性>=86%	依从性>=90%	1	1	1	1	苏南	P25以上	<1年	0
GHE00575	苏州市	33	2024-08-11	2024-09-13	33	33	0	GH30IU	0.14	P3-P10	2012-04-06	男	水剂	12.3477	12.4381	12	>12, <=18岁	1	依从性>=80%	依从性>=85%	依从性>=86%	依从性>=90%	1	1	1	1	苏南	P3-P25	<1年	0
GHE00576	苏州市	430	2023-07-24	2024-10-05	439	430	-9	GH30IU	0.18	P10-P25	2013-07-15	男	水剂	10.0233	11.2252	10	>6, <=12岁	0.979499	依从性>=80%	依从性>=85%	依从性>=86%	依从性>=90%	1	1	1	1	苏南	P3-P25	1~2年	0
GHE00577	无锡市	674	2022-10-23	2024-09-11	689	674	-15	GH30IU	0.18	P25-P50	2012-06-07	女	水剂	10.3765	12.2628	10	>6, <=12岁	0.978229	依从性>=80%	依从性>=85%	依从性>=86%	依从性>=90%	1	1	1	1	苏南	P25以上	1~2年	0
GHE00578	连云港市	322	2023-09-22	2024-08-25	338	322	-16	GH30IU	0.14	P3以下	2010-09-24	男	水剂	12.9938	13.9192	12	>12, <=18岁	0.952663	依从性>=80%	依从性>=85%	依从性>=86%	依从性>=90%	1	1	1	1	苏北	P3以下	<1年	0
GHE00579	南京市	329	2023-09-28	2024-08-27	334	329	-5	GH30IU	0.15	P25-P50	2014-07-22	女	水剂	9.18549	10.0999	9	>6, <=12岁	0.98503	依从性>=80%	依从性>=85%	依从性>=86%	依从性>=90%	1	1	1	1	苏南	P25以上	<1年	0
GHE00580	苏州市	558	2023-03-11	2024-09-19	558	558	0	GH30IU	0.17	P25-P50	2011-01-23	女	水剂	12.1287	13.6564	12	>12, <=18岁	1	依从性>=80%	依从性>=85%	依从性>=86%	依从性>=90%	1	1	1	1	苏南	P25以上	1~2年	0
GHE00581	徐州市	455	2016-06-28	2024-08-29	2984	455	-2529	GH30IU	0.14		2011-05-31	女	水剂	5.07871	13.2485	5	>3, <=6岁	0.15248	依从性<80%	依从性<85%	依从性<86%	依从性<90%	0	0	0	0	苏北		1~2年	0
GHE00582	淮安市	370	2023-09-05	2024-09-09	370	370	0	GH30IU	0.04	P10-P25	2011-03-05	女	水剂	12.5038	13.5168	12	>12, <=18岁	1	依从性>=80%	依从性>=85%	依从性>=86%	依从性>=90%	1	1	1	1	苏北	P3-P25	1~2年	0
GHE00583	南京市	357	2023-08-28	2024-08-27	365	357	-8	GH30IU	0.15	P10-P25	2010-12-30	男	水剂	12.6598	13.6591	12	>12, <=18岁	0.978082	依从性>=80%	依从性>=85%	依从性>=86%	依从性>=90%	1	1	1	1	苏南	P3-P25	<1年	0
GHE00584	南京市	988	2021-11-01	2024-11-12	1107	988	-119	GH30IU	0.09	P3以下	2017-06-01	男	水剂	4.41889	7.44969	4	>3, <=6岁	0.892502	依从性>=80%	依从性>=85%	依从性>=86%	依从性<90%	1	1	1	0	苏南	P3以下	>2年	0
GHE00585	徐州市	665	2022-11-25	2024-10-19	694	665	-29	GH30IU	0.13	P10-P25	2018-07-15	男	水剂	4.36413	6.2642	4	>3, <=6岁	0.958213	依从性>=80%	依从性>=85%	依从性>=86%	依从性>=90%	1	1	1	1	苏北	P3-P25	1~2年	0
GHE00586	宿迁市	144	2024-04-22	2024-09-17	148	144	-4	GH30IU	0.16	P3以下	2018-04-29	女	水剂	5.9822	6.38741	5	>3, <=6岁	0.972973	依从性>=80%	依从性>=85%	依从性>=86%	依从性>=90%	1	1	1	1	苏北	P3以下	<1年	0
GHE00587	南京市	227	2024-02-01	2024-09-20	232	227	-5	GH30IU	0.16	P25-P50	2013-01-07	女	水剂	11.0664	11.7016	11	>6, <=12岁	0.978448	依从性>=80%	依从性>=85%	依从性>=86%	依从性>=90%	1	1	1	1	苏南	P25以上	<1年	0
GHE00589	南京市	288	2023-09-14	2024-08-17	338	288	-50	GH30IU	0.15	P3以下	2010-07-12	女	水剂	13.1745	14.0999	13	>12, <=18岁	0.852071	依从性>=80%	依从性>=85%	依从性<86%	依从性<90%	1	1	0	0	苏南	P3以下	<1年	0
GHE00590	南京市	711	2022-09-02	2024-09-19	748	711	-37	GH30IU	0.13	P3以下	2014-03-31	女	水剂	8.42437	10.4723	8	>6, <=12岁	0.950535	依从性>=80%	依从性>=85%	依从性>=86%	依从性>=90%	1	1	1	1	苏南	P3以下	1~2年	0
GHE00591	南京市	383	2023-08-24	2024-10-21	424	383	-41	GH30IU	0.15	P3以下	2016-05-30	男	水剂	7.2334	8.39425	7	>6, <=12岁	0.903302	依从性>=80%	依从性>=85%	依从性>=86%	依从性>=90%	1	1	1	1	苏南	P3以下	1~2年	0
GHE00592	苏州市	114	2024-04-20	2024-08-29	131	114	-17	GH30IU	0.14	P50-P75	2014-03-26	女	水剂	10.0698	10.4285	10	>6, <=12岁	0.870229	依从性>=80%	依从性>=85%	依从性>=86%	依从性<90%	1	1	1	0	苏南	P25以上	<1年	0
GHE00593	无锡市	508	2023-03-25	2024-09-20	545	508	-37	GH30IU	0.15	P75-P90	2012-12-18	男	水剂	10.2642	11.7563	10	>6, <=12岁	0.93211	依从性>=80%	依从性>=85%	依从性>=86%	依从性>=90%	1	1	1	1	苏南	P25以上	1~2年	0
GHE00594	徐州市	399	2023-08-25	2024-09-27	399	399	0	GH30IU	0.14	P3以下	2016-08-14	男	水剂	7.02806	8.12047	7	>6, <=12岁	1	依从性>=80%	依从性>=85%	依从性>=86%	依从性>=90%	1	1	1	1	苏北	P3以下	1~2年	0
GHE00595	扬州市	574	2023-02-21	2024-09-19	576	574	-2	GH30IU	0.18	P50-P75	2013-08-19	女	水剂	9.50856	11.0856	9	>6, <=12岁	0.996528	依从性>=80%	依从性>=85%	依从性>=86%	依从性>=90%	1	1	1	1	苏中	P25以上	1~2年	0
GHE00596	无锡市	1018	2021-12-06	2024-12-11	1101	1018	-83	GH30IU	0.16	P10-P25	2011-08-14	男	水剂	10.3135	13.3279	10	>6, <=12岁	0.924614	依从性>=80%	依从性>=85%	依从性>=86%	依从性>=90%	1	1	1	1	苏南	P3-P25	>2年	0
GHE00597	南通市	129	2024-04-21	2024-08-28	129	129	0	GH30IU	0.15	P10-P25	2015-04-12	女	水剂	9.02669	9.37988	9	>6, <=12岁	1	依从性>=80%	依从性>=85%	依从性>=86%	依从性>=90%	1	1	1	1	苏中	P3-P25	<1年	0
GHE00598	徐州市	193	2024-02-21	2024-09-01	193	193	0	GH30IU	0.15	P3以下	2016-07-19	女	水剂	7.59206	8.12047	7	>6, <=12岁	1	依从性>=80%	依从性>=85%	依从性>=86%	依从性>=90%	1	1	1	1	苏北	P3以下	<1年	0
GHE00599	盐城市	410	2023-07-12	2024-08-31	416	410	-6	GH30IU	0.2	P75-P90	2013-02-24	女	水剂	10.3765	11.5154	10	>6, <=12岁	0.985577	依从性>=80%	依从性>=85%	依从性>=86%	依从性>=90%	1	1	1	1	苏北	P25以上	1~2年	0
GHE00600	苏州市	1649	2019-07-25	2024-08-26	1859	1649	-210	GH30IU	0.2		2012-07-10	男	水剂	7.03901	12.1287	7	>6, <=12岁	0.887036	依从性>=80%	依从性>=85%	依从性>=86%	依从性<90%	1	1	1	0	苏南		>2年	0
GHE00601	南京市	572	2023-04-17	2024-11-09	572	572	0	GH30IU	0.15	P3以下	2016-12-17	女	水剂	6.32991	7.89596	6	>6, <=12岁	1	依从性>=80%	依从性>=85%	依从性>=86%	依从性>=90%	1	1	1	1	苏南	P3以下	1~2年	0
GHE00602	无锡市	150	2024-05-08	2024-10-19	164	150	-14	GH30IU	0.13	P75-P90	2012-08-12	男	水剂	11.7372	12.1862	11	>6, <=12岁	0.914634	依从性>=80%	依从性>=85%	依从性>=86%	依从性>=90%	1	1	1	1	苏南	P25以上	<1年	0
GHE00603	无锡市	400	2023-08-27	2024-09-30	400	400	0	GH30IU	0.16	P3-P10	2013-11-07	男	水剂	9.80151	10.8966	9	>6, <=12岁	1	依从性>=80%	依从性>=85%	依从性>=86%	依从性>=90%	1	1	1	1	苏南	P3-P25	1~2年	0
GHE00604	苏州市	483	2023-05-09	2024-09-03	483	483	0	GH30IU	0.14	P3以下	2013-12-13	女	水剂	9.40178	10.7242	9	>6, <=12岁	1	依从性>=80%	依从性>=85%	依从性>=86%	依从性>=90%	1	1	1	1	苏南	P3以下	1~2年	0
GHE00605	淮安市	215	2024-01-27	2024-08-30	216	215	-1	GH30IU	0.14	P3-P10	2011-12-02	女	水剂	12.1533	12.7447	12	>12, <=18岁	0.99537	依从性>=80%	依从性>=85%	依从性>=86%	依从性>=90%	1	1	1	1	苏北	P3-P25	<1年	0
GHE00606	南京市	168	2024-03-02	2024-08-17	168	168	0	GH30IU	0.18	P50-P75	2013-05-07	女	水剂	10.82	11.2799	10	>6, <=12岁	1	依从性>=80%	依从性>=85%	依从性>=86%	依从性>=90%	1	1	1	1	苏南	P25以上	<1年	0
GHE00607	常州市	183	2024-02-25	2024-08-26	183	183	0	GH30IU	0.12	P3-P10	2016-01-21	女	水剂	8.09582	8.59685	8	>6, <=12岁	1	依从性>=80%	依从性>=85%	依从性>=86%	依从性>=90%	1	1	1	1	苏南	P3-P25	<1年	0
GHE00608	苏州市	203	2024-02-15	2024-09-16	214	203	-11	GH30IU	0.14	P3以下	2019-01-19	女	水剂	5.07324	5.65914	5	>3, <=6岁	0.948598	依从性>=80%	依从性>=85%	依从性>=86%	依从性>=90%	1	1	1	1	苏南	P3以下	<1年	0
GHE00609	徐州市	783	2022-08-30	2024-10-21	783	783	0	GH30IU	0.14	P3以下	2019-05-27	男	水剂	3.26078	5.40452	3	>3, <=6岁	1	依从性>=80%	依从性>=85%	依从性>=86%	依从性>=90%	1	1	1	1	苏北	P3以下	>2年	0
GHE00610	南京市	565	2023-02-10	2024-09-03	571	565	-6	GH30IU	0.15	P3-P10	2012-11-11	女	水剂	10.2478	11.8111	10	>6, <=12岁	0.989492	依从性>=80%	依从性>=85%	依从性>=86%	依从性>=90%	1	1	1	1	苏南	P3-P25	1~2年	0
GHE00611	南京市	992	2021-11-28	2024-09-19	1026	992	-34	GH30IU	0.2	P25-P50	2011-08-22	女	水剂	10.2697	13.0787	10	>6, <=12岁	0.966862	依从性>=80%	依从性>=85%	依从性>=86%	依从性>=90%	1	1	1	1	苏南	P25以上	>2年	0
GHE00612	南通市	1242	2019-08-26	2024-08-18	1819	1242	-577	GH30IU	0.17		2012-07-19	男	水剂	7.10198	12.0821	7	>6, <=12岁	0.682793	依从性<80%	依从性<85%	依从性<86%	依从性<90%	0	0	0	0	苏中		>2年	0
GHE00614	南通市	461	2023-05-07	2024-08-31	482	461	-21	GH30IU	0.12	P3以下	2015-11-14	男	水剂	7.47707	8.79671	7	>6, <=12岁	0.956432	依从性>=80%	依从性>=85%	依从性>=86%	依从性>=90%	1	1	1	1	苏中	P3以下	1~2年	0
GHE00616	苏州市	562	2023-03-05	2024-09-19	564	562	-2	GH30IU	0.13	P3-P10	2013-08-08	男	水剂	9.57153	11.1157	9	>6, <=12岁	0.996454	依从性>=80%	依从性>=85%	依从性>=86%	依从性>=90%	1	1	1	1	苏南	P3-P25	1~2年	0
GHE00617	徐州市	764	2022-08-30	2024-10-06	768	764	-4	GH30IU	0.16	P10-P25	2019-05-27	男	水剂	3.26078	5.36345	3	>3, <=6岁	0.994792	依从性>=80%	依从性>=85%	依从性>=86%	依从性>=90%	1	1	1	1	苏北	P3-P25	>2年	0
GHE00618	徐州市	649	2022-11-19	2024-09-06	657	649	-8	GH30IU	0.14	P3以下	2008-07-22	男	水剂	14.3272	16.1259	14	>12, <=18岁	0.987823	依从性>=80%	依从性>=85%	依从性>=86%	依从性>=90%	1	1	1	1	苏北	P3以下	1~2年	0
GHE00619	南通市	751	2022-08-25	2024-10-02	769	751	-18	GH30IU	0.14	P97以上	2012-04-26	男	水剂	10.3299	12.4353	10	>6, <=12岁	0.976593	依从性>=80%	依从性>=85%	依从性>=86%	依从性>=90%	1	1	1	1	苏中	P25以上	>2年	0
GHE00620	苏州市	33	2024-07-20	2024-08-22	33	33	0	GH30IU	0.13	P3-P10	2014-06-27	男	水剂	10.0643	10.1547	10	>6, <=12岁	1	依从性>=80%	依从性>=85%	依从性>=86%	依从性>=90%	1	1	1	1	苏南	P3-P25	<1年	0
GHE00621	苏州市	1094	2021-07-04	2024-09-23	1177	1094	-83	GH30IU	0.12	P3以下	2015-03-10	男	水剂	6.31896	9.54141	6	>6, <=12岁	0.929482	依从性>=80%	依从性>=85%	依从性>=86%	依从性>=90%	1	1	1	1	苏南	P3以下	>2年	0
GHE00622	苏州市	348	2023-09-10	2024-08-23	348	348	0	GH30IU	0.13	P3-P10	2014-11-18	男	水剂	8.8104	9.76318	8	>6, <=12岁	1	依从性>=80%	依从性>=85%	依从性>=86%	依从性>=90%	1	1	1	1	苏南	P3-P25	<1年	0
GHE00623	扬州市	549	2023-02-21	2024-09-14	571	549	-22	GH30IU	0.14	P90-P97	2013-01-09	男	水剂	10.1164	11.6797	10	>6, <=12岁	0.961471	依从性>=80%	依从性>=85%	依从性>=86%	依从性>=90%	1	1	1	1	苏中	P25以上	1~2年	0
GHE00624	徐州市	456	2023-08-07	2024-11-15	466	456	-10	GH30IU	0.13	P3以下	2017-09-03	女	水剂	5.92471	7.20055	5	>3, <=6岁	0.978541	依从性>=80%	依从性>=85%	依从性>=86%	依从性>=90%	1	1	1	1	苏北	P3以下	1~2年	0
GHE00625	苏州市	68	2024-07-15	2024-09-21	68	68	0	GH30IU	0.1	P3以下	2016-06-25	女	水剂	8.05476	8.24093	8	>6, <=12岁	1	依从性>=80%	依从性>=85%	依从性>=86%	依从性>=90%	1	1	1	1	苏南	P3以下	<1年	0
GHE00626	徐州市	755	2020-05-02	2024-09-13	1595	755	-840	GH30IU	0.22		2014-10-07	男	水剂	5.56879	9.93566	5	>3, <=6岁	0.473354	依从性<80%	依从性<85%	依从性<86%	依从性<90%	0	0	0	0	苏北		>2年	0
GHE00627	连云港市	701	2021-05-03	2024-08-30	1215	701	-514	GH30IU	0.12		2017-04-10	男	水剂	4.06297	7.38946	4	>3, <=6岁	0.576955	依从性<80%	依从性<85%	依从性<86%	依从性<90%	0	0	0	0	苏北		1~2年	0
GHE00628	南京市	586	2023-02-02	2024-09-10	586	586	0	GH30IU	0.2		2012-03-06	男	水剂	10.9103	12.5147	10	>6, <=12岁	1	依从性>=80%	依从性>=85%	依从性>=86%	依从性>=90%	1	1	1	1	苏南		1~2年	0
GHE00629	苏州市	252	2024-01-13	2024-09-26	257	252	-5	GH30IU	0.1	P10-P25	2014-08-13	女	水剂	9.41821	10.1218	9	>6, <=12岁	0.980545	依从性>=80%	依从性>=85%	依从性>=86%	依从性>=90%	1	1	1	1	苏南	P3-P25	<1年	0
GHE00630	南京市	727	2022-09-15	2024-10-19	765	727	-38	GH30IU	0.13	P3以下	2017-05-11	男	水剂	5.34702	7.44148	5	>3, <=6岁	0.950327	依从性>=80%	依从性>=85%	依从性>=86%	依从性>=90%	1	1	1	1	苏南	P3以下	1~2年	0
GHE00631	徐州市	477	2023-04-19	2024-08-25	494	477	-17	GH30IU	0.18		2012-03-17	男	水剂	11.0883	12.4408	11	>6, <=12岁	0.965587	依从性>=80%	依从性>=85%	依从性>=86%	依从性>=90%	1	1	1	1	苏北		1~2年	0
GHE00632	南通市	1242	2021-08-28	2025-01-25	1246	1242	-4	GH30IU	0.19	P3以下	2012-11-20	女	水剂	8.76934	12.1807	8	>6, <=12岁	0.99679	依从性>=80%	依从性>=85%	依从性>=86%	依从性>=90%	1	1	1	1	苏中	P3以下	>2年	0
GHE00633	徐州市	1005	2021-05-29	2024-08-31	1190	1005	-185	GH30IU	0.12	P25-P50	2009-07-24	女	水剂	11.8467	15.1047	11	>6, <=12岁	0.844538	依从性>=80%	依从性<85%	依从性<86%	依从性<90%	1	0	0	0	苏北	P25以上	>2年	0
GHE00634	苏州市	215	2024-01-22	2024-08-26	217	215	-2	GH30IU	0.12	P50-P75	2014-02-10	女	水剂	9.94661	10.5407	9	>6, <=12岁	0.990783	依从性>=80%	依从性>=85%	依从性>=86%	依从性>=90%	1	1	1	1	苏南	P25以上	<1年	0
GHE00635	南京市	731	2021-10-15	2024-08-29	1049	731	-318	GH30IU	0.14	P3-P10	2014-12-06	女	水剂	6.85832	9.73032	6	>6, <=12岁	0.696854	依从性<80%	依从性<85%	依从性<86%	依从性<90%	0	0	0	0	苏南	P3-P25	>2年	0
GHE00636	宿迁市	320	2023-09-11	2024-08-27	351	320	-31	GH30IU	0.09	P3以下	2014-05-04	男	水剂	9.35524	10.3162	9	>6, <=12岁	0.911681	依从性>=80%	依从性>=85%	依从性>=86%	依从性>=90%	1	1	1	1	苏北	P3以下	<1年	0
GHE00637	南京市	40	2024-08-04	2024-09-13	40	40	0	GH30IU	0.1	P3以下	2011-03-19	男	水剂	13.3799	13.4894	13	>12, <=18岁	1	依从性>=80%	依从性>=85%	依从性>=86%	依从性>=90%	1	1	1	1	苏南	P3以下	<1年	0
GHE00638	常州市	709	2022-08-27	2024-09-05	740	709	-31	GH30IU	0.15	P3-P10	2015-06-07	女	水剂	7.22245	9.24846	7	>6, <=12岁	0.958108	依从性>=80%	依从性>=85%	依从性>=86%	依从性>=90%	1	1	1	1	苏南	P3-P25	1~2年	0
GHE00639	常州市	1104	2021-07-24	2024-08-20	1123	1104	-19	GH30IU	0.16	P3以下	2012-06-16	女	水剂	9.10335	12.178	9	>6, <=12岁	0.983081	依从性>=80%	依从性>=85%	依从性>=86%	依从性>=90%	1	1	1	1	苏南	P3以下	>2年	0
GHE00640	南京市	802	2022-04-30	2024-09-08	862	802	-60	GH30IU	0.15	P3-P10	2015-08-30	男	水剂	6.66667	9.02669	6	>6, <=12岁	0.930394	依从性>=80%	依从性>=85%	依从性>=86%	依从性>=90%	1	1	1	1	苏南	P3-P25	>2年	0
GHE00641	南京市	270	2023-10-21	2024-08-26	310	270	-40	GH30IU	0.13	P10-P25	2013-10-29	女	水剂	9.97673	10.8255	9	>6, <=12岁	0.870968	依从性>=80%	依从性>=85%	依从性>=86%	依从性<90%	1	1	1	0	苏南	P3-P25	<1年	0
GHE00642	南京市	30	2024-08-16	2024-09-15	30	30	0	GH30IU	0.11	P3以下	2018-10-30	女	水剂	5.79603	5.87817	5	>3, <=6岁	1	依从性>=80%	依从性>=85%	依从性>=86%	依从性>=90%	1	1	1	1	苏南	P3以下	<1年	0
GHE00643	徐州市	672	2022-02-07	2024-09-18	954	672	-282	GH30IU	0.15	P3以下	2012-03-18	男	水剂	9.89185	12.5038	9	>6, <=12岁	0.704403	依从性<80%	依从性<85%	依从性<86%	依从性<90%	0	0	0	0	苏北	P3以下	1~2年	0
GHE00644	南京市	922	2021-09-18	2024-08-31	1078	922	-156	GH30IU	0.04	P25-P50	2010-10-17	男	水剂	10.9213	13.8727	10	>6, <=12岁	0.855288	依从性>=80%	依从性>=85%	依从性<86%	依从性<90%	1	1	0	0	苏南	P25以上	>2年	0
GHE00645	南京市	102	2024-05-25	2024-09-06	104	102	-2	GH30IU	0.13	P3-P10	2014-01-14	女	水剂	10.36	10.6448	10	>6, <=12岁	0.980769	依从性>=80%	依从性>=85%	依从性>=86%	依从性>=90%	1	1	1	1	苏南	P3-P25	<1年	0
GHE00646	徐州市	429	2021-06-05	2024-10-31	1244	429	-815	GH30IU	0.13	P3以下	2016-06-22	男	水剂	4.95277	8.35866	4	>3, <=6岁	0.344855	依从性<80%	依从性<85%	依从性<86%	依从性<90%	0	0	0	0	苏北	P3以下	1~2年	0
GHE00647	扬州市	196	2024-02-20	2024-09-09	202	196	-6	GH30IU	0.17	P90-P97	2012-03-26	男	水剂	11.9042	12.4572	11	>6, <=12岁	0.970297	依从性>=80%	依从性>=85%	依从性>=86%	依从性>=90%	1	1	1	1	苏中	P25以上	<1年	0
GHE00648	徐州市	565	2023-04-01	2024-11-10	589	565	-24	GH30IU	0.14	P3以下	2017-11-28	女	水剂	5.33881	6.9514	5	>3, <=6岁	0.959253	依从性>=80%	依从性>=85%	依从性>=86%	依从性>=90%	1	1	1	1	苏北	P3以下	1~2年	0
GHE00649	南京市	325	2023-11-28	2024-10-26	333	325	-8	GH30IU	0.14	P3-P10	2013-12-17	男	水剂	9.94661	10.8583	9	>6, <=12岁	0.975976	依从性>=80%	依从性>=85%	依从性>=86%	依从性>=90%	1	1	1	1	苏南	P3-P25	<1年	0
GHE00650	苏州市	690	2022-09-08	2024-08-21	713	690	-23	GH30IU	0.18	P3以下	2010-10-25	女	水剂	11.8713	13.8234	11	>6, <=12岁	0.967742	依从性>=80%	依从性>=85%	依从性>=86%	依从性>=90%	1	1	1	1	苏南	P3以下	1~2年	0
GHE00651	南京市	790	2022-06-29	2024-11-02	857	790	-67	GH30IU	0.18	P25-P50	2013-08-11	女	水剂	8.88159	11.2279	8	>6, <=12岁	0.92182	依从性>=80%	依从性>=85%	依从性>=86%	依从性>=90%	1	1	1	1	苏南	P25以上	>2年	0
GHE00652	南京市	491	2023-04-25	2024-09-04	498	491	-7	GH30IU	0.15		2013-06-15	男	水剂	9.859	11.2225	9	>6, <=12岁	0.985944	依从性>=80%	依从性>=85%	依从性>=86%	依从性>=90%	1	1	1	1	苏南		1~2年	0
GHE00653	南京市	392	2023-08-19	2024-09-23	401	392	-9	GH30IU	0.14	P3以下	2018-08-29	女	水剂	4.97194	6.06982	4	>3, <=6岁	0.977556	依从性>=80%	依从性>=85%	依从性>=86%	依从性>=90%	1	1	1	1	苏南	P3以下	1~2年	0
GHE00654	宿迁市	76	2024-07-20	2024-10-04	76	76	0	GH30IU	0.11	P3以下	2016-02-09	女	水剂	8.44353	8.65161	8	>6, <=12岁	1	依从性>=80%	依从性>=85%	依从性>=86%	依从性>=90%	1	1	1	1	苏北	P3以下	<1年	0
GHE00655	苏州市	291	2023-12-03	2024-09-22	294	291	-3	GH30IU	0.14	P50-P75	2013-11-19	女	水剂	10.037	10.8419	10	>6, <=12岁	0.989796	依从性>=80%	依从性>=85%	依从性>=86%	依从性>=90%	1	1	1	1	苏南	P25以上	<1年	0
GHE00656	南通市	264	2023-12-17	2024-09-06	264	264	0	GH30IU	0.17	P3-P10	2012-11-16	男	水剂	11.0828	11.8056	11	>6, <=12岁	1	依从性>=80%	依从性>=85%	依从性>=86%	依从性>=90%	1	1	1	1	苏中	P3-P25	<1年	0
GHE00657	南京市	2169	2018-03-06	2024-09-09	2379	2169	-210	GH30IU	0.16		2013-12-28	女	水剂	4.18617	10.6995	4	>3, <=6岁	0.911728	依从性>=80%	依从性>=85%	依从性>=86%	依从性>=90%	1	1	1	1	苏南		>2年	0
GHE00658	常州市	180	2024-04-30	2024-11-01	185	180	-5	GH30IU	0.12	P3以下	2019-02-04	男	水剂	5.23477	5.74127	5	>3, <=6岁	0.972973	依从性>=80%	依从性>=85%	依从性>=86%	依从性>=90%	1	1	1	1	苏南	P3以下	<1年	0
GHE00659	无锡市	271	2023-12-02	2024-10-05	308	271	-37	GH30IU	0.13	P3以下	2019-08-28	男	水剂	4.26283	5.10609	4	>3, <=6岁	0.87987	依从性>=80%	依从性>=85%	依从性>=86%	依从性<90%	1	1	1	0	苏南	P3以下	<1年	0
GHE00660	泰州市	27	2024-08-04	2024-08-31	27	27	0	GH30IU	0.13	P3以下	2018-12-25	男	水剂	5.60986	5.68378	5	>3, <=6岁	1	依从性>=80%	依从性>=85%	依从性>=86%	依从性>=90%	1	1	1	1	苏中	P3以下	<1年	0
GHE00661	无锡市	324	2023-09-30	2024-09-05	341	324	-17	GH30IU	0.12	P3-P10	2012-10-12	男	水剂	10.9651	11.8987	10	>6, <=12岁	0.950147	依从性>=80%	依从性>=85%	依从性>=86%	依从性>=90%	1	1	1	1	苏南	P3-P25	<1年	0
GHE00662	常州市	1335	2020-12-26	2024-10-15	1389	1335	-54	GH30IU	0.15		2013-01-15	女	水剂	7.94524	11.7481	7	>6, <=12岁	0.961123	依从性>=80%	依从性>=85%	依从性>=86%	依从性>=90%	1	1	1	1	苏南		>2年	0
GHE00663	徐州市	39	2024-08-06	2024-09-14	39	39	0	GH30IU	0.15	P3-P10	2014-10-04	男	水剂	9.83984	9.94661	9	>6, <=12岁	1	依从性>=80%	依从性>=85%	依从性>=86%	依从性>=90%	1	1	1	1	苏北	P3-P25	<1年	0
GHE00664	苏州市	168	2024-03-30	2024-09-24	178	168	-10	GH30IU	0.14	P3以下	2014-05-15	女	水剂	9.87543	10.3628	9	>6, <=12岁	0.94382	依从性>=80%	依从性>=85%	依从性>=86%	依从性>=90%	1	1	1	1	苏南	P3以下	<1年	0
GHE00665	徐州市	1174	2021-10-04	2024-12-21	1174	1174	0	GH30IU	0.15	P3以下	2016-08-22	女	水剂	5.11704	8.33128	5	>3, <=6岁	1	依从性>=80%	依从性>=85%	依从性>=86%	依从性>=90%	1	1	1	1	苏北	P3以下	>2年	0
GHE00666	南京市	451	2023-10-13	2025-01-06	451	451	0	GH30IU	0.13	P3以下	2018-01-20	男	水剂	5.72758	6.96235	5	>3, <=6岁	1	依从性>=80%	依从性>=85%	依从性>=86%	依从性>=90%	1	1	1	1	苏南	P3以下	1~2年	0
GHE00667	南京市	453	2023-08-09	2024-11-04	453	453	0	GH30IU	0.15	P3以下	2013-12-24	男	水剂	9.62355	10.8638	9	>6, <=12岁	1	依从性>=80%	依从性>=85%	依从性>=86%	依从性>=90%	1	1	1	1	苏南	P3以下	1~2年	0
GHE00668	徐州市	122	2024-04-13	2024-08-23	132	122	-10	GH30IU	0.16	P3以下	2013-09-28	男	水剂	10.5407	10.9021	10	>6, <=12岁	0.924242	依从性>=80%	依从性>=85%	依从性>=86%	依从性>=90%	1	1	1	1	苏北	P3以下	<1年	0
GHE00669	徐州市	173	2024-04-20	2024-10-14	177	173	-4	GH30IU	0.13	P3-P10	2016-10-12	女	水剂	7.52088	8.00548	7	>6, <=12岁	0.977401	依从性>=80%	依从性>=85%	依从性>=86%	依从性>=90%	1	1	1	1	苏北	P3-P25	<1年	0
GHE00670	南京市	360	2023-09-13	2024-09-08	361	360	-1	GH30IU	0.12	P3以下	2015-01-10	女	水剂	8.67351	9.66188	8	>6, <=12岁	0.99723	依从性>=80%	依从性>=85%	依从性>=86%	依从性>=90%	1	1	1	1	苏南	P3以下	<1年	0
GHE00671	苏州市	306	2023-08-31	2024-10-17	413	306	-107	GH30IU	0.11	P3-P10	2015-07-07	女	水剂	8.15058	9.28131	8	>6, <=12岁	0.74092	依从性<80%	依从性<85%	依从性<86%	依从性<90%	0	0	0	0	苏南	P3-P25	<1年	0
GHE00672	南京市	468	2023-04-19	2024-09-30	530	468	-62	GH30IU	0.14		2016-07-12	女	水剂	6.76797	8.21903	6	>6, <=12岁	0.883019	依从性>=80%	依从性>=85%	依从性>=86%	依从性<90%	1	1	1	0	苏南		1~2年	0
GHE00673	南京市	200	2024-03-11	2024-09-30	203	200	-3	GH30IU	0.15	P75-P90	2014-08-18	女	水剂	9.56331	10.1191	9	>6, <=12岁	0.985222	依从性>=80%	依从性>=85%	依从性>=86%	依从性>=90%	1	1	1	1	苏南	P25以上	<1年	0
GHE00674	徐州市	66	2024-07-09	2024-09-15	68	66	-2	GH30IU	0.14	P10-P25	2015-03-19	女	水剂	9.30869	9.49487	9	>6, <=12岁	0.970588	依从性>=80%	依从性>=85%	依从性>=86%	依从性>=90%	1	1	1	1	苏北	P3-P25	<1年	0
GHE00675	徐州市	81	2024-07-09	2024-09-28	81	81	0	GH30IU	0.13	P3以下	2018-12-08	女	水剂	5.58522	5.80698	5	>3, <=6岁	1	依从性>=80%	依从性>=85%	依从性>=86%	依从性>=90%	1	1	1	1	苏北	P3以下	<1年	0
GHE00676	南京市	1475	2020-06-13	2024-09-16	1556	1475	-81	GH30IU	0.16		2014-06-24	男	水剂	5.97125	10.2313	5	>3, <=6岁	0.947943	依从性>=80%	依从性>=85%	依从性>=86%	依从性>=90%	1	1	1	1	苏南		>2年	0
GHE00677	徐州市	659	2022-11-19	2024-09-16	667	659	-8	GH30IU	0.15	P3以下	2017-06-20	女	水剂	5.41547	7.24162	5	>3, <=6岁	0.988006	依从性>=80%	依从性>=85%	依从性>=86%	依从性>=90%	1	1	1	1	苏北	P3以下	1~2年	0
GHE00678	苏州市	465	2023-05-28	2024-09-12	473	465	-8	GH30IU	0.13	P3以下	2014-08-28	女	水剂	8.74743	10.0424	8	>6, <=12岁	0.983087	依从性>=80%	依从性>=85%	依从性>=86%	依从性>=90%	1	1	1	1	苏南	P3以下	1~2年	0
GHE00681	南京市	242	2024-03-06	2024-11-03	242	242	0	GH30IU	0.16	P50-P75	2014-01-15	女	水剂	10.1383	10.8008	10	>6, <=12岁	1	依从性>=80%	依从性>=85%	依从性>=86%	依从性>=90%	1	1	1	1	苏南	P25以上	<1年	0
GHE00682	徐州市	697	2023-01-05	2024-12-02	697	697	0	GH30IU	0.1	P3以下	2012-10-22	女	水剂	10.204	12.1123	10	>6, <=12岁	1	依从性>=80%	依从性>=85%	依从性>=86%	依从性>=90%	1	1	1	1	苏北	P3以下	1~2年	0
GHE00683	南京市	131	2024-05-04	2024-09-19	138	131	-7	GH30IU	0.16	P10-P25	2009-12-16	男	水剂	14.3819	14.7598	14	>12, <=18岁	0.949275	依从性>=80%	依从性>=85%	依从性>=86%	依从性>=90%	1	1	1	1	苏南	P3-P25	<1年	0
GHE00684	徐州市	221	2024-02-20	2024-09-28	221	221	0	GH30IU	0.15	P3以下	2015-08-19	女	水剂	8.5065	9.11157	8	>6, <=12岁	1	依从性>=80%	依从性>=85%	依从性>=86%	依从性>=90%	1	1	1	1	苏北	P3以下	<1年	0
GHE00685	常州市	1651	2019-06-18	2024-12-29	2021	1651	-370	GH30IU	0.13		2014-10-24	女	水剂	4.64887	10.1821	4	>3, <=6岁	0.816922	依从性>=80%	依从性<85%	依从性<86%	依从性<90%	1	0	0	0	苏南		>2年	0
GHE00686	苏州市	515	2023-03-26	2024-09-05	529	515	-14	GH30IU	0.14	P3-P10	2013-05-14	男	水剂	9.86448	11.3128	9	>6, <=12岁	0.973535	依从性>=80%	依从性>=85%	依从性>=86%	依从性>=90%	1	1	1	1	苏南	P3-P25	1~2年	0
GHE00687	常州市	238	2023-11-26	2024-08-22	270	238	-32	GH30IU	0.14	P3以下	2015-06-25	女	水剂	8.42163	9.16085	8	>6, <=12岁	0.881481	依从性>=80%	依从性>=85%	依从性>=86%	依从性<90%	1	1	1	0	苏南	P3以下	<1年	0
GHE00688	苏州市	1466	2019-12-01	2024-08-21	1725	1466	-259	GH30IU	0.22		2011-07-03	女	水剂	8.41342	13.1362	8	>6, <=12岁	0.849855	依从性>=80%	依从性<85%	依从性<86%	依从性<90%	1	0	0	0	苏南		>2年	0
GHE00689	徐州市	417	2023-07-04	2024-09-12	436	417	-19	GH30IU	0.15	P3-P10	2011-08-08	男	水剂	11.9042	13.0979	11	>6, <=12岁	0.956422	依从性>=80%	依从性>=85%	依从性>=86%	依从性>=90%	1	1	1	1	苏北	P3-P25	1~2年	0
GHE00690	无锡市	171	2024-03-02	2024-08-27	178	171	-7	GH30IU	0.15	P50-P75	2014-12-10	女	水剂	9.22656	9.71389	9	>6, <=12岁	0.960674	依从性>=80%	依从性>=85%	依从性>=86%	依从性>=90%	1	1	1	1	苏南	P25以上	<1年	0
GHE00691	淮安市	486	2023-04-15	2024-08-22	495	486	-9	GH30IU	0.15		2011-06-12	男	水剂	11.8412	13.1964	11	>6, <=12岁	0.981818	依从性>=80%	依从性>=85%	依从性>=86%	依从性>=90%	1	1	1	1	苏北		1~2年	0
GHE00692	徐州市	1435	2020-12-08	2024-12-08	1461	1435	-26	GH30IU	0.17		2016-07-19	女	水剂	4.38877	8.38877	4	>3, <=6岁	0.982204	依从性>=80%	依从性>=85%	依从性>=86%	依从性>=90%	1	1	1	1	苏北		>2年	0
GHE00693	南京市	508	2023-06-12	2024-11-01	508	508	0	GH30IU	0.16	P3以下	2017-12-08	男	水剂	5.50856	6.89938	5	>3, <=6岁	1	依从性>=80%	依从性>=85%	依从性>=86%	依从性>=90%	1	1	1	1	苏南	P3以下	1~2年	0
GHE00694	南京市	1169	2021-08-16	2024-10-28	1169	1169	0	GH30IU	0.12	P3以下	2016-06-03	男	水剂	5.20192	8.40246	5	>3, <=6岁	1	依从性>=80%	依从性>=85%	依从性>=86%	依从性>=90%	1	1	1	1	苏南	P3以下	>2年	0
GHE00695	南京市	683	2022-10-21	2024-09-04	684	683	-1	GH30IU	0.15	P3-P10	2016-10-28	男	水剂	5.97947	7.85216	5	>3, <=6岁	0.998538	依从性>=80%	依从性>=85%	依从性>=86%	依从性>=90%	1	1	1	1	苏南	P3-P25	1~2年	0
GHE00696	扬州市	560	2022-02-05	2024-09-11	949	560	-389	GH30IU	0.14	P3以下	2007-05-12	男	水剂	14.7379	17.3361	14	>12, <=18岁	0.590095	依从性<80%	依从性<85%	依从性<86%	依从性<90%	0	0	0	0	苏中	P3以下	1~2年	0
GHE00697	扬州市	38	2024-08-11	2024-09-18	38	38	0	GH30IU	0.13	P3-P10	2011-10-03	男	水剂	12.8569	12.961	12	>12, <=18岁	1	依从性>=80%	依从性>=85%	依从性>=86%	依从性>=90%	1	1	1	1	苏中	P3-P25	<1年	0
GHE00698	苏州市	734	2022-08-19	2024-09-18	761	734	-27	GH30IU	0.13	P3以下	2014-04-14	女	水剂	8.34771	10.4312	8	>6, <=12岁	0.96452	依从性>=80%	依从性>=85%	依从性>=86%	依从性>=90%	1	1	1	1	苏南	P3以下	>2年	0
GHE00699	常州市	881	2022-02-19	2024-09-11	935	881	-54	GH30IU	0.15	P3-P10	2011-06-22	男	水剂	10.6639	13.2238	10	>6, <=12岁	0.942246	依从性>=80%	依从性>=85%	依从性>=86%	依从性>=90%	1	1	1	1	苏南	P3-P25	>2年	0
GHE00700	扬州市	907	2021-11-09	2024-08-17	1012	907	-105	GH30IU	0.13	P10-P25	2015-12-01	男	水剂	5.94114	8.71184	5	>3, <=6岁	0.896245	依从性>=80%	依从性>=85%	依从性>=86%	依从性<90%	1	1	1	0	苏中	P3-P25	>2年	0
GHE00701	无锡市	1039	2021-07-24	2024-09-03	1137	1039	-98	GH30IU	0.16	P3以下	2010-09-16	男	水剂	10.8528	13.9658	10	>6, <=12岁	0.913808	依从性>=80%	依从性>=85%	依从性>=86%	依从性>=90%	1	1	1	1	苏南	P3以下	>2年	0
GHE00702	南京市	948	2021-05-26	2024-10-04	1227	948	-279	GH30IU	0.19	P3以下	2014-02-26	女	水剂	7.24435	10.6037	7	>6, <=12岁	0.772616	依从性<80%	依从性<85%	依从性<86%	依从性<90%	0	0	0	0	苏南	P3以下	>2年	0
GHE00703	无锡市	1404	2020-07-20	2024-09-15	1518	1404	-114	GH30IU	0.17		2009-03-24	男	水剂	11.3238	15.4798	11	>6, <=12岁	0.924901	依从性>=80%	依从性>=85%	依从性>=86%	依从性>=90%	1	1	1	1	苏南		>2年	0
GHE00705	苏州市	135	2024-04-13	2024-08-27	136	135	-1	GH30IU	0.14	P3-P10	2010-07-17	男	水剂	13.7413	14.1136	13	>12, <=18岁	0.992647	依从性>=80%	依从性>=85%	依从性>=86%	依从性>=90%	1	1	1	1	苏南	P3-P25	<1年	0
GHE00706	常州市	198	2024-05-01	2024-11-17	200	198	-2	GH30IU	0.15	P10-P25	2011-09-20	男	水剂	12.6133	13.1608	12	>12, <=18岁	0.99	依从性>=80%	依从性>=85%	依从性>=86%	依从性>=90%	1	1	1	1	苏南	P3-P25	<1年	0
GHE00707	无锡市	1257	2021-07-21	2025-01-02	1261	1257	-4	GH30IU	0.17	P3以下	2016-09-09	女	水剂	4.86242	8.31485	4	>3, <=6岁	0.996828	依从性>=80%	依从性>=85%	依从性>=86%	依从性>=90%	1	1	1	1	苏南	P3以下	>2年	0
GHE00708	常州市	722	2022-08-21	2024-11-26	828	722	-106	GH30IU	0.1	P3以下	2015-06-29	女	水剂	7.14579	9.41273	7	>6, <=12岁	0.871981	依从性>=80%	依从性>=85%	依从性>=86%	依从性<90%	1	1	1	0	苏南	P3以下	1~2年	0
GHE00709	苏州市	1242	2020-12-06	2024-09-18	1382	1242	-140	GH30IU	0.17		2010-10-04	女	水剂	10.1739	13.9576	10	>6, <=12岁	0.898698	依从性>=80%	依从性>=85%	依从性>=86%	依从性<90%	1	1	1	0	苏南		>2年	0
GHE00710	苏州市	416	2023-05-13	2024-09-09	485	416	-69	GH30IU	0.17	P3以下	2018-03-30	女	水剂	5.11978	6.44764	5	>3, <=6岁	0.857732	依从性>=80%	依从性>=85%	依从性<86%	依从性<90%	1	1	0	0	苏南	P3以下	1~2年	0
GHE00711	南京市	437	2023-08-18	2024-11-03	443	437	-6	GH30IU	0.1	P3以下	2019-08-16	女	水剂	4.00548	5.21834	4	>3, <=6岁	0.986456	依从性>=80%	依从性>=85%	依从性>=86%	依从性>=90%	1	1	1	1	苏南	P3以下	1~2年	0
GHE00712	南京市	630	2022-09-28	2024-10-09	742	630	-112	GH30IU	0.12	P3以下	2012-09-21	女	水剂	10.0178	12.0493	10	>6, <=12岁	0.849057	依从性>=80%	依从性<85%	依从性<86%	依从性<90%	1	0	0	0	苏南	P3以下	1~2年	0
GHE00713	苏州市	282	2023-11-08	2024-08-19	285	282	-3	GH30IU	0.11	P3以下	2018-07-16	女	水剂	5.31417	6.09446	5	>3, <=6岁	0.989474	依从性>=80%	依从性>=85%	依从性>=86%	依从性>=90%	1	1	1	1	苏南	P3以下	<1年	0
GHE00714	南京市	1323	2020-10-14	2024-08-26	1412	1323	-89	GH30IU	0.13		2015-07-28	女	水剂	5.21561	9.08145	5	>3, <=6岁	0.936969	依从性>=80%	依从性>=85%	依从性>=86%	依从性>=90%	1	1	1	1	苏南		>2年	0
GHE00715	苏州市	356	2023-09-24	2024-10-12	384	356	-28	GH30IU	0.14	P3-P10	2011-09-16	女	水剂	12.0219	13.0732	12	>12, <=18岁	0.927083	依从性>=80%	依从性>=85%	依从性>=86%	依从性>=90%	1	1	1	1	苏南	P3-P25	<1年	0
GHE00716	无锡市	351	2023-08-19	2024-08-27	374	351	-23	GH30IU	0.12	P3以下	2013-08-18	女	水剂	10.0014	11.0253	10	>6, <=12岁	0.938503	依从性>=80%	依从性>=85%	依从性>=86%	依从性>=90%	1	1	1	1	苏南	P3以下	<1年	0
GHE00717	苏州市	686	2022-08-11	2024-09-05	756	686	-70	GH30IU	0.16	P10-P25	2014-07-10	女	水剂	8.08761	10.1574	8	>6, <=12岁	0.907407	依从性>=80%	依从性>=85%	依从性>=86%	依从性>=90%	1	1	1	1	苏南	P3-P25	1~2年	0
GHE00718	苏州市	665	2023-03-31	2025-02-01	673	665	-8	GH30IU	0.19	P25-P50	2011-08-28	男	水剂	11.5893	13.4319	11	>6, <=12岁	0.988113	依从性>=80%	依从性>=85%	依从性>=86%	依从性>=90%	1	1	1	1	苏南	P25以上	1~2年	0
GHE00719	南京市	178	2024-03-03	2024-08-30	180	178	-2	GH30IU	0.16	P10-P25	2012-10-26	女	水剂	11.3511	11.8439	11	>6, <=12岁	0.988889	依从性>=80%	依从性>=85%	依从性>=86%	依从性>=90%	1	1	1	1	苏南	P3-P25	<1年	0
GHE00720	苏州市	1191	2021-03-06	2024-09-19	1293	1191	-102	GH30IU	0.17	P3-P10	2012-07-11	男	水剂	8.65161	12.1916	8	>6, <=12岁	0.921114	依从性>=80%	依从性>=85%	依从性>=86%	依从性>=90%	1	1	1	1	苏南	P3-P25	>2年	0
GHE00721	苏州市	90	2024-06-02	2024-08-31	90	90	0	GH30IU	0.16	P3以下	2017-02-23	男	水剂	7.27173	7.51814	7	>6, <=12岁	1	依从性>=80%	依从性>=85%	依从性>=86%	依从性>=90%	1	1	1	1	苏南	P3以下	<1年	0
GHE00722	苏州市	289	2023-10-05	2024-08-25	325	289	-36	GH30IU	0.14	P3-P10	2016-02-11	男	水剂	7.64682	8.53662	7	>6, <=12岁	0.889231	依从性>=80%	依从性>=85%	依从性>=86%	依从性<90%	1	1	1	0	苏南	P3-P25	<1年	0
GHE00723	苏州市	254	2023-12-31	2024-09-20	264	254	-10	GH30IU	0.17	P10-P25	2019-10-06	女	水剂	4.23546	4.95825	4	>3, <=6岁	0.962121	依从性>=80%	依从性>=85%	依从性>=86%	依从性>=90%	1	1	1	1	苏南	P3-P25	<1年	0
GHE00724	苏州市	516	2023-04-08	2024-09-05	516	516	0	GH30IU	0.17	P50-P75	2010-08-25	男	水剂	12.6188	14.0315	12	>12, <=18岁	1	依从性>=80%	依从性>=85%	依从性>=86%	依从性>=90%	1	1	1	1	苏南	P25以上	1~2年	0
GHE00725	无锡市	1374	2021-03-20	2025-02-26	1439	1374	-65	GH30IU	0.24	P25-P50	2010-08-03	男	水剂	10.6283	14.5681	10	>6, <=12岁	0.95483	依从性>=80%	依从性>=85%	依从性>=86%	依从性>=90%	1	1	1	1	苏南	P25以上	>2年	0
GHE00726	无锡市	1059	2021-05-29	2024-09-12	1202	1059	-143	GH30IU	0.16	P10-P25	2012-02-14	女	水剂	9.28679	12.5777	9	>6, <=12岁	0.881032	依从性>=80%	依从性>=85%	依从性>=86%	依从性<90%	1	1	1	0	苏南	P3-P25	>2年	0
GHE00727	南京市	416	2023-08-15	2024-10-04	416	416	0	GH30IU	0.09	P3以下	2019-03-13	女	水剂	4.42437	5.56331	4	>3, <=6岁	1	依从性>=80%	依从性>=85%	依从性>=86%	依从性>=90%	1	1	1	1	苏南	P3以下	1~2年	0
GHE00728	南京市	2045	2018-12-19	2024-09-20	2102	2045	-57	GH30IU	0.17		2014-12-15	女	水剂	4.01095	9.76591	4	>3, <=6岁	0.972883	依从性>=80%	依从性>=85%	依从性>=86%	依从性>=90%	1	1	1	1	苏南		>2年	0
GHE00729	南京市	418	2023-08-26	2024-11-01	433	418	-15	GH30IU	0.15	P3-P10	2011-04-09	男	水剂	12.3806	13.5661	12	>12, <=18岁	0.965358	依从性>=80%	依从性>=85%	依从性>=86%	依从性>=90%	1	1	1	1	苏南	P3-P25	1~2年	0
GHE00730	无锡市	688	2022-09-14	2024-08-27	713	688	-25	GH30IU	0.18	P3-P10	2009-10-10	男	水剂	12.9281	14.8802	12	>12, <=18岁	0.964937	依从性>=80%	依从性>=85%	依从性>=86%	依从性>=90%	1	1	1	1	苏南	P3-P25	1~2年	0
GHE00731	镇江市	321	2023-09-18	2024-09-03	351	321	-30	GH30IU	0.15	P50-P75	2014-02-21	女	水剂	9.57153	10.5325	9	>6, <=12岁	0.91453	依从性>=80%	依从性>=85%	依从性>=86%	依从性>=90%	1	1	1	1	苏南	P25以上	<1年	0
GHE00732	无锡市	616	2022-09-18	2024-09-10	723	616	-107	GH30IU	0.15	P10-P25	2017-02-15	男	水剂	5.58795	7.56742	5	>3, <=6岁	0.852006	依从性>=80%	依从性>=85%	依从性<86%	依从性<90%	1	1	0	0	苏南	P3-P25	1~2年	0
GHE00733	常州市	493	2023-03-15	2024-09-02	537	493	-44	GH30IU	0.15	P3-P10	2012-08-02	女	水剂	10.6146	12.0849	10	>6, <=12岁	0.918063	依从性>=80%	依从性>=85%	依从性>=86%	依从性>=90%	1	1	1	1	苏南	P3-P25	1~2年	0
GHE00734	苏州市	245	2024-02-11	2024-10-25	257	245	-12	GH30IU	0.14	P50-P75	2012-10-21	男	水剂	11.3073	12.011	11	>6, <=12岁	0.953307	依从性>=80%	依从性>=85%	依从性>=86%	依从性>=90%	1	1	1	1	苏南	P25以上	<1年	0
GHE00735	苏州市	390	2023-07-16	2024-09-04	416	390	-26	GH30IU	0.14	P3以下	2017-05-17	女	水剂	6.1629	7.30185	6	>6, <=12岁	0.9375	依从性>=80%	依从性>=85%	依从性>=86%	依从性>=90%	1	1	1	1	苏南	P3以下	1~2年	0
GHE00736	南通市	362	2023-08-04	2024-09-11	404	362	-42	GH30IU	0.18	P3-P10	2016-04-14	女	水剂	7.30459	8.41068	7	>6, <=12岁	0.89604	依从性>=80%	依从性>=85%	依从性>=86%	依从性<90%	1	1	1	0	苏中	P3-P25	<1年	0
GHE00737	苏州市	386	2023-04-19	2024-08-19	488	386	-102	GH30IU	0.11		2017-02-03	男	水剂	6.20397	7.54004	6	>6, <=12岁	0.790984	依从性<80%	依从性<85%	依从性<86%	依从性<90%	0	0	0	0	苏南		1~2年	0
GHE00738	南通市	576	2023-10-06	2025-05-10	582	576	-6	GH30IU	0.17	P75-P90	2011-10-08	男	水剂	11.9945	13.588	11	>6, <=12岁	0.989691	依从性>=80%	依从性>=85%	依从性>=86%	依从性>=90%	1	1	1	1	苏中	P25以上	1~2年	0
GHE00739	无锡市	670	2022-09-18	2024-09-06	719	670	-49	GH30IU	0.15	P50-P75	2016-01-05	女	水剂	6.70226	8.67077	6	>6, <=12岁	0.93185	依从性>=80%	依从性>=85%	依从性>=86%	依从性>=90%	1	1	1	1	苏南	P25以上	1~2年	0
GHE00740	南京市	711	2022-09-17	2024-09-15	729	711	-18	GH30IU	0.13	P25-P50	2011-01-26	男	水剂	11.6413	13.6372	11	>6, <=12岁	0.975309	依从性>=80%	依从性>=85%	依从性>=86%	依从性>=90%	1	1	1	1	苏南	P25以上	1~2年	0
GHE00741	南通市	741	2022-05-27	2024-08-21	817	741	-76	GH30IU	0.15	P50-P75	2011-02-05	男	水剂	11.3046	13.5414	11	>6, <=12岁	0.906977	依从性>=80%	依从性>=85%	依从性>=86%	依从性>=90%	1	1	1	1	苏中	P25以上	>2年	0
GHE00742	徐州市	36	2024-08-05	2024-09-10	36	36	0	GH30IU	0.16	P3以下	2017-10-01	女	水剂	6.84463	6.94319	6	>6, <=12岁	1	依从性>=80%	依从性>=85%	依从性>=86%	依从性>=90%	1	1	1	1	苏北	P3以下	<1年	0
GHE00743	镇江市	444	2023-05-28	2024-09-02	463	444	-19	GH30IU	0.15	P3-P10	2013-01-30	男	水剂	10.3217	11.5893	10	>6, <=12岁	0.958963	依从性>=80%	依从性>=85%	依从性>=86%	依从性>=90%	1	1	1	1	苏南	P3-P25	1~2年	0
GHE00744	南京市	962	2021-02-25	2024-11-13	1357	962	-395	GH30IU	0.15	P10-P25	2013-02-20	男	水剂	8.01369	11.729	8	>6, <=12岁	0.708917	依从性<80%	依从性<85%	依从性<86%	依从性<90%	0	0	0	0	苏南	P3-P25	>2年	0
GHE00745	无锡市	741	2022-03-19	2024-08-18	883	741	-142	GH30IU	0.18	P10-P25	2011-09-26	男	水剂	10.4778	12.8953	10	>6, <=12岁	0.839185	依从性>=80%	依从性<85%	依从性<86%	依从性<90%	1	0	0	0	苏南	P3-P25	>2年	0
GHE00746	无锡市	777	2022-08-17	2024-10-02	777	777	0	GH30IU	0.17	P10-P25	2011-11-18	男	水剂	10.7461	12.8734	10	>6, <=12岁	1	依从性>=80%	依从性>=85%	依从性>=86%	依从性>=90%	1	1	1	1	苏南	P3-P25	>2年	0
GHE00747	扬州市	132	2024-03-22	2024-08-19	150	132	-18	GH30IU	0.12	P3以下	2012-03-30	男	水剂	11.9781	12.3888	11	>6, <=12岁	0.88	依从性>=80%	依从性>=85%	依从性>=86%	依从性<90%	1	1	1	0	苏中	P3以下	<1年	0
GHE00748	苏州市	540	2023-02-12	2024-08-24	559	540	-19	GH30IU	0.14	P3以下	2014-12-17	男	水剂	8.15606	9.68652	8	>6, <=12岁	0.966011	依从性>=80%	依从性>=85%	依从性>=86%	依从性>=90%	1	1	1	1	苏南	P3以下	1~2年	0
GHE00749	无锡市	1137	2021-07-17	2024-10-05	1176	1137	-39	GH30IU	0.19	P3以下	2015-08-18	男	水剂	5.91376	9.13347	5	>3, <=6岁	0.966837	依从性>=80%	依从性>=85%	依从性>=86%	依从性>=90%	1	1	1	1	苏南	P3以下	>2年	0
GHE00750	苏州市	70	2024-07-06	2024-09-14	70	70	0	GH30IU	0.13	P10-P25	2015-06-11	女	水剂	9.0705	9.26215	9	>6, <=12岁	1	依从性>=80%	依从性>=85%	依从性>=86%	依从性>=90%	1	1	1	1	苏南	P3-P25	<1年	0
GHE00751	苏州市	1446	2018-07-29	2024-08-26	2220	1446	-774	GH30IU	0.12		2014-06-21	女	水剂	4.10404	10.1821	4	>3, <=6岁	0.651351	依从性<80%	依从性<85%	依从性<86%	依从性<90%	0	0	0	0	苏南		>2年	0
GHE00752	无锡市	1085	2021-08-29	2024-10-04	1132	1085	-47	GH30IU	0.22	P10-P25	2013-05-07	女	水剂	8.31211	11.4114	8	>6, <=12岁	0.958481	依从性>=80%	依从性>=85%	依从性>=86%	依从性>=90%	1	1	1	1	苏南	P3-P25	>2年	0
GHE00753	无锡市	640	2022-11-27	2024-09-06	649	640	-9	GH30IU	0.18	P50-P75	2013-12-05	女	水剂	8.97741	10.7543	8	>6, <=12岁	0.986133	依从性>=80%	依从性>=85%	依从性>=86%	依从性>=90%	1	1	1	1	苏南	P25以上	1~2年	0
GHE00754	无锡市	624	2022-12-03	2024-08-31	637	624	-13	GH30IU	0.14	P25-P50	2013-09-07	女	水剂	9.23751	10.9815	9	>6, <=12岁	0.979592	依从性>=80%	依从性>=85%	依从性>=86%	依从性>=90%	1	1	1	1	苏南	P25以上	1~2年	0
GHE00755	无锡市	1185	2021-06-19	2024-10-11	1210	1185	-25	GH30IU	0.19	P3以下	2016-01-13	男	水剂	5.4319	8.7447	5	>3, <=6岁	0.979339	依从性>=80%	依从性>=85%	依从性>=86%	依从性>=90%	1	1	1	1	苏南	P3以下	>2年	0
GHE00756	无锡市	75	2024-06-05	2024-08-24	80	75	-5	GH30IU	0.1	P10-P25	2018-03-27	男	水剂	6.19302	6.41205	6	>6, <=12岁	0.9375	依从性>=80%	依从性>=85%	依从性>=86%	依从性>=90%	1	1	1	1	苏南	P3-P25	<1年	0
GHE00757	常州市	1294	2020-08-10	2024-08-31	1482	1294	-188	GH30IU	0.15		2014-11-26	女	水剂	5.70568	9.76318	5	>3, <=6岁	0.873144	依从性>=80%	依从性>=85%	依从性>=86%	依从性<90%	1	1	1	0	苏南		>2年	0
GHE00758	无锡市	1044	2021-09-06	2024-09-01	1091	1044	-47	GH30IU	0.17	P3以下	2011-10-08	女	水剂	9.91376	12.9008	9	>6, <=12岁	0.95692	依从性>=80%	依从性>=85%	依从性>=86%	依从性>=90%	1	1	1	1	苏南	P3以下	>2年	0
GHE00759	苏州市	513	2023-02-23	2024-09-12	567	513	-54	GH30IU	0.1	P3以下	2012-05-03	男	水剂	10.809	12.3614	10	>6, <=12岁	0.904762	依从性>=80%	依从性>=85%	依从性>=86%	依从性>=90%	1	1	1	1	苏南	P3以下	1~2年	0
GHE00760	苏州市	334	2023-10-07	2024-09-23	352	334	-18	GH30IU	0.15	P3-P10	2014-05-29	女	水剂	9.35797	10.3217	9	>6, <=12岁	0.948864	依从性>=80%	依从性>=85%	依从性>=86%	依从性>=90%	1	1	1	1	苏南	P3-P25	<1年	0
GHE00761	南京市	79	2024-07-07	2024-09-24	79	79	0	GH30IU	0.15	P3以下	2014-01-27	女	水剂	10.4422	10.6585	10	>6, <=12岁	1	依从性>=80%	依从性>=85%	依从性>=86%	依从性>=90%	1	1	1	1	苏南	P3以下	<1年	0
GHE00762	常州市	539	2023-03-17	2024-10-25	588	539	-49	GH30IU	0.14	P3以下	2017-04-24	男	水剂	5.89459	7.50445	5	>3, <=6岁	0.916667	依从性>=80%	依从性>=85%	依从性>=86%	依从性>=90%	1	1	1	1	苏南	P3以下	1~2年	0
GHE00764	苏州市	180	2023-05-13	2024-09-08	484	180	-304	GH30IU	0.19	P25-P50	2008-06-27	男	水剂	14.8747	16.1999	14	>12, <=18岁	0.371901	依从性<80%	依从性<85%	依从性<86%	依从性<90%	0	0	0	0	苏南	P25以上	<1年	0
GHE00765	无锡市	377	2023-03-26	2024-09-06	530	377	-153	GH30IU	0.2	P3以下	2013-04-21	女	水剂	9.92745	11.3785	9	>6, <=12岁	0.711321	依从性<80%	依从性<85%	依从性<86%	依从性<90%	0	0	0	0	苏南	P3以下	1~2年	0
GHE00766	徐州市	607	2023-03-11	2024-11-19	619	607	-12	GH30IU	0.11	P3以下	2018-05-21	男	水剂	4.80493	6.49966	4	>3, <=6岁	0.980614	依从性>=80%	依从性>=85%	依从性>=86%	依从性>=90%	1	1	1	1	苏北	P3以下	1~2年	0
GHE00767	苏州市	1308	2020-07-08	2024-09-04	1519	1308	-211	GH30IU	0.2		2011-03-01	男	水剂	9.35524	13.514	9	>6, <=12岁	0.861093	依从性>=80%	依从性>=85%	依从性>=86%	依从性<90%	1	1	1	0	苏南		>2年	0
GHE00768	宿迁市	2181	2017-07-16	2024-09-12	2615	2181	-434	GH30IU	0.01		2009-09-01	男	水剂	7.87132	15.0308	7	>6, <=12岁	0.834034	依从性>=80%	依从性<85%	依从性<86%	依从性<90%	1	0	0	0	苏北		>2年	0
GHE00769	南京市	648	2022-10-05	2024-09-20	716	648	-68	GH30IU	0.15	P3以下	2016-05-08	女	水剂	6.40931	8.36961	6	>6, <=12岁	0.905028	依从性>=80%	依从性>=85%	依从性>=86%	依从性>=90%	1	1	1	1	苏南	P3以下	1~2年	0
GHE00770	南京市	88	2024-05-27	2024-08-28	93	88	-5	GH30IU	0.11	P3-P10	2015-08-14	男	水剂	8.78576	9.04038	8	>6, <=12岁	0.946237	依从性>=80%	依从性>=85%	依从性>=86%	依从性>=90%	1	1	1	1	苏南	P3-P25	<1年	0
GHE00771	苏州市	324	2023-10-29	2024-09-17	324	324	0	GH30IU	0.13	P10-P25	2011-10-14	男	水剂	12.0411	12.9281	12	>12, <=18岁	1	依从性>=80%	依从性>=85%	依从性>=86%	依从性>=90%	1	1	1	1	苏南	P3-P25	<1年	0
GHE00772	南京市	493	2022-11-01	2024-08-19	657	493	-164	GH30IU	0.17	P3-P10	2012-07-08	男	水剂	10.3162	12.115	10	>6, <=12岁	0.750381	依从性<80%	依从性<85%	依从性<86%	依从性<90%	0	0	0	0	苏南	P3-P25	1~2年	0
GHE00773	扬州市	454	2022-10-21	2024-09-08	688	454	-234	GH30IU	0.15	P10-P25	2012-01-02	女	水剂	10.8008	12.6845	10	>6, <=12岁	0.659884	依从性<80%	依从性<85%	依从性<86%	依从性<90%	0	0	0	0	苏中	P3-P25	1~2年	0
GHE00774	徐州市	2915	2014-11-24	2024-09-04	3572	2915	-657	GH30IU	0.16		2009-12-26	男	水剂	4.9117	14.6913	4	>3, <=6岁	0.816069	依从性>=80%	依从性<85%	依从性<86%	依从性<90%	1	0	0	0	苏北		>2年	0
GHE00775	淮安市	191	2024-03-02	2024-09-12	194	191	-3	GH30IU	0.17	P3-P10	2013-11-07	女	水剂	10.3162	10.8474	10	>6, <=12岁	0.984536	依从性>=80%	依从性>=85%	依从性>=86%	依从性>=90%	1	1	1	1	苏北	P3-P25	<1年	0
GHE00776	苏州市	311	2023-10-10	2024-08-23	318	311	-7	GH30IU	0.11	P3-P10	2013-05-19	女	水剂	10.3929	11.2635	10	>6, <=12岁	0.977987	依从性>=80%	依从性>=85%	依从性>=86%	依从性>=90%	1	1	1	1	苏南	P3-P25	<1年	0
GHE00777	南京市	119	2024-05-05	2024-09-06	124	119	-5	GH30IU	0.11	P3-P10	2014-02-24	女	水剂	10.193	10.5325	10	>6, <=12岁	0.959677	依从性>=80%	依从性>=85%	依从性>=86%	依从性>=90%	1	1	1	1	苏南	P3-P25	<1年	0
GHE00778	连云港市	463	2023-04-07	2024-09-04	516	463	-53	GH30IU	0.13	P3以下	2016-04-24	男	水剂	6.9514	8.36413	6	>6, <=12岁	0.897287	依从性>=80%	依从性>=85%	依从性>=86%	依从性<90%	1	1	1	0	苏北	P3以下	1~2年	0
GHE00779	南通市	108	2024-05-15	2024-09-04	112	108	-4	GH30IU	0.15	P3以下	2018-09-25	女	水剂	5.63723	5.94387	5	>3, <=6岁	0.964286	依从性>=80%	依从性>=85%	依从性>=86%	依从性>=90%	1	1	1	1	苏中	P3以下	<1年	0
GHE00780	连云港市	576	2021-11-26	2024-08-17	995	576	-419	GH30IU	0.17	P3以下	2011-11-28	男	水剂	9.99589	12.7201	9	>6, <=12岁	0.578894	依从性<80%	依从性<85%	依从性<86%	依从性<90%	0	0	0	0	苏北	P3以下	1~2年	0
GHE00781	南京市	685	2022-11-07	2024-10-13	706	685	-21	GH30IU	0.15	P3-P10	2015-01-06	女	水剂	7.83573	9.76865	7	>6, <=12岁	0.970255	依从性>=80%	依从性>=85%	依从性>=86%	依从性>=90%	1	1	1	1	苏南	P3-P25	1~2年	0
GHE00782	扬州市	535	2023-03-04	2024-08-25	540	535	-5	GH30IU	0.16	P25-P50	2012-01-24	女	水剂	11.1075	12.5859	11	>6, <=12岁	0.990741	依从性>=80%	依从性>=85%	依从性>=86%	依从性>=90%	1	1	1	1	苏中	P25以上	1~2年	0
GHE00783	无锡市	319	2023-10-28	2024-09-23	331	319	-12	GH30IU	0.18	P25-P50	2012-11-13	女	水剂	10.9541	11.8604	10	>6, <=12岁	0.963746	依从性>=80%	依从性>=85%	依从性>=86%	依从性>=90%	1	1	1	1	苏南	P25以上	<1年	0
GHE00784	南通市	207	2024-01-07	2024-09-05	242	207	-35	GH30IU	0.14	P3以下	2018-11-14	女	水剂	5.14716	5.80972	5	>3, <=6岁	0.855372	依从性>=80%	依从性>=85%	依从性<86%	依从性<90%	1	1	0	0	苏中	P3以下	<1年	0
GHE00785	苏州市	318	2023-12-02	2024-10-15	318	318	0	GH30IU	0.2	P75-P90	2012-02-28	男	水剂	11.7591	12.6297	11	>6, <=12岁	1	依从性>=80%	依从性>=85%	依从性>=86%	依从性>=90%	1	1	1	1	苏南	P25以上	<1年	0
GHE00786	连云港市	1352	2021-01-26	2024-11-22	1396	1352	-44	GH30IU	0.15		2017-10-28	男	水剂	3.24709	7.06913	3	>3, <=6岁	0.968481	依从性>=80%	依从性>=85%	依从性>=86%	依从性>=90%	1	1	1	1	苏北		>2年	0
GHE00787	常州市	1029	2016-09-14	2024-08-23	2900	1029	-1871	GH30IU	0.17		2012-11-24	女	水剂	3.80561	11.7454	3	>3, <=6岁	0.354828	依从性<80%	依从性<85%	依从性<86%	依从性<90%	0	0	0	0	苏南		>2年	0
GHE00788	南通市	765	2022-07-21	2024-09-21	793	765	-28	GH30IU	0.16	P3以下	2013-09-04	男	水剂	8.87611	11.0472	8	>6, <=12岁	0.964691	依从性>=80%	依从性>=85%	依从性>=86%	依从性>=90%	1	1	1	1	苏中	P3以下	>2年	0
GHE00789	苏州市	128	2024-04-21	2024-08-27	128	128	0	GH30IU	0.13	P3-P10	2013-03-19	女	水剂	11.091	11.4415	11	>6, <=12岁	1	依从性>=80%	依从性>=85%	依从性>=86%	依从性>=90%	1	1	1	1	苏南	P3-P25	<1年	0
GHE00790	苏州市	290	2023-11-10	2024-08-30	294	290	-4	GH30IU	0.15	P50-P75	2012-12-18	女	水剂	10.8939	11.6988	10	>6, <=12岁	0.986395	依从性>=80%	依从性>=85%	依从性>=86%	依从性>=90%	1	1	1	1	苏南	P25以上	<1年	0
GHE00791	南京市	30	2024-08-18	2024-09-17	30	30	0	GH30IU	0.15	P3以下	2012-11-07	男	水剂	11.7782	11.8604	11	>6, <=12岁	1	依从性>=80%	依从性>=85%	依从性>=86%	依从性>=90%	1	1	1	1	苏南	P3以下	<1年	0
GHE00792	徐州市	220	2024-01-29	2024-09-09	224	220	-4	GH30IU	0.15	P10-P25	2013-05-09	女	水剂	10.7242	11.3374	10	>6, <=12岁	0.982143	依从性>=80%	依从性>=85%	依从性>=86%	依从性>=90%	1	1	1	1	苏北	P3-P25	<1年	0
GHE00793	南京市	523	2023-02-13	2024-09-14	579	523	-56	GH30IU	0.14	P25-P50	2013-10-04	女	水剂	9.36071	10.9459	9	>6, <=12岁	0.903282	依从性>=80%	依从性>=85%	依从性>=86%	依从性>=90%	1	1	1	1	苏南	P25以上	1~2年	0
GHE00794	南通市	264	2024-02-02	2024-10-23	264	264	0	GH30IU	0.13	P3-P10	2017-06-09	女	水剂	6.65024	7.37303	6	>6, <=12岁	1	依从性>=80%	依从性>=85%	依从性>=86%	依从性>=90%	1	1	1	1	苏中	P3-P25	<1年	0
GHE00795	徐州市	406	2023-08-04	2024-09-16	409	406	-3	GH30IU	0.16	P3以下	2011-12-10	男	水剂	11.6496	12.7693	11	>6, <=12岁	0.992665	依从性>=80%	依从性>=85%	依从性>=86%	依从性>=90%	1	1	1	1	苏北	P3以下	1~2年	0
GHE00797	徐州市	31	2024-07-28	2024-08-28	31	31	0	GH30IU	0.16	P3以下	2017-05-31	男	水剂	7.15948	7.24435	7	>6, <=12岁	1	依从性>=80%	依从性>=85%	依从性>=86%	依从性>=90%	1	1	1	1	苏北	P3以下	<1年	0
GHE00798	徐州市	156	2024-03-23	2024-09-02	163	156	-7	GH30IU	0.15	P10-P25	2013-11-04	女	水剂	10.3819	10.8282	10	>6, <=12岁	0.957055	依从性>=80%	依从性>=85%	依从性>=86%	依从性>=90%	1	1	1	1	苏北	P3-P25	<1年	0
GHE00799	苏州市	655	2022-09-25	2024-09-20	726	655	-71	GH30IU	0.14	P10-P25	2011-04-26	女	水剂	11.4168	13.4045	11	>6, <=12岁	0.902204	依从性>=80%	依从性>=85%	依从性>=86%	依从性>=90%	1	1	1	1	苏南	P3-P25	1~2年	0
GHE00800	淮安市	419	2023-06-04	2024-08-23	446	419	-27	GH30IU	0.19	P25-P50	2012-01-25	女	水剂	11.3566	12.5777	11	>6, <=12岁	0.939462	依从性>=80%	依从性>=85%	依从性>=86%	依从性>=90%	1	1	1	1	苏北	P25以上	1~2年	0
GHE00801	南通市	489	2023-03-11	2024-09-05	544	489	-55	GH30IU	0.14	P25-P50	2013-11-12	女	水剂	9.32512	10.8145	9	>6, <=12岁	0.898897	依从性>=80%	依从性>=85%	依从性>=86%	依从性<90%	1	1	1	0	苏中	P25以上	1~2年	0
GHE00802	苏州市	491	2023-03-12	2024-08-17	524	491	-33	GH30IU	0.14	P3以下	2011-12-10	男	水剂	11.2526	12.6872	11	>6, <=12岁	0.937023	依从性>=80%	依从性>=85%	依从性>=86%	依从性>=90%	1	1	1	1	苏南	P3以下	1~2年	0
GHE00803	苏州市	177	2024-03-20	2024-09-17	181	177	-4	GH30IU	0.12	P3-P10	2018-12-14	男	水剂	5.26489	5.76044	5	>3, <=6岁	0.977901	依从性>=80%	依从性>=85%	依从性>=86%	依从性>=90%	1	1	1	1	苏南	P3-P25	<1年	0
GHE00804	南京市	181	2024-02-26	2024-09-04	191	181	-10	GH30IU	0.16	P3以下	2012-01-20	男	水剂	12.1013	12.6242	12	>12, <=18岁	0.947644	依从性>=80%	依从性>=85%	依从性>=86%	依从性>=90%	1	1	1	1	苏南	P3以下	<1年	0
GHE00805	徐州市	1125	2020-08-26	2024-09-19	1485	1125	-360	GH30IU	0.15		2012-12-31	男	水剂	7.65229	11.718	7	>6, <=12岁	0.757576	依从性<80%	依从性<85%	依从性<86%	依从性<90%	0	0	0	0	苏北		>2年	0
GHE00806	徐州市	1392	2018-04-11	2024-10-05	2369	1392	-977	GH30IU	0.14		2013-08-12	男	水剂	4.66256	11.1485	4	>3, <=6岁	0.58759	依从性<80%	依从性<85%	依从性<86%	依从性<90%	0	0	0	0	苏北		>2年	0
GHE00807	南通市	919	2022-01-23	2024-09-11	962	919	-43	GH30IU	0.15	P3以下	2017-04-20	男	水剂	4.76112	7.39493	4	>3, <=6岁	0.955301	依从性>=80%	依从性>=85%	依从性>=86%	依从性>=90%	1	1	1	1	苏中	P3以下	>2年	0
GHE00808	南京市	233	2024-01-13	2024-09-11	242	233	-9	GH30IU	0.17	P75-P90	2014-09-01	女	水剂	9.36619	10.0287	9	>6, <=12岁	0.96281	依从性>=80%	依从性>=85%	依从性>=86%	依从性>=90%	1	1	1	1	苏南	P25以上	<1年	0
GHE00809	扬州市	544	2023-03-18	2024-09-12	544	544	0	GH30IU	0.16	P25-P50	2014-04-19	女	水剂	8.9117	10.4011	8	>6, <=12岁	1	依从性>=80%	依从性>=85%	依从性>=86%	依从性>=90%	1	1	1	1	苏中	P25以上	1~2年	0
GHE00810	扬州市	302	2023-10-24	2024-09-06	318	302	-16	GH30IU	0.14	P25-P50	2013-08-17	女	水剂	10.1848	11.0554	10	>6, <=12岁	0.949686	依从性>=80%	依从性>=85%	依从性>=86%	依从性>=90%	1	1	1	1	苏中	P25以上	<1年	0
GHE00811	苏州市	1437	2020-04-16	2024-09-14	1612	1437	-175	GH30IU	0.18		2015-04-13	女	水剂	5.01027	9.42368	5	>3, <=6岁	0.891439	依从性>=80%	依从性>=85%	依从性>=86%	依从性<90%	1	1	1	0	苏南		>2年	0
GHE00812	南京市	188	2024-02-28	2024-09-05	190	188	-2	GH30IU	0.14	P50-P75	2012-01-12	男	水剂	12.1287	12.6489	12	>12, <=18岁	0.989474	依从性>=80%	依从性>=85%	依从性>=86%	依从性>=90%	1	1	1	1	苏南	P25以上	<1年	0
GHE00813	泰州市	1015	2022-01-16	2024-11-17	1036	1015	-21	GH30IU	0.2	P3以下	2014-04-26	男	水剂	7.72621	10.5626	7	>6, <=12岁	0.97973	依从性>=80%	依从性>=85%	依从性>=86%	依从性>=90%	1	1	1	1	苏中	P3以下	>2年	0
GHE00814	常州市	527	2023-03-10	2024-09-07	547	527	-20	GH30IU	0.15	P25-P50	2011-07-12	男	水剂	11.6605	13.1581	11	>6, <=12岁	0.963437	依从性>=80%	依从性>=85%	依从性>=86%	依从性>=90%	1	1	1	1	苏南	P25以上	1~2年	0
GHE00815	淮安市	289	2023-12-06	2024-09-26	295	289	-6	GH30IU	0.13	P3-P10	2015-04-19	女	水剂	8.63244	9.44011	8	>6, <=12岁	0.979661	依从性>=80%	依从性>=85%	依从性>=86%	依从性>=90%	1	1	1	1	苏北	P3-P25	<1年	0
GHE00816	南京市	162	2024-03-11	2024-09-03	176	162	-14	GH30IU	0.15	P3-P10	2019-02-19	男	水剂	5.05681	5.53867	5	>3, <=6岁	0.920455	依从性>=80%	依从性>=85%	依从性>=86%	依从性>=90%	1	1	1	1	苏南	P3-P25	<1年	0
GHE00817	南京市	331	2023-09-11	2024-08-26	350	331	-19	GH30IU	0.13	P10-P25	2012-12-02	男	水剂	10.7734	11.7317	10	>6, <=12岁	0.945714	依从性>=80%	依从性>=85%	依从性>=86%	依从性>=90%	1	1	1	1	苏南	P3-P25	<1年	0
GHE00819	无锡市	365	2023-08-31	2024-09-13	379	365	-14	GH30IU	0.16	P50-P75	2012-03-02	男	水剂	11.4962	12.5339	11	>6, <=12岁	0.963061	依从性>=80%	依从性>=85%	依从性>=86%	依从性>=90%	1	1	1	1	苏南	P25以上	<1年	0
GHE00820	南京市	462	2023-03-22	2024-09-06	534	462	-72	GH30IU	0.18	P3以下	2017-02-16	男	水剂	6.09172	7.55373	6	>6, <=12岁	0.865169	依从性>=80%	依从性>=85%	依从性>=86%	依从性<90%	1	1	1	0	苏南	P3以下	1~2年	0
GHE00821	常州市	472	2023-04-09	2024-09-13	523	472	-51	GH30IU	0.14	P3以下	2012-10-12	女	水剂	10.4887	11.9206	10	>6, <=12岁	0.902486	依从性>=80%	依从性>=85%	依从性>=86%	依从性>=90%	1	1	1	1	苏南	P3以下	1~2年	0
GHE00822	常州市	620	2022-11-05	2024-10-16	711	620	-91	GH30IU	0.13	P10-P25	2016-11-10	女	水剂	5.98494	7.93155	5	>3, <=6岁	0.872011	依从性>=80%	依从性>=85%	依从性>=86%	依从性<90%	1	1	1	0	苏南	P3-P25	1~2年	0
GHE00823	常州市	488	2023-04-01	2024-08-29	516	488	-28	GH30IU	0.11	P3以下	2016-07-18	男	水剂	6.70226	8.11499	6	>6, <=12岁	0.945736	依从性>=80%	依从性>=85%	依从性>=86%	依从性>=90%	1	1	1	1	苏南	P3以下	1~2年	0
GHE00824	苏州市	651	2022-12-04	2024-10-04	670	651	-19	GH30IU	0.14	P10-P25	2010-05-13	女	水剂	12.5613	14.3956	12	>12, <=18岁	0.971642	依从性>=80%	依从性>=85%	依从性>=86%	依从性>=90%	1	1	1	1	苏南	P3-P25	1~2年	0
GHE00825	常州市	771	2022-04-09	2024-08-20	864	771	-93	GH30IU	0.15	P10-P25	2013-11-07	女	水剂	8.41889	10.7844	8	>6, <=12岁	0.892361	依从性>=80%	依从性>=85%	依从性>=86%	依从性<90%	1	1	1	0	苏南	P3-P25	>2年	0
GHE00826	徐州市	855	2016-08-24	2024-10-27	2986	855	-2131	GH30IU	0.14		2007-02-11	男	水剂	9.5332	17.7084	9	>6, <=12岁	0.286336	依从性<80%	依从性<85%	依从性<86%	依从性<90%	0	0	0	0	苏北		>2年	0
GHE00827	南京市	211	2024-01-07	2024-08-25	231	211	-20	GH30IU	0.15	P3-P10	2014-08-16	女	水剂	9.39357	10.026	9	>6, <=12岁	0.91342	依从性>=80%	依从性>=85%	依从性>=86%	依从性>=90%	1	1	1	1	苏南	P3-P25	<1年	0
GHE00828	南京市	785	2022-07-02	2024-09-04	795	785	-10	GH30IU	0.18	P3以下	2014-03-13	女	水剂	8.3039	10.4805	8	>6, <=12岁	0.987421	依从性>=80%	依从性>=85%	依从性>=86%	依从性>=90%	1	1	1	1	苏南	P3以下	>2年	0
GHE00829	南京市	187	2024-03-15	2024-09-28	197	187	-10	GH30IU	0.16	P25-P50	2013-05-07	女	水剂	10.8556	11.3949	10	>6, <=12岁	0.949239	依从性>=80%	依从性>=85%	依从性>=86%	依从性>=90%	1	1	1	1	苏南	P25以上	<1年	0
GHE00830	南京市	252	2024-01-07	2024-09-15	252	252	0	GH30IU	0.15	P50-P75	2014-10-26	女	水剂	9.19918	9.88912	9	>6, <=12岁	1	依从性>=80%	依从性>=85%	依从性>=86%	依从性>=90%	1	1	1	1	苏南	P25以上	<1年	0
GHE00831	徐州市	1142	2021-04-06	2024-09-12	1255	1142	-113	GH30IU	0.16		2010-05-07	女	水剂	10.9158	14.3518	10	>6, <=12岁	0.90996	依从性>=80%	依从性>=85%	依从性>=86%	依从性>=90%	1	1	1	1	苏北		>2年	0
GHE00832	徐州市	487	2023-02-02	2024-09-09	585	487	-98	GH30IU	0.15		2015-02-03	女	水剂	7.99726	9.5989	7	>6, <=12岁	0.832479	依从性>=80%	依从性<85%	依从性<86%	依从性<90%	1	0	0	0	苏北		1~2年	0
GHE00833	苏州市	217	2024-01-14	2024-08-21	220	217	-3	GH30IU	0.13	P3以下	2014-04-30	男	水剂	9.70842	10.3107	9	>6, <=12岁	0.986364	依从性>=80%	依从性>=85%	依从性>=86%	依从性>=90%	1	1	1	1	苏南	P3以下	<1年	0
GHE00834	苏州市	871	2022-07-07	2024-11-24	871	871	0	GH30IU	0.15	P10-P25	2012-12-07	女	水剂	9.57974	11.9644	9	>6, <=12岁	1	依从性>=80%	依从性>=85%	依从性>=86%	依从性>=90%	1	1	1	1	苏南	P3-P25	>2年	0
GHE00835	常州市	635	2022-09-10	2024-08-17	707	635	-72	GH30IU	0.13	P10-P25	2011-09-05	女	水剂	11.0144	12.95	11	>6, <=12岁	0.898161	依从性>=80%	依从性>=85%	依从性>=86%	依从性<90%	1	1	1	0	苏南	P3-P25	1~2年	0
GHE00836	徐州市	55	2024-08-12	2024-10-06	55	55	0	GH30IU	0.22	P3以下	2009-03-15	男	水剂	15.4114	15.5619	15	>12, <=18岁	1	依从性>=80%	依从性>=85%	依从性>=86%	依从性>=90%	1	1	1	1	苏北	P3以下	<1年	0
GHE00837	苏州市	241	2023-01-28	2024-09-02	583	241	-342	GH30IU	0.14	P3以下	2014-02-14	女	水剂	8.95277	10.5489	8	>6, <=12岁	0.413379	依从性<80%	依从性<85%	依从性<86%	依从性<90%	0	0	0	0	苏南	P3以下	<1年	0
GHE00838	无锡市	1035	2021-09-25	2024-09-17	1088	1035	-53	GH30IU	0.21	P3以下	2012-07-03	女	水剂	9.2293	12.2081	9	>6, <=12岁	0.951287	依从性>=80%	依从性>=85%	依从性>=86%	依从性>=90%	1	1	1	1	苏南	P3以下	>2年	0
GHE00839	无锡市	336	2023-09-04	2024-09-05	367	336	-31	GH30IU	0.1	P3以下	2014-03-21	女	水剂	9.45654	10.4613	9	>6, <=12岁	0.915531	依从性>=80%	依从性>=85%	依从性>=86%	依从性>=90%	1	1	1	1	苏南	P3以下	<1年	0
GHE00840	南京市	631	2023-03-21	2024-12-14	634	631	-3	GH30IU	0.16	P3-P10	2012-09-20	女	水剂	10.4969	12.2327	10	>6, <=12岁	0.995268	依从性>=80%	依从性>=85%	依从性>=86%	依从性>=90%	1	1	1	1	苏南	P3-P25	1~2年	0
GHE00841	苏州市	40	2024-06-22	2024-08-22	61	40	-21	GH30IU	0.13	P10-P25	2014-05-10	男	水剂	10.1191	10.2861	10	>6, <=12岁	0.655738	依从性<80%	依从性<85%	依从性<86%	依从性<90%	0	0	0	0	苏南	P3-P25	<1年	0
GHE00842	苏州市	125	2024-05-20	2024-09-23	126	125	-1	GH30IU	0.15	P25-P50	2012-04-18	男	水剂	12.0876	12.4326	12	>12, <=18岁	0.992063	依从性>=80%	依从性>=85%	依从性>=86%	依从性>=90%	1	1	1	1	苏南	P25以上	<1年	0
GHE00844	苏州市	24	2024-08-16	2024-09-09	24	24	0	GH30IU	0.12	P3以下	2010-05-19	男	水剂	14.245	14.3107	14	>12, <=18岁	1	依从性>=80%	依从性>=85%	依从性>=86%	依从性>=90%	1	1	1	1	苏南	P3以下	<1年	0
GHE00846	南通市	400	2023-08-05	2024-11-05	458	400	-58	GH30IU	0.16	P50-P75	2013-07-01	女	水剂	10.0945	11.3484	10	>6, <=12岁	0.873362	依从性>=80%	依从性>=85%	依从性>=86%	依从性<90%	1	1	1	0	苏中	P25以上	1~2年	0
GHE00847	南京市	858	2022-04-24	2024-09-18	878	858	-20	GH30IU	0.14	P3以下	2012-06-11	男	水剂	9.86721	12.271	9	>6, <=12岁	0.977221	依从性>=80%	依从性>=85%	依从性>=86%	依从性>=90%	1	1	1	1	苏南	P3以下	>2年	0
GHE00848	淮安市	66	2024-07-13	2024-09-17	66	66	0	GH30IU	0.15	P3-P10	2012-06-21	男	水剂	12.0602	12.2409	12	>12, <=18岁	1	依从性>=80%	依从性>=85%	依从性>=86%	依从性>=90%	1	1	1	1	苏北	P3-P25	<1年	0
GHE00850	苏州市	383	2023-07-27	2024-10-12	443	383	-60	GH30IU	0.17	P3-P10	2016-01-21	男	水剂	7.51266	8.72553	7	>6, <=12岁	0.86456	依从性>=80%	依从性>=85%	依从性>=86%	依从性<90%	1	1	1	0	苏南	P3-P25	1~2年	0
GHE00851	徐州市	128	2024-05-05	2024-09-10	128	128	0	GH30IU	0.15	P3-P10	2013-04-11	男	水剂	11.0664	11.4168	11	>6, <=12岁	1	依从性>=80%	依从性>=85%	依从性>=86%	依从性>=90%	1	1	1	1	苏北	P3-P25	<1年	0
GHE00852	苏州市	493	2023-05-14	2024-09-18	493	493	0	GH30IU	0.19	P10-P25	2014-09-24	女	水剂	8.63518	9.98494	8	>6, <=12岁	1	依从性>=80%	依从性>=85%	依从性>=86%	依从性>=90%	1	1	1	1	苏南	P3-P25	1~2年	0
GHE00853	徐州市	195	2024-03-05	2024-09-16	195	195	0	GH30IU	0.14	P3-P10	2012-12-27	女	水剂	11.1869	11.7207	11	>6, <=12岁	1	依从性>=80%	依从性>=85%	依从性>=86%	依从性>=90%	1	1	1	1	苏北	P3-P25	<1年	0
GHE00854	徐州市	199	2024-02-22	2024-09-10	201	199	-2	GH30IU	0.15	P3-P10	2012-08-23	女	水剂	11.499	12.0493	11	>6, <=12岁	0.99005	依从性>=80%	依从性>=85%	依从性>=86%	依从性>=90%	1	1	1	1	苏北	P3-P25	<1年	0
GHE00855	苏州市	236	2023-11-25	2024-08-20	269	236	-33	GH30IU	0.16	P25-P50	2015-08-15	女	水剂	8.27926	9.01574	8	>6, <=12岁	0.877323	依从性>=80%	依从性>=85%	依从性>=86%	依从性<90%	1	1	1	0	苏南	P25以上	<1年	0
GHE00856	南京市	117	2024-04-28	2024-08-25	119	117	-2	GH30IU	0.14	P3以下	2018-11-12	男	水剂	5.45927	5.78508	5	>3, <=6岁	0.983193	依从性>=80%	依从性>=85%	依从性>=86%	依从性>=90%	1	1	1	1	苏南	P3以下	<1年	0
GHE00857	南京市	867	2022-07-25	2024-12-08	867	867	0	GH30IU	0.18	P10-P25	2012-11-09	女	水剂	9.70568	12.0794	9	>6, <=12岁	1	依从性>=80%	依从性>=85%	依从性>=86%	依从性>=90%	1	1	1	1	苏南	P3-P25	>2年	0
GHE00858	苏州市	896	2021-05-12	2024-09-07	1214	896	-318	GH30IU	0.13		2014-04-07	男	水剂	7.09651	10.4203	7	>6, <=12岁	0.738056	依从性<80%	依从性<85%	依从性<86%	依从性<90%	0	0	0	0	苏南		>2年	0
GHE00859	淮安市	511	2023-02-05	2024-10-09	612	511	-101	GH30IU	0.12	P3-P10	2016-11-02	男	水剂	6.25873	7.93429	6	>6, <=12岁	0.834967	依从性>=80%	依从性<85%	依从性<86%	依从性<90%	1	0	0	0	苏北	P3-P25	1~2年	0
GHE00860	常州市	52	2024-08-05	2024-09-26	52	52	0	GH30IU	0.12	P25-P50	2014-04-28	女	水剂	10.2724	10.4148	10	>6, <=12岁	1	依从性>=80%	依从性>=85%	依从性>=86%	依从性>=90%	1	1	1	1	苏南	P25以上	<1年	0
GHE00861	南京市	1643	2020-01-18	2024-10-07	1724	1643	-81	GH30IU	0.13		2011-07-28	男	水剂	8.47639	13.1964	8	>6, <=12岁	0.953016	依从性>=80%	依从性>=85%	依从性>=86%	依从性>=90%	1	1	1	1	苏南		>2年	0
GHE00862	南京市	635	2022-09-02	2024-09-13	742	635	-107	GH30IU	0.12	P3以下	2013-01-17	女	水剂	9.62355	11.655	9	>6, <=12岁	0.855795	依从性>=80%	依从性>=85%	依从性<86%	依从性<90%	1	1	0	0	苏南	P3以下	1~2年	0
GHE00863	南京市	835	2022-05-11	2024-10-05	878	835	-43	GH30IU	0.19	P50-P75	2014-04-30	女	水剂	8.03012	10.4339	8	>6, <=12岁	0.951025	依从性>=80%	依从性>=85%	依从性>=86%	依从性>=90%	1	1	1	1	苏南	P25以上	>2年	0
GHE00864	常州市	120	2024-05-19	2024-09-17	121	120	-1	GH30IU	0.18	P3以下	2012-04-28	男	水剂	12.0575	12.3888	12	>12, <=18岁	0.991736	依从性>=80%	依从性>=85%	依从性>=86%	依从性>=90%	1	1	1	1	苏南	P3以下	<1年	0
GHE00865	南京市	347	2023-10-11	2024-09-24	349	347	-2	GH30IU	0.13	P3-P10	2016-09-20	男	水剂	7.05544	8.01095	7	>6, <=12岁	0.994269	依从性>=80%	依从性>=85%	依从性>=86%	依从性>=90%	1	1	1	1	苏南	P3-P25	<1年	0
GHE00866	南京市	398	2023-07-26	2024-08-27	398	398	0	GH30IU	0.14	P3以下	2012-10-27	男	水剂	10.7433	11.833	10	>6, <=12岁	1	依从性>=80%	依从性>=85%	依从性>=86%	依从性>=90%	1	1	1	1	苏南	P3以下	1~2年	0
GHE00867	南京市	93	2024-06-02	2024-09-03	93	93	0	GH30IU	0.18	P50-P75	2011-09-21	男	水剂	12.6982	12.9528	12	>12, <=18岁	1	依从性>=80%	依从性>=85%	依从性>=86%	依从性>=90%	1	1	1	1	苏南	P25以上	<1年	0
GHE00868	盐城市	1362	2020-06-05	2024-09-15	1563	1362	-201	GH30IU	0.15		2016-05-10	女	水剂	4.07118	8.35044	4	>3, <=6岁	0.871401	依从性>=80%	依从性>=85%	依从性>=86%	依从性<90%	1	1	1	0	苏北		>2年	0
GHE00869	扬州市	177	2024-03-02	2024-08-29	180	177	-3	GH30IU	0.19	P3-P10	2014-03-08	女	水剂	9.98494	10.4778	9	>6, <=12岁	0.983333	依从性>=80%	依从性>=85%	依从性>=86%	依从性>=90%	1	1	1	1	苏中	P3-P25	<1年	0
GHE00870	泰州市	262	2023-12-17	2024-09-11	269	262	-7	GH30IU	0.13	P3-P10	2014-05-18	男	水剂	9.58248	10.319	9	>6, <=12岁	0.973978	依从性>=80%	依从性>=85%	依从性>=86%	依从性>=90%	1	1	1	1	苏中	P3-P25	<1年	0
GHE00871	常州市	589	2022-10-19	2024-09-04	686	589	-97	GH30IU	0.14	P25-P50	2014-02-20	女	水剂	8.65982	10.538	8	>6, <=12岁	0.858601	依从性>=80%	依从性>=85%	依从性<86%	依从性<90%	1	1	0	0	苏南	P25以上	1~2年	0
GHE00872	泰州市	1668	2019-10-22	2024-08-27	1771	1668	-103	GH30IU	0.16		2009-11-06	男	水剂	9.95756	14.8063	9	>6, <=12岁	0.941841	依从性>=80%	依从性>=85%	依从性>=86%	依从性>=90%	1	1	1	1	苏中		>2年	0
GHE00873	南通市	847	2022-01-24	2024-08-31	950	847	-103	GH30IU	0.13	P3以下	2016-12-03	女	水剂	5.14168	7.74264	5	>3, <=6岁	0.891579	依从性>=80%	依从性>=85%	依从性>=86%	依从性<90%	1	1	1	0	苏中	P3以下	>2年	0
GHE00874	南通市	1497	2021-08-20	2025-09-25	1497	1497	0	GH30IU	0.15	P10-P25	2017-01-10	男	水剂	4.6078	8.70637	4	>3, <=6岁	1	依从性>=80%	依从性>=85%	依从性>=86%	依从性>=90%	1	1	1	1	苏中	P3-P25	>2年	0
GHE00875	南通市	1014	2021-08-20	2024-08-20	1096	1014	-82	GH30IU	0.09	P25-P50	2009-10-15	男	水剂	11.8467	14.8474	11	>6, <=12岁	0.925182	依从性>=80%	依从性>=85%	依从性>=86%	依从性>=90%	1	1	1	1	苏中	P25以上	>2年	0
GHE00876	常州市	356	2023-09-19	2024-09-27	374	356	-18	GH30IU	0.12	P3以下	2015-02-11	男	水剂	8.60233	9.62628	8	>6, <=12岁	0.951872	依从性>=80%	依从性>=85%	依从性>=86%	依从性>=90%	1	1	1	1	苏南	P3以下	<1年	0
GHE00877	南京市	996	2020-10-26	2024-10-19	1454	996	-458	GH30IU	0.12		2015-05-06	女	水剂	5.4757	9.45654	5	>3, <=6岁	0.685007	依从性<80%	依从性<85%	依从性<86%	依从性<90%	0	0	0	0	苏南		>2年	0
GHE00878	南京市	12	2024-08-17	2024-08-29	12	12	0	GH30IU	0.15	P3以下	2019-10-05	男	水剂	4.8679	4.90075	4	>3, <=6岁	1	依从性>=80%	依从性>=85%	依从性>=86%	依从性>=90%	1	1	1	1	苏南	P3以下	<1年	0
GHE00879	南京市	572	2021-07-15	2024-08-27	1139	572	-567	GH30IU	0.16	P3以下	2014-02-24	女	水剂	7.38672	10.5051	7	>6, <=12岁	0.502195	依从性<80%	依从性<85%	依从性<86%	依从性<90%	0	0	0	0	苏南	P3以下	1~2年	0
GHE00880	苏州市	153	2024-04-06	2024-09-06	153	153	0	GH30IU	0.11	P3以下	2016-11-22	男	水剂	7.37029	7.78919	7	>6, <=12岁	1	依从性>=80%	依从性>=85%	依从性>=86%	依从性>=90%	1	1	1	1	苏南	P3以下	<1年	0
GHE00881	南京市	633	2022-09-30	2024-08-22	692	633	-59	GH30IU	0.11	P10-P25	2012-06-06	男	水剂	10.3162	12.2108	10	>6, <=12岁	0.91474	依从性>=80%	依从性>=85%	依从性>=86%	依从性>=90%	1	1	1	1	苏南	P3-P25	1~2年	0
GHE00882	南京市	745	2022-09-22	2024-10-21	760	745	-15	GH30IU	0.18	P3以下	2018-04-08	女	水剂	4.45722	6.53799	4	>3, <=6岁	0.980263	依从性>=80%	依从性>=85%	依从性>=86%	依从性>=90%	1	1	1	1	苏南	P3以下	>2年	0
GHE00883	南京市	358	2023-08-26	2024-08-27	367	358	-9	GH30IU	0.15	P3-P10	2010-07-28	男	水剂	13.0787	14.0835	13	>12, <=18岁	0.975477	依从性>=80%	依从性>=85%	依从性>=86%	依从性>=90%	1	1	1	1	苏南	P3-P25	<1年	0
GHE00884	南京市	510	2023-03-15	2024-09-13	548	510	-38	GH30IU	0.14	P3以下	2013-02-01	女	水剂	10.1136	11.614	10	>6, <=12岁	0.930657	依从性>=80%	依从性>=85%	依从性>=86%	依从性>=90%	1	1	1	1	苏南	P3以下	1~2年	0
GHE00885	连云港市	374	2023-07-28	2024-08-18	387	374	-13	GH30IU	0.14	P10-P25	2016-02-06	男	水剂	7.47159	8.53114	7	>6, <=12岁	0.966408	依从性>=80%	依从性>=85%	依从性>=86%	依从性>=90%	1	1	1	1	苏北	P3-P25	1~2年	0
GHE00886	扬州市	880	2022-03-08	2024-09-15	922	880	-42	GH30IU	0.15	P3以下	2017-04-14	女	水剂	4.89802	7.42231	4	>3, <=6岁	0.954447	依从性>=80%	依从性>=85%	依从性>=86%	依从性>=90%	1	1	1	1	苏中	P3以下	>2年	0
GHE00887	泰州市	392	2023-08-18	2024-09-13	392	392	0	GH30IU	0.18	P10-P25	2013-01-31	男	水剂	10.5435	11.6167	10	>6, <=12岁	1	依从性>=80%	依从性>=85%	依从性>=86%	依从性>=90%	1	1	1	1	苏中	P3-P25	1~2年	0
GHE00888	常州市	700	2022-09-02	2024-09-09	738	700	-38	GH30IU	0.16	P3-P10	2011-08-16	女	水剂	11.0472	13.0678	11	>6, <=12岁	0.948509	依从性>=80%	依从性>=85%	依从性>=86%	依从性>=90%	1	1	1	1	苏南	P3-P25	1~2年	0
GHE00889	徐州市	757	2022-07-19	2024-08-31	774	757	-17	GH30IU	0.17	P3-P10	2013-04-07	男	水剂	9.28131	11.4004	9	>6, <=12岁	0.978036	依从性>=80%	依从性>=85%	依从性>=86%	依从性>=90%	1	1	1	1	苏北	P3-P25	>2年	0
GHE00890	淮安市	834	2022-01-08	2024-09-08	974	834	-140	GH30IU	0.16	P3以下	2014-01-01	女	水剂	8.01916	10.6858	8	>6, <=12岁	0.856263	依从性>=80%	依从性>=85%	依从性<86%	依从性<90%	1	1	0	0	苏北	P3以下	>2年	0
GHE00891	南通市	1549	2018-09-03	2024-09-06	2195	1549	-646	GH30IU	0.14		2013-07-12	男	水剂	5.14442	11.154	5	>3, <=6岁	0.705695	依从性<80%	依从性<85%	依从性<86%	依从性<90%	0	0	0	0	苏中		>2年	0
GHE00892	无锡市	956	2022-06-07	2025-02-10	979	956	-23	GH30IU	0.17	P3-P10	2011-06-22	男	水剂	10.9596	13.64	10	>6, <=12岁	0.976507	依从性>=80%	依从性>=85%	依从性>=86%	依从性>=90%	1	1	1	1	苏南	P3-P25	>2年	0
GHE00893	南京市	64	2024-07-15	2024-09-17	64	64	0	GH30IU	0.15	P10-P25	2015-02-08	男	水剂	9.4319	9.60712	9	>6, <=12岁	1	依从性>=80%	依从性>=85%	依从性>=86%	依从性>=90%	1	1	1	1	苏南	P3-P25	<1年	0
GHE00894	苏州市	664	2022-11-03	2024-09-01	668	664	-4	GH30IU	0.15	P3以下	2018-09-20	男	水剂	4.12047	5.94935	4	>3, <=6岁	0.994012	依从性>=80%	依从性>=85%	依从性>=86%	依从性>=90%	1	1	1	1	苏南	P3以下	1~2年	0
GHE00895	南京市	397	2023-07-19	2024-09-04	413	397	-16	GH30IU	0.15	P3-P10	2012-12-12	男	水剂	10.5982	11.729	10	>6, <=12岁	0.961259	依从性>=80%	依从性>=85%	依从性>=86%	依从性>=90%	1	1	1	1	苏南	P3-P25	1~2年	0
GHE00896	徐州市	371	2023-08-06	2024-09-04	395	371	-24	GH30IU	0.18	P3以下	2013-07-05	女	水剂	10.0862	11.1677	10	>6, <=12岁	0.939241	依从性>=80%	依从性>=85%	依从性>=86%	依从性>=90%	1	1	1	1	苏北	P3以下	1~2年	0
GHE00897	南京市	295	2024-02-07	2024-11-28	295	295	0	GH30IU	0.13	P10-P25	2013-08-04	男	水剂	10.5106	11.3183	10	>6, <=12岁	1	依从性>=80%	依从性>=85%	依从性>=86%	依从性>=90%	1	1	1	1	苏南	P3-P25	<1年	0
GHE00898	徐州市	1108	2021-07-06	2024-08-24	1145	1108	-37	GH30IU	0.17	P3以下	2012-09-23	男	水剂	8.78303	11.9179	8	>6, <=12岁	0.967686	依从性>=80%	依从性>=85%	依从性>=86%	依从性>=90%	1	1	1	1	苏北	P3以下	>2年	0
GHE00899	无锡市	645	2022-11-05	2024-09-15	680	645	-35	GH30IU	0.2	P3以下	2014-07-14	女	水剂	8.31211	10.1739	8	>6, <=12岁	0.948529	依从性>=80%	依从性>=85%	依从性>=86%	依从性>=90%	1	1	1	1	苏南	P3以下	1~2年	0
GHE00900	苏州市	397	2023-09-06	2024-10-07	397	397	0	GH30IU	0.15	P10-P25	2013-07-25	女	水剂	10.1164	11.2033	10	>6, <=12岁	1	依从性>=80%	依从性>=85%	依从性>=86%	依从性>=90%	1	1	1	1	苏南	P3-P25	1~2年	0
GHE00901	常州市	875	2022-01-31	2024-09-01	944	875	-69	GH30IU	0.17	P3以下	2018-03-18	男	水剂	3.87406	6.45859	3	>3, <=6岁	0.926907	依从性>=80%	依从性>=85%	依从性>=86%	依从性>=90%	1	1	1	1	苏南	P3以下	>2年	0
GHE00902	苏州市	1307	2021-01-02	2024-08-24	1330	1307	-23	GH30IU	0.17		2015-08-11	女	水剂	5.3963	9.03765	5	>3, <=6岁	0.982707	依从性>=80%	依从性>=85%	依从性>=86%	依从性>=90%	1	1	1	1	苏南		>2年	0
GHE00903	苏州市	131	2024-05-03	2024-09-11	131	131	0	GH30IU	0.14	P50-P75	2011-09-22	男	水剂	12.6133	12.9719	12	>12, <=18岁	1	依从性>=80%	依从性>=85%	依从性>=86%	依从性>=90%	1	1	1	1	苏南	P25以上	<1年	0
GHE00904	徐州市	378	2023-07-19	2024-08-24	402	378	-24	GH30IU	0.13	P3以下	2015-05-24	男	水剂	8.15332	9.25394	8	>6, <=12岁	0.940299	依从性>=80%	依从性>=85%	依从性>=86%	依从性>=90%	1	1	1	1	苏北	P3以下	1~2年	0
GHE00905	徐州市	447	2023-07-17	2024-10-20	461	447	-14	GH30IU	0.16	P25-P50	2013-09-24	女	水剂	9.80972	11.0719	9	>6, <=12岁	0.969631	依从性>=80%	依从性>=85%	依从性>=86%	依从性>=90%	1	1	1	1	苏北	P25以上	1~2年	0
GHE00906	南京市	430	2023-08-02	2024-10-05	430	430	0	GH30IU	0.13	P3以下	2011-10-24	男	水剂	11.7728	12.95	11	>6, <=12岁	1	依从性>=80%	依从性>=85%	依从性>=86%	依从性>=90%	1	1	1	1	苏南	P3以下	1~2年	0
GHE00907	盐城市	1002	2022-03-08	2024-12-09	1007	1002	-5	GH30IU	0.22	P3以下	2011-08-09	女	水剂	10.5791	13.3361	10	>6, <=12岁	0.995035	依从性>=80%	依从性>=85%	依从性>=86%	依从性>=90%	1	1	1	1	苏北	P3以下	>2年	0
GHE00908	苏州市	560	2023-01-19	2024-09-23	613	560	-53	GH30IU	0.13	P3-P10	2014-09-27	男	水剂	8.31211	9.99042	8	>6, <=12岁	0.91354	依从性>=80%	依从性>=85%	依从性>=86%	依从性>=90%	1	1	1	1	苏南	P3-P25	1~2年	0
GHE00909	苏州市	1243	2020-04-04	2024-09-29	1639	1243	-396	GH30IU	0.12		2013-07-31	男	水剂	6.67762	11.165	6	>6, <=12岁	0.758389	依从性<80%	依从性<85%	依从性<86%	依从性<90%	0	0	0	0	苏南		>2年	0
GHE00910	南京市	291	2023-11-03	2024-08-27	298	291	-7	GH30IU	0.16	P90-P97	2011-09-14	男	水剂	12.1369	12.9528	12	>12, <=18岁	0.97651	依从性>=80%	依从性>=85%	依从性>=86%	依从性>=90%	1	1	1	1	苏南	P25以上	<1年	0
GHE00911	无锡市	744	2022-05-19	2024-09-13	848	744	-104	GH30IU	0.16	P25-P50	2012-04-26	女	水剂	10.0616	12.3833	10	>6, <=12岁	0.877358	依从性>=80%	依从性>=85%	依从性>=86%	依从性<90%	1	1	1	0	苏南	P25以上	>2年	0
GHE00912	南通市	1532	2016-12-31	2024-10-13	2843	1532	-1311	GH30IU	0.13	P50-P75	2011-07-03	男	水剂	5.4976	13.2813	5	>3, <=6岁	0.538867	依从性<80%	依从性<85%	依从性<86%	依从性<90%	0	0	0	0	苏中	P25以上	>2年	0
GHE00913	南京市	1497	2020-01-16	2024-08-28	1686	1497	-189	GH30IU	0.15		2014-05-12	女	水剂	5.68104	10.2971	5	>3, <=6岁	0.8879	依从性>=80%	依从性>=85%	依从性>=86%	依从性<90%	1	1	1	0	苏南		>2年	0
GHE00914	南京市	129	2024-04-30	2024-09-06	129	129	0	GH30IU	0.15	P3以下	2017-11-09	男	水剂	6.47228	6.82546	6	>6, <=12岁	1	依从性>=80%	依从性>=85%	依从性>=86%	依从性>=90%	1	1	1	1	苏南	P3以下	<1年	0
GHE00915	南京市	543	2023-02-10	2024-09-12	580	543	-37	GH30IU	0.16	P3以下	2019-11-20	女	水剂	3.22519	4.81314	3	>3, <=6岁	0.936207	依从性>=80%	依从性>=85%	依从性>=86%	依从性>=90%	1	1	1	1	苏南	P3以下	1~2年	0
GHE00916	苏州市	68	2024-07-06	2024-09-12	68	68	0	GH30IU	0.13	P3以下	2012-11-12	女	水剂	11.6468	11.833	11	>6, <=12岁	1	依从性>=80%	依从性>=85%	依从性>=86%	依从性>=90%	1	1	1	1	苏南	P3以下	<1年	0
GHE00917	无锡市	214	2024-01-31	2024-09-04	217	214	-3	GH30IU	0.17	P10-P25	2012-12-04	女	水剂	11.1567	11.7509	11	>6, <=12岁	0.986175	依从性>=80%	依从性>=85%	依从性>=86%	依从性>=90%	1	1	1	1	苏南	P3-P25	<1年	0
GHE00918	常州市	602	2022-11-20	2024-08-26	645	602	-43	GH30IU	0.15	P3以下	2017-09-07	女	水剂	5.20192	6.96783	5	>3, <=6岁	0.933333	依从性>=80%	依从性>=85%	依从性>=86%	依从性>=90%	1	1	1	1	苏南	P3以下	1~2年	0
GHE00919	徐州市	550	2023-01-28	2024-09-11	592	550	-42	GH30IU	0.16	P3以下	2012-08-28	女	水剂	10.4175	12.0383	10	>6, <=12岁	0.929054	依从性>=80%	依从性>=85%	依从性>=86%	依从性>=90%	1	1	1	1	苏北	P3以下	1~2年	0
GHE00920	苏州市	209	2024-02-06	2024-09-02	209	209	0	GH30IU	0.14	P10-P25	2012-01-16	女	水剂	12.0575	12.6297	12	>12, <=18岁	1	依从性>=80%	依从性>=85%	依从性>=86%	依从性>=90%	1	1	1	1	苏南	P3-P25	<1年	0
GHE00921	徐州市	671	2023-01-28	2024-11-29	671	671	0	GH30IU	0.18	P3以下	2015-10-20	女	水剂	7.27447	9.11157	7	>6, <=12岁	1	依从性>=80%	依从性>=85%	依从性>=86%	依从性>=90%	1	1	1	1	苏北	P3以下	1~2年	0
GHE00922	徐州市	372	2023-08-08	2024-08-29	387	372	-15	GH30IU	0.16	P10-P25	2012-03-13	男	水剂	11.4031	12.4627	11	>6, <=12岁	0.96124	依从性>=80%	依从性>=85%	依从性>=86%	依从性>=90%	1	1	1	1	苏北	P3-P25	1~2年	0
GHE00923	盐城市	363	2023-09-02	2024-09-11	375	363	-12	GH30IU	0.17	P3以下	2013-01-01	男	水剂	10.6667	11.6934	10	>6, <=12岁	0.968	依从性>=80%	依从性>=85%	依从性>=86%	依从性>=90%	1	1	1	1	苏北	P3以下	<1年	0
GHE00924	苏州市	158	2024-03-24	2024-08-30	159	158	-1	GH30IU	0.2	P50-P75	2010-09-11	男	水剂	13.5332	13.9685	13	>12, <=18岁	0.993711	依从性>=80%	依从性>=85%	依从性>=86%	依从性>=90%	1	1	1	1	苏南	P25以上	<1年	0
GHE00925	徐州市	116	2024-05-12	2024-09-07	118	116	-2	GH30IU	0.16	P3以下	2014-02-05	男	水剂	10.2642	10.5873	10	>6, <=12岁	0.983051	依从性>=80%	依从性>=85%	依从性>=86%	依从性>=90%	1	1	1	1	苏北	P3以下	<1年	0
GHE00926	徐州市	90	2024-06-03	2024-09-01	90	90	0	GH30IU	0.16	P3-P10	2017-06-21	男	水剂	6.9514	7.19781	6	>6, <=12岁	1	依从性>=80%	依从性>=85%	依从性>=86%	依从性>=90%	1	1	1	1	苏北	P3-P25	<1年	0
GHE00927	南京市	126	2024-02-28	2024-09-07	192	126	-66	GH30IU	0.15	P25-P50	2017-05-29	男	水剂	6.75154	7.27721	6	>6, <=12岁	0.65625	依从性<80%	依从性<85%	依从性<86%	依从性<90%	0	0	0	0	苏南	P25以上	<1年	0
GHE00928	苏州市	982	2021-07-18	2024-09-07	1147	982	-165	GH30IU	0.14	P3以下	2015-04-01	男	水剂	6.29706	9.43737	6	>6, <=12岁	0.856146	依从性>=80%	依从性>=85%	依从性<86%	依从性<90%	1	1	0	0	苏南	P3以下	>2年	0
GHE00929	常州市	204	2024-04-11	2024-11-12	215	204	-11	GH30IU	0.14	P97以上	2012-08-22	男	水剂	11.6359	12.2245	11	>6, <=12岁	0.948837	依从性>=80%	依从性>=85%	依从性>=86%	依从性>=90%	1	1	1	1	苏南	P25以上	<1年	0
GHE00930	常州市	40	2024-07-13	2024-08-25	43	40	-3	GH30IU	0.12	P3以下	2020-05-19	女	水剂	4.15058	4.26831	4	>3, <=6岁	0.930233	依从性>=80%	依从性>=85%	依从性>=86%	依从性>=90%	1	1	1	1	苏南	P3以下	<1年	0
GHE00931	徐州市	705	2019-08-03	2024-08-18	1842	705	-1137	GH30IU	0.12		2015-06-18	女	水剂	4.12594	9.16906	4	>3, <=6岁	0.382736	依从性<80%	依从性<85%	依从性<86%	依从性<90%	0	0	0	0	苏北		1~2年	0
GHE00932	常州市	17	2024-08-18	2024-09-04	17	17	0	GH30IU	0.15	P3以下	2015-11-16	男	水剂	8.75565	8.80219	8	>6, <=12岁	1	依从性>=80%	依从性>=85%	依从性>=86%	依从性>=90%	1	1	1	1	苏南	P3以下	<1年	0
GHE00933	徐州市	395	2023-08-18	2024-09-22	401	395	-6	GH30IU	0.11	P3以下	2018-09-09	男	水剂	4.93908	6.03696	4	>3, <=6岁	0.985037	依从性>=80%	依从性>=85%	依从性>=86%	依从性>=90%	1	1	1	1	苏北	P3以下	1~2年	0
GHE00934	常州市	476	2023-05-06	2024-09-02	485	476	-9	GH30IU	0.13	P3-P10	2019-01-11	女	水剂	4.31485	5.64271	4	>3, <=6岁	0.981443	依从性>=80%	依从性>=85%	依从性>=86%	依从性>=90%	1	1	1	1	苏南	P3-P25	1~2年	0
GHE00935	南京市	174	2024-03-11	2024-09-05	178	174	-4	GH30IU	0.13	P10-P25	2015-07-21	男	水剂	8.64066	9.12799	8	>6, <=12岁	0.977528	依从性>=80%	依从性>=85%	依从性>=86%	依从性>=90%	1	1	1	1	苏南	P3-P25	<1年	0
GHE00936	苏州市	763	2021-05-15	2024-10-11	1245	763	-482	GH30IU	0.1		2015-05-07	男	水剂	6.02327	9.4319	6	>6, <=12岁	0.612851	依从性<80%	依从性<85%	依从性<86%	依从性<90%	0	0	0	0	苏南		>2年	0
GHE00937	苏州市	507	2023-05-12	2024-09-30	507	507	0	GH30IU	0.13	P3-P10	2012-08-02	男	水剂	10.7734	12.1615	10	>6, <=12岁	1	依从性>=80%	依从性>=85%	依从性>=86%	依从性>=90%	1	1	1	1	苏南	P3-P25	1~2年	0
GHE00938	南京市	721	2022-07-30	2024-08-17	749	721	-28	GH30IU	0.2	P75-P90	2012-12-09	女	水剂	9.63723	11.6879	9	>6, <=12岁	0.962617	依从性>=80%	依从性>=85%	依从性>=86%	依从性>=90%	1	1	1	1	苏南	P25以上	1~2年	0
GHE00940	扬州市	117	2024-04-27	2024-08-27	122	117	-5	GH30IU	0.2	P3-P10	2012-07-29	女	水剂	11.7454	12.0794	11	>6, <=12岁	0.959016	依从性>=80%	依从性>=85%	依从性>=86%	依从性>=90%	1	1	1	1	苏中	P3-P25	<1年	0
GHE00941	苏州市	216	2024-02-04	2024-09-12	221	216	-5	GH30IU	0.15	P10-P25	2015-02-10	女	水剂	8.98289	9.58795	8	>6, <=12岁	0.977376	依从性>=80%	依从性>=85%	依从性>=86%	依从性>=90%	1	1	1	1	苏南	P3-P25	<1年	0
GHE00942	无锡市	270	2023-11-19	2024-08-27	282	270	-12	GH30IU	0.24	P50-P75	2013-09-01	女	水剂	10.2149	10.987	10	>6, <=12岁	0.957447	依从性>=80%	依从性>=85%	依从性>=86%	依从性>=90%	1	1	1	1	苏南	P25以上	<1年	0
GHE00943	南京市	685	2022-09-23	2024-09-08	716	685	-31	GH30IU	0.15	P3以下	2012-10-07	男	水剂	9.9603	11.9206	9	>6, <=12岁	0.956704	依从性>=80%	依从性>=85%	依从性>=86%	依从性>=90%	1	1	1	1	苏南	P3以下	1~2年	0
GHE00944	宿迁市	893	2022-02-12	2024-08-31	931	893	-38	GH30IU	0.11	P3-P10	2010-04-11	男	水剂	11.8412	14.3901	11	>6, <=12岁	0.959184	依从性>=80%	依从性>=85%	依从性>=86%	依从性>=90%	1	1	1	1	苏北	P3-P25	>2年	0
GHE00945	无锡市	880	2022-04-10	2024-09-21	895	880	-15	GH30IU	0.18	P50-P75	2011-02-22	男	水剂	11.1294	13.5797	11	>6, <=12岁	0.98324	依从性>=80%	依从性>=85%	依从性>=86%	依从性>=90%	1	1	1	1	苏南	P25以上	>2年	0
GHE00946	常州市	764	2020-11-26	2024-09-19	1393	764	-629	GH30IU	0.14		2016-12-12	女	水剂	3.95619	7.77002	3	>3, <=6岁	0.548457	依从性<80%	依从性<85%	依从性<86%	依从性<90%	0	0	0	0	苏南		>2年	0
GHE00947	常州市	273	2023-11-19	2024-08-23	278	273	-5	GH30IU	0.16	P50-P75	2010-01-10	男	水剂	13.8563	14.6174	13	>12, <=18岁	0.982014	依从性>=80%	依从性>=85%	依从性>=86%	依从性>=90%	1	1	1	1	苏南	P25以上	<1年	0
GHE00948	常州市	361	2023-07-22	2024-09-03	409	361	-48	GH30IU	0.13	P10-P25	2014-01-26	女	水剂	9.48392	10.6037	9	>6, <=12岁	0.882641	依从性>=80%	依从性>=85%	依从性>=86%	依从性<90%	1	1	1	0	苏南	P3-P25	<1年	0
GHE00949	南京市	754	2022-08-21	2024-09-13	754	754	0	GH30IU	0.18	P3以下	2016-12-09	男	水剂	5.69747	7.76181	5	>3, <=6岁	1	依从性>=80%	依从性>=85%	依从性>=86%	依从性>=90%	1	1	1	1	苏南	P3以下	>2年	0
GHE00951	淮安市	1143	2020-08-30	2024-08-25	1456	1143	-313	GH30IU	0.17		2010-12-10	男	水剂	9.72211	13.7084	9	>6, <=12岁	0.785027	依从性<80%	依从性<85%	依从性<86%	依从性<90%	0	0	0	0	苏北		>2年	0
GHE00952	扬州市	1050	2021-10-22	2024-09-22	1066	1050	-16	GH30IU	0.14	P10-P25	2012-12-23	女	水剂	8.82957	11.7481	8	>6, <=12岁	0.984991	依从性>=80%	依从性>=85%	依从性>=86%	依从性>=90%	1	1	1	1	苏中	P3-P25	>2年	0
GHE00953	苏州市	419	2023-07-12	2024-09-28	444	419	-25	GH30IU	0.12	P10-P25	2016-10-24	女	水剂	6.71321	7.92882	6	>6, <=12岁	0.943694	依从性>=80%	依从性>=85%	依从性>=86%	依从性>=90%	1	1	1	1	苏南	P3-P25	1~2年	0
GHE00954	南京市	643	2023-04-03	2025-01-05	643	643	0	GH30IU	0.14	P3-P10	2015-01-26	女	水剂	8.18344	9.94387	8	>6, <=12岁	1	依从性>=80%	依从性>=85%	依从性>=86%	依从性>=90%	1	1	1	1	苏南	P3-P25	1~2年	0
GHE00955	苏州市	550	2023-02-18	2024-10-03	593	550	-43	GH30IU	0.14	P10-P25	2011-11-26	女	水剂	11.2307	12.8542	11	>6, <=12岁	0.927487	依从性>=80%	依从性>=85%	依从性>=86%	依从性>=90%	1	1	1	1	苏南	P3-P25	1~2年	0
GHE00956	南京市	1368	2020-10-05	2024-08-27	1422	1368	-54	GH30IU	0.19		2009-11-18	男	水剂	10.8802	14.7734	10	>6, <=12岁	0.962025	依从性>=80%	依从性>=85%	依从性>=86%	依从性>=90%	1	1	1	1	苏南		>2年	0
GHE00957	苏州市	575	2022-07-01	2024-09-02	794	575	-219	GH30IU	0.2	P3-P10	2010-08-25	男	水剂	11.8494	14.0233	11	>6, <=12岁	0.724181	依从性<80%	依从性<85%	依从性<86%	依从性<90%	0	0	0	0	苏南	P3-P25	1~2年	0
GHE00958	无锡市	68	2024-06-02	2024-09-02	92	68	-24	GH30IU	0.14	P3以下	2011-02-25	男	水剂	13.2676	13.5195	13	>12, <=18岁	0.73913	依从性<80%	依从性<85%	依从性<86%	依从性<90%	0	0	0	0	苏南	P3以下	<1年	0
GHE00959	无锡市	969	2022-01-26	2024-11-16	1025	969	-56	GH30IU	0.2	P3以下	2013-05-29	男	水剂	8.66256	11.4689	8	>6, <=12岁	0.945366	依从性>=80%	依从性>=85%	依从性>=86%	依从性>=90%	1	1	1	1	苏南	P3以下	>2年	0
GHE00960	南京市	699	2022-06-30	2024-09-08	801	699	-102	GH30IU	0.13	P3以下	2011-06-27	男	水剂	11.0089	13.2019	11	>6, <=12岁	0.872659	依从性>=80%	依从性>=85%	依从性>=86%	依从性<90%	1	1	1	0	苏南	P3以下	1~2年	0
GHE00961	徐州市	1069	2021-10-26	2025-01-11	1173	1069	-104	GH30IU	0.15	P3以下	2014-05-09	女	水剂	7.46612	10.6776	7	>6, <=12岁	0.911338	依从性>=80%	依从性>=85%	依从性>=86%	依从性>=90%	1	1	1	1	苏北	P3以下	>2年	0
GHE00962	连云港市	1352	2020-05-08	2024-10-01	1607	1352	-255	GH30IU	0.12		2016-04-25	男	水剂	4.03559	8.43532	4	>3, <=6岁	0.841319	依从性>=80%	依从性<85%	依从性<86%	依从性<90%	1	0	0	0	苏北		>2年	0
GHE00963	镇江市	699	2022-08-26	2024-09-01	737	699	-38	GH30IU	0.16	P3以下	2012-10-15	男	水剂	9.86174	11.8795	9	>6, <=12岁	0.94844	依从性>=80%	依从性>=85%	依从性>=86%	依从性>=90%	1	1	1	1	苏南	P3以下	1~2年	0
GHE00964	苏州市	422	2023-07-09	2024-09-03	422	422	0	GH30IU	0.14	P3-P10	2011-12-15	女	水剂	11.5647	12.7201	11	>6, <=12岁	1	依从性>=80%	依从性>=85%	依从性>=86%	依从性>=90%	1	1	1	1	苏南	P3-P25	1~2年	0
GHE00965	南京市	121	2024-05-26	2024-09-24	121	121	0	GH30IU	0.16	P3-P10	2014-11-12	女	水剂	9.53593	9.86721	9	>6, <=12岁	1	依从性>=80%	依从性>=85%	依从性>=86%	依从性>=90%	1	1	1	1	苏南	P3-P25	<1年	0
GHE00966	苏州市	671	2022-09-25	2024-09-29	735	671	-64	GH30IU	0.14	P3以下	2012-10-31	女	水剂	9.90007	11.9124	9	>6, <=12岁	0.912925	依从性>=80%	依从性>=85%	依从性>=86%	依从性>=90%	1	1	1	1	苏南	P3以下	1~2年	0
GHE00967	南京市	132	2024-06-13	2024-10-29	138	132	-6	GH30IU	0.14	P3以下	2018-10-28	男	水剂	5.62628	6.00411	5	>3, <=6岁	0.956522	依从性>=80%	依从性>=85%	依从性>=86%	依从性>=90%	1	1	1	1	苏南	P3以下	<1年	0
GHE00968	苏州市	171	2024-04-06	2024-09-29	176	171	-5	GH30IU	0.12	P10-P25	2013-12-21	男	水剂	10.2916	10.7734	10	>6, <=12岁	0.971591	依从性>=80%	依从性>=85%	依从性>=86%	依从性>=90%	1	1	1	1	苏南	P3-P25	<1年	0
GHE00969	扬州市	1497	2020-04-25	2024-10-14	1633	1497	-136	GH30IU	0.14		2013-12-29	女	水剂	6.3217	10.7926	6	>6, <=12岁	0.916718	依从性>=80%	依从性>=85%	依从性>=86%	依从性>=90%	1	1	1	1	苏中		>2年	0
GHE00970	南京市	33	2019-01-15	2024-08-20	2044	33	-2011	GH30IU	0.14		2014-11-02	女	水剂	4.2026	9.79877	4	>3, <=6岁	0.0161448	依从性<80%	依从性<85%	依从性<86%	依从性<90%	0	0	0	0	苏南		<1年	0
GHE00971	无锡市	958	2022-02-20	2024-10-05	958	958	0	GH30IU	0.19	P3以下	2013-02-18	女	水剂	9.00479	11.6277	9	>6, <=12岁	1	依从性>=80%	依从性>=85%	依从性>=86%	依从性>=90%	1	1	1	1	苏南	P3以下	>2年	0
GHE00972	苏州市	378	2023-08-29	2024-09-21	389	378	-11	GH30IU	0.13	P3以下	2011-09-22	女	水剂	11.9343	12.9993	11	>6, <=12岁	0.971722	依从性>=80%	依从性>=85%	依从性>=86%	依从性>=90%	1	1	1	1	苏南	P3以下	1~2年	0
GHE00973	南京市	495	2022-06-06	2024-09-02	819	495	-324	GH30IU	0.15	P3以下	2013-09-16	男	水剂	8.72005	10.9624	8	>6, <=12岁	0.604396	依从性<80%	依从性<85%	依从性<86%	依从性<90%	0	0	0	0	苏南	P3以下	1~2年	0
GHE00974	苏州市	253	2024-01-07	2024-09-16	253	253	0	GH30IU	0.18	P75-P90	2013-12-09	女	水剂	10.078	10.7707	10	>6, <=12岁	1	依从性>=80%	依从性>=85%	依从性>=86%	依从性>=90%	1	1	1	1	苏南	P25以上	<1年	0
GHE00975	南京市	195	2024-02-16	2024-08-29	195	195	0	GH30IU	0.17	P3-P10	2011-03-24	男	水剂	12.9008	13.4346	12	>12, <=18岁	1	依从性>=80%	依从性>=85%	依从性>=86%	依从性>=90%	1	1	1	1	苏南	P3-P25	<1年	0
GHE00976	南京市	839	2022-03-01	2024-09-12	926	839	-87	GH30IU	0.18	P3以下	2017-08-27	男	水剂	4.50924	7.04449	4	>3, <=6岁	0.906048	依从性>=80%	依从性>=85%	依从性>=86%	依从性>=90%	1	1	1	1	苏南	P3以下	>2年	0
GHE00977	苏州市	167	2024-03-31	2024-09-18	171	167	-4	GH30IU	0.15	P25-P50	2011-11-08	男	水剂	12.3943	12.8624	12	>12, <=18岁	0.976608	依从性>=80%	依从性>=85%	依从性>=86%	依从性>=90%	1	1	1	1	苏南	P25以上	<1年	0
GHE00978	苏州市	981	2020-07-04	2024-09-02	1521	981	-540	GH30IU	0.11		2011-11-05	男	水剂	8.66256	12.8268	8	>6, <=12岁	0.64497	依从性<80%	依从性<85%	依从性<86%	依从性<90%	0	0	0	0	苏南		>2年	0
GHE00979	南京市	398	2023-05-06	2024-09-01	484	398	-86	GH30IU	0.13	P10-P25	2015-01-10	男	水剂	8.31759	9.64271	8	>6, <=12岁	0.822314	依从性>=80%	依从性<85%	依从性<86%	依从性<90%	1	0	0	0	苏南	P3-P25	1~2年	0
GHE00980	苏州市	1372	2020-02-06	2024-10-11	1709	1372	-337	GH30IU	0.12		2013-05-11	男	水剂	6.74059	11.4196	6	>6, <=12岁	0.802809	依从性>=80%	依从性<85%	依从性<86%	依从性<90%	1	0	0	0	苏南		>2年	0
GHE00981	徐州市	36	2024-07-23	2024-08-28	36	36	0	GH30IU	0.15	P3以下	2012-06-28	男	水剂	12.0684	12.167	12	>12, <=18岁	1	依从性>=80%	依从性>=85%	依从性>=86%	依从性>=90%	1	1	1	1	苏北	P3以下	<1年	0
GHE00982	扬州市	684	2022-09-24	2024-08-29	705	684	-21	GH30IU	0.14	P3以下	2014-03-09	男	水剂	8.54483	10.475	8	>6, <=12岁	0.970213	依从性>=80%	依从性>=85%	依从性>=86%	依从性>=90%	1	1	1	1	苏中	P3以下	1~2年	0
GHE00983	南京市	554	2023-03-08	2024-09-14	556	554	-2	GH30IU	0.12	P3-P10	2011-08-25	男	水剂	11.5346	13.0568	11	>6, <=12岁	0.996403	依从性>=80%	依从性>=85%	依从性>=86%	依从性>=90%	1	1	1	1	苏南	P3-P25	1~2年	0
GHE00986	徐州市	528	2023-02-01	2024-09-07	584	528	-56	GH30IU	0.16		2017-12-13	男	水剂	5.13621	6.73511	5	>3, <=6岁	0.90411	依从性>=80%	依从性>=85%	依从性>=86%	依从性>=90%	1	1	1	1	苏北		1~2年	0
GHE00987	无锡市	104	2024-05-12	2024-09-09	120	104	-16	GH30IU	0.15	P25-P50	2011-10-23	男	水剂	12.553	12.8816	12	>12, <=18岁	0.866667	依从性>=80%	依从性>=85%	依从性>=86%	依从性<90%	1	1	1	0	苏南	P25以上	<1年	0
GHE00988	苏州市	1760	2019-07-10	2024-08-24	1872	1760	-112	GH30IU	0.17		2011-08-26	男	水剂	7.87132	12.9966	7	>6, <=12岁	0.940171	依从性>=80%	依从性>=85%	依从性>=86%	依从性>=90%	1	1	1	1	苏南		>2年	0
GHE00989	南京市	420	2023-09-04	2024-11-14	437	420	-17	GH30IU	0.15	P3以下	2018-01-29	女	水剂	5.59617	6.79261	5	>3, <=6岁	0.961098	依从性>=80%	依从性>=85%	依从性>=86%	依从性>=90%	1	1	1	1	苏南	P3以下	1~2年	0
GHE00990	扬州市	361	2023-09-09	2024-09-10	367	361	-6	GH30IU	0.13	P3以下	2014-02-28	男	水剂	9.52772	10.5325	9	>6, <=12岁	0.983651	依从性>=80%	依从性>=85%	依从性>=86%	依从性>=90%	1	1	1	1	苏中	P3以下	<1年	0
GHE00991	苏州市	1406	2022-10-09	2026-08-15	1406	1406	0	GH30IU	0.15	P75-P90	2013-08-01	女	水剂	9.18823	13.0376	9	>6, <=12岁	1	依从性>=80%	依从性>=85%	依从性>=86%	依从性>=90%	1	1	1	1	苏南	P25以上	>2年	0
GHE00992	苏州市	30	2024-08-15	2024-09-14	30	30	0	GH30IU	0.12	P3-P10	2012-11-20	女	水剂	11.7344	11.8166	11	>6, <=12岁	1	依从性>=80%	依从性>=85%	依从性>=86%	依从性>=90%	1	1	1	1	苏南	P3-P25	<1年	0
GHE00993	无锡市	976	2021-12-19	2024-09-18	1004	976	-28	GH30IU	0.14	P10-P25	2013-12-05	女	水剂	8.03833	10.7871	8	>6, <=12岁	0.972112	依从性>=80%	依从性>=85%	依从性>=86%	依从性>=90%	1	1	1	1	苏南	P3-P25	>2年	0
GHE00994	南京市	33	2024-08-17	2024-09-19	33	33	0	GH30IU	0.15	P10-P25	2012-08-25	女	水剂	11.9781	12.0684	11	>6, <=12岁	1	依从性>=80%	依从性>=85%	依从性>=86%	依从性>=90%	1	1	1	1	苏南	P3-P25	<1年	0
GHE00995	苏州市	355	2023-09-13	2024-09-15	368	355	-13	GH30IU	0.1	P10-P25	2013-04-22	男	水剂	10.3929	11.4004	10	>6, <=12岁	0.964674	依从性>=80%	依从性>=85%	依从性>=86%	依从性>=90%	1	1	1	1	苏南	P3-P25	<1年	0
GHE00996	无锡市	64	2024-06-30	2024-09-02	64	64	0	GH30IU	0.13	P3以下	2019-09-30	男	水剂	4.75017	4.92539	4	>3, <=6岁	1	依从性>=80%	依从性>=85%	依从性>=86%	依从性>=90%	1	1	1	1	苏南	P3以下	<1年	0
GHE00997	苏州市	381	2023-07-06	2024-09-04	426	381	-45	GH30IU	0.15	P25-P50	2012-01-12	女	水剂	11.4798	12.6461	11	>6, <=12岁	0.894366	依从性>=80%	依从性>=85%	依从性>=86%	依从性<90%	1	1	1	0	苏南	P25以上	1~2年	0
GHE00998	常州市	729	2022-09-17	2024-09-26	740	729	-11	GH30IU	0.14	P3-P10	2012-10-16	女	水剂	9.91923	11.9452	9	>6, <=12岁	0.985135	依从性>=80%	依从性>=85%	依从性>=86%	依从性>=90%	1	1	1	1	苏南	P3-P25	1~2年	0
GHE00999	无锡市	456	2023-03-06	2024-11-02	607	456	-151	GH30IU	0.21	P75-P90	2010-01-15	男	水剂	13.1362	14.7981	13	>12, <=18岁	0.751236	依从性<80%	依从性<85%	依从性<86%	依从性<90%	0	0	0	0	苏南	P25以上	1~2年	0
GHE01000	南通市	539	2023-04-22	2024-10-12	539	539	0	GH30IU	0.13		2018-03-28	男	水剂	5.06776	6.54346	5	>3, <=6岁	1	依从性>=80%	依从性>=85%	依从性>=86%	依从性>=90%	1	1	1	1	苏中		1~2年	0
GHE01001	盐城市	270	2023-11-27	2024-08-26	273	270	-3	GH30IU	0.16	P3以下	2013-08-07	男	水剂	10.3053	11.0527	10	>6, <=12岁	0.989011	依从性>=80%	依从性>=85%	依从性>=86%	依从性>=90%	1	1	1	1	苏北	P3以下	<1年	0
GHE01002	南京市	612	2023-02-18	2024-10-22	612	612	0	GH30IU	0.17	P10-P25	2015-01-21	男	水剂	8.07666	9.75222	8	>6, <=12岁	1	依从性>=80%	依从性>=85%	依从性>=86%	依从性>=90%	1	1	1	1	苏南	P3-P25	1~2年	0
GHE01003	泰州市	781	2021-10-25	2024-08-25	1035	781	-254	GH30IU	0.13	P3以下	2012-05-19	女	水剂	9.43463	12.2683	9	>6, <=12岁	0.754589	依从性<80%	依从性<85%	依从性<86%	依从性<90%	0	0	0	0	苏中	P3以下	>2年	0
GHE01004	常州市	144	2024-04-09	2024-08-31	144	144	0	GH30IU	0.14	P3以下	2015-01-29	女	水剂	9.1937	9.58795	9	>6, <=12岁	1	依从性>=80%	依从性>=85%	依从性>=86%	依从性>=90%	1	1	1	1	苏南	P3以下	<1年	0
GHE01005	南通市	57	2024-07-14	2024-09-13	61	57	-4	GH30IU	0.2	P50-P75	2012-07-12	女	水剂	12.0055	12.1725	12	>12, <=18岁	0.934426	依从性>=80%	依从性>=85%	依从性>=86%	依从性>=90%	1	1	1	1	苏中	P25以上	<1年	0
GHE01007	南通市	925	2022-01-24	2024-09-19	969	925	-44	GH30IU	0.13	P3以下	2014-06-13	男	水剂	7.6167	10.2697	7	>6, <=12岁	0.954592	依从性>=80%	依从性>=85%	依从性>=86%	依从性>=90%	1	1	1	1	苏中	P3以下	>2年	0
GHE01008	苏州市	1099	2019-10-13	2024-08-28	1781	1099	-682	GH30IU	0.15		2013-09-18	女	水剂	6.06708	10.9432	6	>6, <=12岁	0.617069	依从性<80%	依从性<85%	依从性<86%	依从性<90%	0	0	0	0	苏南		>2年	0
GHE01009	南通市	94	2024-06-01	2024-09-03	94	94	0	GH30IU	0.17	P97以上	2012-12-20	男	水剂	11.447	11.7043	11	>6, <=12岁	1	依从性>=80%	依从性>=85%	依从性>=86%	依从性>=90%	1	1	1	1	苏中	P25以上	<1年	0
GHE01010	南京市	914	2021-12-20	2024-09-02	987	914	-73	GH30IU	0.19	P25-P50	2010-10-18	男	水剂	11.1732	13.8754	11	>6, <=12岁	0.926039	依从性>=80%	依从性>=85%	依从性>=86%	依从性>=90%	1	1	1	1	苏南	P25以上	>2年	0
GHE01011	苏州市	1339	2020-05-08	2024-09-28	1604	1339	-265	GH30IU	0.15		2013-03-06	女	水剂	7.17317	11.5647	7	>6, <=12岁	0.834788	依从性>=80%	依从性<85%	依从性<86%	依从性<90%	1	0	0	0	苏南		>2年	0
GHE01012	无锡市	528	2023-03-26	2024-09-04	528	528	0	GH30IU	0.14	P10-P25	2013-01-23	女	水剂	10.1684	11.614	10	>6, <=12岁	1	依从性>=80%	依从性>=85%	依从性>=86%	依从性>=90%	1	1	1	1	苏南	P3-P25	1~2年	0
GHE01013	南京市	84	2024-06-05	2024-08-28	84	84	0	GH30IU	0.14	P10-P25	2012-09-18	女	水剂	11.7125	11.9425	11	>6, <=12岁	1	依从性>=80%	依从性>=85%	依从性>=86%	依从性>=90%	1	1	1	1	苏南	P3-P25	<1年	0
GHE01014	徐州市	107	2024-06-11	2024-09-26	107	107	0	GH30IU	0.15	P3以下	2014-04-04	男	水剂	10.1875	10.4805	10	>6, <=12岁	1	依从性>=80%	依从性>=85%	依从性>=86%	依从性>=90%	1	1	1	1	苏北	P3以下	<1年	0
GHE01015	宿迁市	907	2022-01-30	2024-08-28	941	907	-34	GH30IU	0.15	P3以下	2014-08-14	女	水剂	7.46338	10.0397	7	>6, <=12岁	0.963868	依从性>=80%	依从性>=85%	依从性>=86%	依从性>=90%	1	1	1	1	苏北	P3以下	>2年	0
GHE01016	常州市	525	2023-03-14	2024-09-01	537	525	-12	GH30IU	0.12	P3-P10	2012-02-06	女	水剂	11.0992	12.5695	11	>6, <=12岁	0.977654	依从性>=80%	依从性>=85%	依从性>=86%	依从性>=90%	1	1	1	1	苏南	P3-P25	1~2年	0
GHE01017	无锡市	686	2022-10-08	2024-09-07	700	686	-14	GH30IU	0.18	P10-P25	2012-11-16	女	水剂	9.89185	11.8084	9	>6, <=12岁	0.98	依从性>=80%	依从性>=85%	依从性>=86%	依从性>=90%	1	1	1	1	苏南	P3-P25	1~2年	0
GHE01018	苏州市	556	2023-02-26	2024-09-22	574	556	-18	GH30IU	0.16	P3以下	2014-03-14	女	水剂	8.95551	10.527	8	>6, <=12岁	0.968641	依从性>=80%	依从性>=85%	依从性>=86%	依从性>=90%	1	1	1	1	苏南	P3以下	1~2年	0
GHE01019	南通市	90	2024-05-24	2024-08-24	92	90	-2	GH30IU	0.14	P10-P25	2016-01-19	男	水剂	8.34497	8.59685	8	>6, <=12岁	0.978261	依从性>=80%	依从性>=85%	依从性>=86%	依从性>=90%	1	1	1	1	苏中	P3-P25	<1年	0
GHE01020	南通市	396	2023-08-12	2024-09-21	406	396	-10	GH30IU	0.11	P3以下	2018-03-10	女	水剂	5.42368	6.53525	5	>3, <=6岁	0.975369	依从性>=80%	依从性>=85%	依从性>=86%	依从性>=90%	1	1	1	1	苏中	P3以下	1~2年	0
GHE01021	南京市	468	2023-06-24	2024-10-07	471	468	-3	GH30IU	0.11	P3-P10	2016-07-11	男	水剂	6.9514	8.24093	6	>6, <=12岁	0.993631	依从性>=80%	依从性>=85%	依从性>=86%	依从性>=90%	1	1	1	1	苏南	P3-P25	1~2年	0
GHE01022	南京市	360	2023-10-14	2024-10-23	375	360	-15	GH30IU	0.15	P25-P50	2014-08-03	女	水剂	9.19644	10.2231	9	>6, <=12岁	0.96	依从性>=80%	依从性>=85%	依从性>=86%	依从性>=90%	1	1	1	1	苏南	P25以上	<1年	0
GHE01023	常州市	82	2024-06-16	2024-09-06	82	82	0	GH30IU	0.15	P3以下	2018-03-30	女	水剂	6.21492	6.43943	6	>6, <=12岁	1	依从性>=80%	依从性>=85%	依从性>=86%	依从性>=90%	1	1	1	1	苏南	P3以下	<1年	0
GHE01024	南京市	93	2024-06-18	2024-09-19	93	93	0	GH30IU	0.14	P3以下	2018-03-30	女	水剂	6.2204	6.47502	6	>6, <=12岁	1	依从性>=80%	依从性>=85%	依从性>=86%	依从性>=90%	1	1	1	1	苏南	P3以下	<1年	0
GHE01025	苏州市	379	2023-08-02	2024-09-10	405	379	-26	GH30IU	0.15	P3以下	2017-05-19	男	水剂	6.20397	7.3128	6	>6, <=12岁	0.935802	依从性>=80%	依从性>=85%	依从性>=86%	依从性>=90%	1	1	1	1	苏南	P3以下	1~2年	0
GHE01027	无锡市	599	2023-02-18	2024-10-18	608	599	-9	GH30IU	0.15		2011-03-29	男	水剂	11.8932	13.5578	11	>6, <=12岁	0.985197	依从性>=80%	依从性>=85%	依从性>=86%	依从性>=90%	1	1	1	1	苏南		1~2年	0
GHE01028	徐州市	545	2023-03-05	2024-08-31	545	545	0	GH30IU	0.18	P3以下	2015-10-21	男	水剂	7.37029	8.86242	7	>6, <=12岁	1	依从性>=80%	依从性>=85%	依从性>=86%	依从性>=90%	1	1	1	1	苏北	P3以下	1~2年	0
GHE01029	苏州市	657	2021-10-16	2024-08-19	1038	657	-381	GH30IU	0.15	P3-P10	2012-02-10	女	水剂	9.68104	12.5229	9	>6, <=12岁	0.632948	依从性<80%	依从性<85%	依从性<86%	依从性<90%	0	0	0	0	苏南	P3-P25	1~2年	0
GHE01030	南通市	178	2024-03-14	2024-09-08	178	178	0	GH30IU	0.17	P3-P10	2016-01-05	男	水剂	8.18891	8.67625	8	>6, <=12岁	1	依从性>=80%	依从性>=85%	依从性>=86%	依从性>=90%	1	1	1	1	苏中	P3-P25	<1年	0
GHE01031	扬州市	26	2024-08-19	2024-09-14	26	26	0	GH30IU	0.15	P75-P90	2013-06-18	男	水剂	11.1704	11.2416	11	>6, <=12岁	1	依从性>=80%	依从性>=85%	依从性>=86%	依从性>=90%	1	1	1	1	苏中	P25以上	<1年	0
GHE01032	无锡市	739	2022-09-04	2024-09-28	755	739	-16	GH30IU	0.15	P3-P10	2013-05-24	男	水剂	9.28131	11.3484	9	>6, <=12岁	0.978808	依从性>=80%	依从性>=85%	依从性>=86%	依从性>=90%	1	1	1	1	苏南	P3-P25	>2年	0
GHE01033	徐州市	1368	2019-10-03	2024-09-20	1814	1368	-446	GH30IU	0.17		2010-06-10	男	水剂	9.31417	14.2806	9	>6, <=12岁	0.754135	依从性<80%	依从性<85%	依从性<86%	依从性<90%	0	0	0	0	苏北		>2年	0
GHE01034	南京市	455	2023-09-19	2024-12-17	455	455	0	GH30IU	0.13	P97以上	2017-09-12	女	水剂	6.0178	7.26352	6	>6, <=12岁	1	依从性>=80%	依从性>=85%	依从性>=86%	依从性>=90%	1	1	1	1	苏南	P25以上	1~2年	0
GHE01035	常州市	353	2023-09-09	2024-08-29	355	353	-2	GH30IU	0.19	P10-P25	2012-04-04	女	水剂	11.4305	12.4025	11	>6, <=12岁	0.994366	依从性>=80%	依从性>=85%	依从性>=86%	依从性>=90%	1	1	1	1	苏南	P3-P25	<1年	0
GHE01036	无锡市	191	2024-02-24	2024-09-16	205	191	-14	GH30IU	0.19	P10-P25	2012-12-07	女	水剂	11.2142	11.7755	11	>6, <=12岁	0.931707	依从性>=80%	依从性>=85%	依从性>=86%	依从性>=90%	1	1	1	1	苏南	P3-P25	<1年	0
GHE01037	苏州市	120	2024-05-12	2024-09-09	120	120	0	GH30IU	0.12	P3以下	2018-10-10	男	水剂	5.58795	5.9165	5	>3, <=6岁	1	依从性>=80%	依从性>=85%	依从性>=86%	依从性>=90%	1	1	1	1	苏南	P3以下	<1年	0
GHE01038	无锡市	616	2023-02-18	2024-11-04	625	616	-9	GH30IU	0.15	P3以下	2014-12-30	男	水剂	8.13689	9.84805	8	>6, <=12岁	0.9856	依从性>=80%	依从性>=85%	依从性>=86%	依从性>=90%	1	1	1	1	苏南	P3以下	1~2年	0
GHE01039	南京市	2182	2018-06-30	2024-09-16	2270	2182	-88	GH30IU	0.17		2012-08-20	男	水剂	5.859	12.0739	5	>3, <=6岁	0.961233	依从性>=80%	依从性>=85%	依从性>=86%	依从性>=90%	1	1	1	1	苏南		>2年	0
GHE01040	苏州市	830	2022-06-12	2024-10-26	867	830	-37	GH30IU	0.16	P50-P75	2012-12-15	女	水剂	9.48939	11.8631	9	>6, <=12岁	0.957324	依从性>=80%	依从性>=85%	依从性>=86%	依从性>=90%	1	1	1	1	苏南	P25以上	>2年	0
GHE01041	徐州市	364	2023-08-14	2024-12-07	481	364	-117	GH30IU	0.16	P3-P10	2019-11-08	男	水剂	3.76454	5.08145	3	>3, <=6岁	0.756757	依从性<80%	依从性<85%	依从性<86%	依从性<90%	0	0	0	0	苏北	P3-P25	<1年	0
GHE01042	苏州市	29	2024-07-31	2024-08-29	29	29	0	GH30IU	0.11	P3-P10	2012-05-07	男	水剂	12.2327	12.3121	12	>12, <=18岁	1	依从性>=80%	依从性>=85%	依从性>=86%	依从性>=90%	1	1	1	1	苏南	P3-P25	<1年	0
GHE01043	徐州市	599	2023-01-30	2024-09-26	605	599	-6	GH30IU	0.14	P3以下	2013-06-01	女	水剂	9.66461	11.321	9	>6, <=12岁	0.990083	依从性>=80%	依从性>=85%	依从性>=86%	依从性>=90%	1	1	1	1	苏北	P3以下	1~2年	0
GHE01044	无锡市	500	2023-03-12	2024-08-23	530	500	-30	GH30IU	0.16	P3以下	2019-03-08	女	水剂	4.01095	5.46201	4	>3, <=6岁	0.943396	依从性>=80%	依从性>=85%	依从性>=86%	依从性>=90%	1	1	1	1	苏南	P3以下	1~2年	0
GHE01045	扬州市	176	2024-02-20	2024-08-29	191	176	-15	GH30IU	0.16	P25-P50	2011-09-28	男	水剂	12.397	12.9199	12	>12, <=18岁	0.921466	依从性>=80%	依从性>=85%	依从性>=86%	依从性>=90%	1	1	1	1	苏中	P25以上	<1年	0
GHE01046	南通市	564	2023-03-23	2024-10-07	564	564	0	GH30IU	0.18	P10-P25	2012-10-08	男	水剂	10.4531	11.9973	10	>6, <=12岁	1	依从性>=80%	依从性>=85%	依从性>=86%	依从性>=90%	1	1	1	1	苏中	P3-P25	1~2年	0
GHE01047	南京市	120	2024-04-13	2024-09-03	143	120	-23	GH30IU	0.15	P50-P75	2012-01-31	男	水剂	12.1999	12.5914	12	>12, <=18岁	0.839161	依从性>=80%	依从性<85%	依从性<86%	依从性<90%	1	0	0	0	苏南	P25以上	<1年	0
GHE01048	南京市	130	2024-04-16	2024-08-24	130	130	0	GH30IU	0.15	P3以下	2018-09-13	女	水剂	5.59069	5.94661	5	>3, <=6岁	1	依从性>=80%	依从性>=85%	依从性>=86%	依从性>=90%	1	1	1	1	苏南	P3以下	<1年	0
GHE01049	无锡市	398	2022-12-17	2024-08-23	615	398	-217	GH30IU	0.16	P25-P50	2011-11-30	女	水剂	11.0472	12.731	11	>6, <=12岁	0.647154	依从性<80%	依从性<85%	依从性<86%	依从性<90%	0	0	0	0	苏南	P25以上	1~2年	0
GHE01050	苏州市	335	2023-10-05	2024-09-15	346	335	-11	GH30IU	0.13	P3以下	2016-04-16	女	水剂	7.46886	8.41615	7	>6, <=12岁	0.968208	依从性>=80%	依从性>=85%	依从性>=86%	依从性>=90%	1	1	1	1	苏南	P3以下	<1年	0
GHE01051	徐州市	984	2021-07-05	2024-08-28	1150	984	-166	GH30IU	0.15	P25-P50	2016-08-10	女	水剂	4.90075	8.04928	4	>3, <=6岁	0.855652	依从性>=80%	依从性>=85%	依从性<86%	依从性<90%	1	1	0	0	苏北	P25以上	>2年	0
GHE01052	苏州市	189	2024-02-24	2024-09-10	199	189	-10	GH30IU	0.15	P25-P50	2014-08-25	女	水剂	9.50034	10.0452	9	>6, <=12岁	0.949749	依从性>=80%	依从性>=85%	依从性>=86%	依从性>=90%	1	1	1	1	苏南	P25以上	<1年	0
GHE01053	苏州市	505	2023-06-10	2024-10-27	505	505	0	GH30IU	0.13		2017-03-01	女	水剂	6.27515	7.65777	6	>6, <=12岁	1	依从性>=80%	依从性>=85%	依从性>=86%	依从性>=90%	1	1	1	1	苏南		1~2年	0
GHE01054	苏州市	216	2024-01-04	2024-09-16	256	216	-40	GH30IU	0.16	P10-P25	2010-10-28	女	水剂	13.1855	13.8864	13	>12, <=18岁	0.84375	依从性>=80%	依从性<85%	依从性<86%	依从性<90%	1	0	0	0	苏南	P3-P25	<1年	0
GHE01055	无锡市	367	2023-03-27	2024-08-29	521	367	-154	GH30IU	0.16	P3-P10	2015-10-08	男	水剂	7.46612	8.89254	7	>6, <=12岁	0.704415	依从性<80%	依从性<85%	依从性<86%	依从性<90%	0	0	0	0	苏南	P3-P25	1~2年	0
GHE01056	无锡市	980	2021-07-27	2024-09-17	1148	980	-168	GH30IU	0.18	P3以下	2011-11-10	女	水剂	9.71116	12.8542	9	>6, <=12岁	0.853659	依从性>=80%	依从性>=85%	依从性<86%	依从性<90%	1	1	0	0	苏南	P3以下	>2年	0
GHE01057	南通市	1695	2019-07-01	2024-09-05	1893	1695	-198	GH30IU	0.15		2010-09-02	男	水剂	8.82683	14.0096	8	>6, <=12岁	0.895404	依从性>=80%	依从性>=85%	依从性>=86%	依从性<90%	1	1	1	0	苏中		>2年	0
GHE01058	南京市	300	2023-10-25	2024-09-01	312	300	-12	GH30IU	0.14	P10-P25	2015-03-28	女	水剂	8.57769	9.4319	8	>6, <=12岁	0.961538	依从性>=80%	依从性>=85%	依从性>=86%	依从性>=90%	1	1	1	1	苏南	P3-P25	<1年	0
GHE01059	连云港市	377	2023-08-18	2024-09-12	391	377	-14	GH30IU	0.11	P3以下	2011-10-04	女	水剂	11.8713	12.9418	11	>6, <=12岁	0.964194	依从性>=80%	依从性>=85%	依从性>=86%	依从性>=90%	1	1	1	1	苏北	P3以下	1~2年	0
GHE01060	苏州市	469	2023-05-20	2024-09-11	480	469	-11	GH30IU	0.13	P75-P90	2014-04-08	女	水剂	9.11431	10.4285	9	>6, <=12岁	0.977083	依从性>=80%	依从性>=85%	依从性>=86%	依从性>=90%	1	1	1	1	苏南	P25以上	1~2年	0
GHE01061	南京市	540	2023-03-08	2024-09-06	548	540	-8	GH30IU	0.13	P3-P10	2014-10-06	女	水剂	8.41889	9.91923	8	>6, <=12岁	0.985401	依从性>=80%	依从性>=85%	依从性>=86%	依从性>=90%	1	1	1	1	苏南	P3-P25	1~2年	0
GHE01062	南通市	295	2023-11-03	2024-08-24	295	295	0	GH30IU	0.15	P3以下	2012-12-02	女	水剂	10.9185	11.7262	10	>6, <=12岁	1	依从性>=80%	依从性>=85%	依从性>=86%	依从性>=90%	1	1	1	1	苏中	P3以下	<1年	0
GHE01063	苏州市	367	2023-09-02	2024-09-25	389	367	-22	GH30IU	0.15	P3以下	2013-11-25	女	水剂	9.76865	10.8337	9	>6, <=12岁	0.943445	依从性>=80%	依从性>=85%	依从性>=86%	依从性>=90%	1	1	1	1	苏南	P3以下	1~2年	0
GHE01064	南京市	454	2023-04-12	2024-09-01	508	454	-54	GH30IU	0.18	P3以下	2017-02-08	女	水剂	6.17112	7.56194	6	>6, <=12岁	0.893701	依从性>=80%	依从性>=85%	依从性>=86%	依从性<90%	1	1	1	0	苏南	P3以下	1~2年	0
GHE01065	常州市	30	2019-06-11	2024-09-03	1911	30	-1881	GH30IU	0.15		2013-12-04	女	水剂	5.51677	10.7488	5	>3, <=6岁	0.0156986	依从性<80%	依从性<85%	依从性<86%	依从性<90%	0	0	0	0	苏南		<1年	0
GHE01066	苏州市	702	2022-08-26	2024-08-28	733	702	-31	GH30IU	0.16	P3-P10	2013-03-13	女	水剂	9.4538	11.4606	9	>6, <=12岁	0.957708	依从性>=80%	依从性>=85%	依从性>=86%	依从性>=90%	1	1	1	1	苏南	P3-P25	1~2年	0
GHE01067	南京市	549	2023-03-31	2024-09-30	549	549	0	GH30IU	0.11	P3以下	2014-04-04	女	水剂	8.98836	10.4914	8	>6, <=12岁	1	依从性>=80%	依从性>=85%	依从性>=86%	依从性>=90%	1	1	1	1	苏南	P3以下	1~2年	0
GHE01068	南京市	930	2021-11-27	2024-09-17	1025	930	-95	GH30IU	0.18	P10-P25	2012-02-23	女	水剂	9.76044	12.5667	9	>6, <=12岁	0.907317	依从性>=80%	依从性>=85%	依从性>=86%	依从性>=90%	1	1	1	1	苏南	P3-P25	>2年	0
GHE01069	苏州市	856	2022-05-10	2024-09-12	856	856	0	GH30IU	0.14	P3以下	2017-06-01	女	水剂	4.93908	7.28268	4	>3, <=6岁	1	依从性>=80%	依从性>=85%	依从性>=86%	依从性>=90%	1	1	1	1	苏南	P3以下	>2年	0
GHE01070	无锡市	578	2023-04-08	2024-11-19	591	578	-13	GH30IU	0.16	P10-P25	2014-01-21	女	水剂	9.21013	10.8282	9	>6, <=12岁	0.978003	依从性>=80%	依从性>=85%	依从性>=86%	依从性>=90%	1	1	1	1	苏南	P3-P25	1~2年	0
GHE01071	苏州市	719	2023-04-27	2025-04-23	727	719	-8	GH30IU	0.13	P3-P10	2012-02-17	男	水剂	11.1896	13.18	11	>6, <=12岁	0.988996	依从性>=80%	依从性>=85%	依从性>=86%	依从性>=90%	1	1	1	1	苏南	P3-P25	1~2年	0
GHE01072	南京市	715	2022-11-12	2024-11-01	720	715	-5	GH30IU	0.16	P3以下	2013-09-11	女	水剂	9.16906	11.1403	9	>6, <=12岁	0.993056	依从性>=80%	依从性>=85%	依从性>=86%	依从性>=90%	1	1	1	1	苏南	P3以下	1~2年	0
GHE01073	苏州市	501	2023-03-18	2024-09-11	543	501	-42	GH30IU	0.14	P3以下	2015-05-30	男	水剂	7.80014	9.28679	7	>6, <=12岁	0.922652	依从性>=80%	依从性>=85%	依从性>=86%	依从性>=90%	1	1	1	1	苏南	P3以下	1~2年	0
GHE01074	无锡市	919	2021-12-18	2024-09-16	1003	919	-84	GH30IU	0.18	P3以下	2014-08-31	男	水剂	7.29911	10.0452	7	>6, <=12岁	0.916251	依从性>=80%	依从性>=85%	依从性>=86%	依从性>=90%	1	1	1	1	苏南	P3以下	>2年	0
GHE01075	南京市	429	2023-09-06	2024-11-08	429	429	0	GH30IU	0.15	P3-P10	2016-06-02	女	水剂	7.26078	8.43532	7	>6, <=12岁	1	依从性>=80%	依从性>=85%	依从性>=86%	依从性>=90%	1	1	1	1	苏南	P3-P25	1~2年	0
GHE01076	南京市	264	2023-10-17	2024-09-02	321	264	-57	GH30IU	0.13	P3-P10	2014-11-27	男	水剂	8.88706	9.76591	8	>6, <=12岁	0.82243	依从性>=80%	依从性<85%	依从性<86%	依从性<90%	1	0	0	0	苏南	P3-P25	<1年	0
GHE01077	苏州市	60	2024-07-13	2024-09-11	60	60	0	GH30IU	0.13	P3-P10	2012-10-26	女	水剂	11.7125	11.8768	11	>6, <=12岁	1	依从性>=80%	依从性>=85%	依从性>=86%	依从性>=90%	1	1	1	1	苏南	P3-P25	<1年	0
GHE01078	苏州市	1089	2021-07-31	2024-09-17	1144	1089	-55	GH30IU	0.15	P3以下	2016-05-14	男	水剂	5.21287	8.34497	5	>3, <=6岁	0.951923	依从性>=80%	依从性>=85%	依从性>=86%	依从性>=90%	1	1	1	1	苏南	P3以下	>2年	0
GHE01079	苏州市	111	2024-05-25	2024-09-13	111	111	0	GH30IU	0.15	P3-P10	2014-02-15	男	水剂	10.2724	10.5763	10	>6, <=12岁	1	依从性>=80%	依从性>=85%	依从性>=86%	依从性>=90%	1	1	1	1	苏南	P3-P25	<1年	0
GHE01080	常州市	382	2023-07-15	2024-08-27	409	382	-27	GH30IU	0.14	P3-P10	2015-01-15	女	水剂	8.49555	9.61533	8	>6, <=12岁	0.933985	依从性>=80%	依从性>=85%	依从性>=86%	依从性>=90%	1	1	1	1	苏南	P3-P25	1~2年	0
GHE01081	连云港市	30	2024-08-10	2024-09-09	30	30	0	GH30IU	0.14	P3以下	2019-10-24	男	水剂	4.79671	4.87885	4	>3, <=6岁	1	依从性>=80%	依从性>=85%	依从性>=86%	依从性>=90%	1	1	1	1	苏北	P3以下	<1年	0
GHE01082	苏州市	787	2022-09-13	2024-11-08	787	787	0	GH30IU	0.11	P3以下	2016-12-08	男	水剂	5.76318	7.91786	5	>3, <=6岁	1	依从性>=80%	依从性>=85%	依从性>=86%	依从性>=90%	1	1	1	1	苏南	P3以下	>2年	0
GHE01083	无锡市	606	2023-02-25	2024-10-27	610	606	-4	GH30IU	0.15	P25-P50	2011-08-09	男	水剂	11.5483	13.2183	11	>6, <=12岁	0.993443	依从性>=80%	依从性>=85%	依从性>=86%	依从性>=90%	1	1	1	1	苏南	P25以上	1~2年	0
GHE01084	无锡市	791	2022-07-11	2024-09-18	800	791	-9	GH30IU	0.11	P10-P25	2011-04-20	男	水剂	11.2252	13.4155	11	>6, <=12岁	0.98875	依从性>=80%	依从性>=85%	依从性>=86%	依从性>=90%	1	1	1	1	苏南	P3-P25	>2年	0
GHE01085	南通市	1060	2019-07-26	2024-08-18	1850	1060	-790	GH30IU	0.2		2010-03-28	男	水剂	9.32786	14.3929	9	>6, <=12岁	0.572973	依从性<80%	依从性<85%	依从性<86%	依从性<90%	0	0	0	0	苏中		>2年	0
GHE01086	徐州市	393	2023-08-15	2024-09-20	402	393	-9	GH30IU	0.16	P3以下	2012-01-16	女	水剂	11.5784	12.679	11	>6, <=12岁	0.977612	依从性>=80%	依从性>=85%	依从性>=86%	依从性>=90%	1	1	1	1	苏北	P3以下	1~2年	0
GHE01087	常州市	308	2023-10-17	2024-08-30	318	308	-10	GH30IU	0.15	P25-P50	2013-02-14	女	水剂	10.6694	11.54	10	>6, <=12岁	0.968553	依从性>=80%	依从性>=85%	依从性>=86%	依从性>=90%	1	1	1	1	苏南	P25以上	<1年	0
GHE01088	苏州市	597	2023-01-14	2024-09-02	597	597	0	GH30IU	0.14	P50-P75	2013-05-05	女	水剂	9.69473	11.3292	9	>6, <=12岁	1	依从性>=80%	依从性>=85%	依从性>=86%	依从性>=90%	1	1	1	1	苏南	P25以上	1~2年	0
GHE01089	南京市	256	2023-12-17	2024-08-31	258	256	-2	GH30IU	0.16	P75-P90	2013-09-24	女	水剂	10.2286	10.935	10	>6, <=12岁	0.992248	依从性>=80%	依从性>=85%	依从性>=86%	依从性>=90%	1	1	1	1	苏南	P25以上	<1年	0
GHE01090	常州市	1085	2021-01-09	2024-08-29	1328	1085	-243	GH30IU	0.15		2009-10-30	男	水剂	11.1951	14.8309	11	>6, <=12岁	0.817018	依从性>=80%	依从性<85%	依从性<86%	依从性<90%	1	0	0	0	苏南		>2年	0
GHE01091	连云港市	26	2024-07-27	2024-08-23	27	26	-1	GH30IU	0.17	P75-P90	2014-04-06	女	水剂	10.308	10.3819	10	>6, <=12岁	0.962963	依从性>=80%	依从性>=85%	依从性>=86%	依从性>=90%	1	1	1	1	苏北	P25以上	<1年	0
GHE01092	苏州市	502	2022-10-05	2024-08-29	694	502	-192	GH30IU	0.13	P3-P10	2011-12-04	女	水剂	10.8364	12.7365	10	>6, <=12岁	0.723343	依从性<80%	依从性<85%	依从性<86%	依从性<90%	0	0	0	0	苏南	P3-P25	1~2年	0
GHE01093	南通市	143	2024-04-19	2024-09-12	146	143	-3	GH30IU	0.12	P3-P10	2016-02-18	女	水剂	8.16701	8.56674	8	>6, <=12岁	0.979452	依从性>=80%	依从性>=85%	依从性>=86%	依从性>=90%	1	1	1	1	苏中	P3-P25	<1年	0
GHE01094	常州市	212	2021-08-07	2024-09-07	1127	212	-915	GH30IU	0.15	P3-P10	2011-09-15	女	水剂	9.89459	12.9802	9	>6, <=12岁	0.18811	依从性<80%	依从性<85%	依从性<86%	依从性<90%	0	0	0	0	苏南	P3-P25	<1年	0
GHE01095	南通市	1134	2021-07-05	2024-09-01	1154	1134	-20	GH30IU	0.11	P3以下	2012-03-08	女	水剂	9.32512	12.4846	9	>6, <=12岁	0.982669	依从性>=80%	依从性>=85%	依从性>=86%	依从性>=90%	1	1	1	1	苏中	P3以下	>2年	0
GHE01096	连云港市	376	2023-08-26	2024-09-25	396	376	-20	GH30IU	0.13	P10-P25	2012-02-24	女	水剂	11.5017	12.5859	11	>6, <=12岁	0.949495	依从性>=80%	依从性>=85%	依从性>=86%	依从性>=90%	1	1	1	1	苏北	P3-P25	1~2年	0
GHE01097	南京市	1800	2019-08-17	2024-08-30	1840	1800	-40	GH15IU	0.14		2015-02-26	男	水剂	4.47091	9.50856	4	>3, <=6岁	0.978261	依从性>=80%	依从性>=85%	依从性>=86%	依从性>=90%	1	1	1	1	苏南		>2年	0
GHE01098	苏州市	888	2021-03-27	2024-09-14	1267	888	-379	GH30IU	0.1	P3-P10	2014-01-19	男	水剂	7.18412	10.653	7	>6, <=12岁	0.700868	依从性<80%	依从性<85%	依从性<86%	依从性<90%	0	0	0	0	苏南	P3-P25	>2年	0
GHE01099	常州市	638	2022-07-23	2024-08-29	768	638	-130	GH30IU	0.16	P10-P25	2010-12-21	男	水剂	11.5866	13.6893	11	>6, <=12岁	0.830729	依从性>=80%	依从性<85%	依从性<86%	依从性<90%	1	0	0	0	苏南	P3-P25	1~2年	0
GHE01100	苏州市	660	2023-01-12	2024-11-02	660	660	0	GH30IU	0.14		2017-08-18	男	水剂	5.40178	7.20876	5	>3, <=6岁	1	依从性>=80%	依从性>=85%	依从性>=86%	依从性>=90%	1	1	1	1	苏南		1~2年	0
GHE01101	无锡市	987	2021-11-20	2024-09-19	1034	987	-47	GH30IU	0.15	P3-P10	2016-10-31	女	水剂	5.05407	7.88501	5	>3, <=6岁	0.954545	依从性>=80%	依从性>=85%	依从性>=86%	依从性>=90%	1	1	1	1	苏南	P3-P25	>2年	0
GHE01102	南通市	270	2023-12-01	2024-09-15	289	270	-19	GH30IU	0.13	P3以下	2013-04-27	男	水剂	10.5955	11.3867	10	>6, <=12岁	0.934256	依从性>=80%	依从性>=85%	依从性>=86%	依从性>=90%	1	1	1	1	苏中	P3以下	<1年	0
GHE01103	南通市	30	2024-08-18	2024-09-17	30	30	0	GH30IU	0.13	P3-P10	2014-09-25	男	水剂	9.89733	9.97947	9	>6, <=12岁	1	依从性>=80%	依从性>=85%	依从性>=86%	依从性>=90%	1	1	1	1	苏中	P3-P25	<1年	0
GHE01104	徐州市	688	2022-08-27	2024-09-12	747	688	-59	GH30IU	0.19	P50-P75	2011-03-30	女	水剂	11.4114	13.4565	11	>6, <=12岁	0.921017	依从性>=80%	依从性>=85%	依从性>=86%	依从性>=90%	1	1	1	1	苏北	P25以上	1~2年	0
GHE01105	连云港市	874	2022-01-28	2024-10-06	982	874	-108	GH30IU	0.17	P75-P90	2013-12-02	女	水剂	8.15606	10.8446	8	>6, <=12岁	0.89002	依从性>=80%	依从性>=85%	依从性>=86%	依从性<90%	1	1	1	0	苏北	P25以上	>2年	0
GHE01106	南京市	292	2023-12-19	2024-10-19	305	292	-13	GH30IU	0.14	P3以下	2014-02-02	女	水剂	9.87543	10.7105	9	>6, <=12岁	0.957377	依从性>=80%	依从性>=85%	依从性>=86%	依从性>=90%	1	1	1	1	苏南	P3以下	<1年	0
GHE01107	常州市	458	2023-04-04	2024-08-20	504	458	-46	GH30IU	0.13	P3-P10	2015-02-13	男	水剂	8.13689	9.51677	8	>6, <=12岁	0.90873	依从性>=80%	依从性>=85%	依从性>=86%	依从性>=90%	1	1	1	1	苏南	P3-P25	1~2年	0
GHE01108	常州市	36	2024-07-21	2024-08-26	36	36	0	GH30IU	0.14	P3以下	2016-11-07	女	水剂	7.70157	7.80014	7	>6, <=12岁	1	依从性>=80%	依从性>=85%	依从性>=86%	依从性>=90%	1	1	1	1	苏南	P3以下	<1年	0
GHE01109	南京市	664	2022-10-25	2024-09-13	689	664	-25	GH30IU	0.15	P3以下	2015-07-14	女	水剂	7.28268	9.16906	7	>6, <=12岁	0.963716	依从性>=80%	依从性>=85%	依从性>=86%	依从性>=90%	1	1	1	1	苏南	P3以下	1~2年	0
GHE01110	泰州市	381	2023-09-02	2024-09-17	381	381	0	GH30IU	0.17	P3以下	2015-03-09	女	水剂	8.4846	9.52772	8	>6, <=12岁	1	依从性>=80%	依从性>=85%	依从性>=86%	依从性>=90%	1	1	1	1	苏中	P3以下	1~2年	0
GHE01111	苏州市	121	2024-05-12	2024-09-14	125	121	-4	GH30IU	0.13	P25-P50	2014-11-01	女	水剂	9.52772	9.86995	9	>6, <=12岁	0.968	依从性>=80%	依从性>=85%	依从性>=86%	依从性>=90%	1	1	1	1	苏南	P25以上	<1年	0
GHE01112	南京市	368	2023-08-09	2024-09-04	392	368	-24	GH30IU	0.18	P50-P75	2010-08-28	男	水剂	12.9473	14.0205	12	>12, <=18岁	0.938776	依从性>=80%	依从性>=85%	依从性>=86%	依从性>=90%	1	1	1	1	苏南	P25以上	1~2年	0
GHE01113	南京市	684	2022-11-10	2024-09-24	684	684	0	GH30IU	0.15	P3以下	2017-05-01	女	水剂	5.52772	7.40041	5	>3, <=6岁	1	依从性>=80%	依从性>=85%	依从性>=86%	依从性>=90%	1	1	1	1	苏南	P3以下	1~2年	0
GHE01114	南京市	586	2022-11-12	2024-08-31	658	586	-72	GH30IU	0.13	P3以下	2014-09-10	女	水剂	8.17248	9.97399	8	>6, <=12岁	0.890578	依从性>=80%	依从性>=85%	依从性>=86%	依从性<90%	1	1	1	0	苏南	P3以下	1~2年	0
GHE01115	泰州市	1493	2020-09-09	2024-11-12	1525	1493	-32	GH30IU	0.21		2010-10-25	男	水剂	9.87543	14.0507	9	>6, <=12岁	0.979016	依从性>=80%	依从性>=85%	依从性>=86%	依从性>=90%	1	1	1	1	苏中		>2年	0
GHE01116	苏州市	99	2024-06-02	2024-09-09	99	99	0	GH30IU	0.11	P3以下	2011-01-08	男	水剂	13.399	13.6701	13	>12, <=18岁	1	依从性>=80%	依从性>=85%	依从性>=86%	依从性>=90%	1	1	1	1	苏南	P3以下	<1年	0
GHE01117	徐州市	642	2022-08-23	2024-08-26	734	642	-92	GH30IU	0.15	P3以下	2013-07-17	男	水剂	9.10062	11.1102	9	>6, <=12岁	0.874659	依从性>=80%	依从性>=85%	依从性>=86%	依从性<90%	1	1	1	0	苏北	P3以下	1~2年	0
GHE01118	苏州市	33	2024-08-05	2024-09-07	33	33	0	GH30IU	0.17	P10-P25	2011-12-13	女	水剂	12.6461	12.7365	12	>12, <=18岁	1	依从性>=80%	依从性>=85%	依从性>=86%	依从性>=90%	1	1	1	1	苏南	P3-P25	<1年	0
GHE01119	南京市	390	2023-09-05	2024-10-05	396	390	-6	GH30IU	0.18	P3以下	2018-07-06	男	水剂	5.16632	6.25051	5	>3, <=6岁	0.984848	依从性>=80%	依从性>=85%	依从性>=86%	依从性>=90%	1	1	1	1	苏南	P3以下	1~2年	0
GHE01120	常州市	50	2024-07-20	2024-09-16	58	50	-8	GH30IU	0.14	P3-P10	2015-04-07	男	水剂	9.28679	9.44559	9	>6, <=12岁	0.862069	依从性>=80%	依从性>=85%	依从性>=86%	依从性<90%	1	1	1	0	苏南	P3-P25	<1年	0
GHE01121	镇江市	383	2023-07-23	2024-09-01	406	383	-23	GH30IU	0.15	P3以下	2018-11-29	男	水剂	4.64613	5.7577	4	>3, <=6岁	0.94335	依从性>=80%	依从性>=85%	依从性>=86%	依从性>=90%	1	1	1	1	苏南	P3以下	1~2年	0
GHE01122	南京市	1235	2021-03-31	2024-09-07	1256	1235	-21	GH30IU	0.18	P3-P10	2010-12-09	女	水剂	10.308	13.7467	10	>6, <=12岁	0.98328	依从性>=80%	依从性>=85%	依从性>=86%	依从性>=90%	1	1	1	1	苏南	P3-P25	>2年	0
GHE01123	苏州市	99	2024-05-17	2024-08-24	99	99	0	GH30IU	0.14	P50-P75	2010-12-07	男	水剂	13.4428	13.7139	13	>12, <=18岁	1	依从性>=80%	依从性>=85%	依从性>=86%	依从性>=90%	1	1	1	1	苏南	P25以上	<1年	0
GHE01124	泰州市	307	2023-11-05	2024-09-17	317	307	-10	GH30IU	0.15	P10-P25	2012-11-23	女	水剂	10.9487	11.8166	10	>6, <=12岁	0.968454	依从性>=80%	依从性>=85%	依从性>=86%	依从性>=90%	1	1	1	1	苏中	P3-P25	<1年	0
GHE01125	南京市	404	2022-06-25	2024-09-30	828	404	-424	GH30IU	0.19	P50-P75	2014-02-07	女	水剂	8.37782	10.6448	8	>6, <=12岁	0.487923	依从性<80%	依从性<85%	依从性<86%	依从性<90%	0	0	0	0	苏南	P25以上	1~2年	0
GHE01126	常州市	1190	2021-03-26	2024-09-03	1257	1190	-67	GH30IU	0.13	P3以下	2018-01-08	女	水剂	3.2115	6.65298	3	>3, <=6岁	0.946698	依从性>=80%	依从性>=85%	依从性>=86%	依从性>=90%	1	1	1	1	苏南	P3以下	>2年	0
GHE01127	扬州市	199	2024-02-05	2024-09-13	221	199	-22	GH30IU	0.17	P10-P25	2012-07-06	女	水剂	11.5838	12.1889	11	>6, <=12岁	0.900452	依从性>=80%	依从性>=85%	依从性>=86%	依从性>=90%	1	1	1	1	苏中	P3-P25	<1年	0
GHE01128	苏州市	114	2024-06-04	2024-09-26	114	114	0	GH30IU	0.12	P3以下	2016-07-01	男	水剂	7.92608	8.23819	7	>6, <=12岁	1	依从性>=80%	依从性>=85%	依从性>=86%	依从性>=90%	1	1	1	1	苏南	P3以下	<1年	0
GHE01129	苏州市	243	2024-01-24	2024-10-12	262	243	-19	GH30IU	0.13	P10-P25	2013-08-24	男	水剂	10.4175	11.1348	10	>6, <=12岁	0.927481	依从性>=80%	依从性>=85%	依从性>=86%	依从性>=90%	1	1	1	1	苏南	P3-P25	<1年	0
GHE01130	苏州市	1123	2020-07-28	2024-10-04	1529	1123	-406	GH30IU	0.15		2015-12-28	女	水剂	4.58316	8.76934	4	>3, <=6岁	0.734467	依从性<80%	依从性<85%	依从性<86%	依从性<90%	0	0	0	0	苏南		>2年	0
GHE01131	南京市	742	2022-09-01	2024-09-12	742	742	0	GH30IU	0.19	P3-P10	2008-08-16	男	水剂	14.0424	16.0739	14	>12, <=18岁	1	依从性>=80%	依从性>=85%	依从性>=86%	依从性>=90%	1	1	1	1	苏南	P3-P25	>2年	0
GHE01132	南京市	596	2022-12-07	2024-08-29	631	596	-35	GH30IU	0.19	P25-P50	2013-09-23	女	水剂	9.20465	10.9322	9	>6, <=12岁	0.944532	依从性>=80%	依从性>=85%	依从性>=86%	依从性>=90%	1	1	1	1	苏南	P25以上	1~2年	0
GHE01133	淮安市	1015	2021-09-25	2024-08-21	1061	1015	-46	GH30IU	0.18	P3以下	2011-10-19	女	水剂	9.93566	12.8405	9	>6, <=12岁	0.956645	依从性>=80%	依从性>=85%	依从性>=86%	依从性>=90%	1	1	1	1	苏北	P3以下	>2年	0
GHE01134	泰州市	75	2024-07-19	2024-10-03	76	75	-1	GH30IU	0.16	P10-P25	2012-05-20	女	水剂	12.1643	12.3723	12	>12, <=18岁	0.986842	依从性>=80%	依从性>=85%	依从性>=86%	依从性>=90%	1	1	1	1	苏中	P3-P25	<1年	0
GHE01135	连云港市	399	2023-07-17	2024-09-01	412	399	-13	GH30IU	0.15	P3-P10	2014-06-29	男	水剂	9.0486	10.1766	9	>6, <=12岁	0.968447	依从性>=80%	依从性>=85%	依从性>=86%	依从性>=90%	1	1	1	1	苏北	P3-P25	1~2年	0
GHE01136	泰州市	623	2022-09-19	2024-08-18	699	623	-76	GH30IU	0.17	P3-P10	2011-01-13	男	水剂	11.6824	13.5962	11	>6, <=12岁	0.891273	依从性>=80%	依从性>=85%	依从性>=86%	依从性<90%	1	1	1	0	苏中	P3-P25	1~2年	0
GHE01137	苏州市	950	2022-06-09	2025-01-17	953	950	-3	GH30IU	0.18	P90-P97	2012-12-21	男	水剂	9.46475	12.0739	9	>6, <=12岁	0.996852	依从性>=80%	依从性>=85%	依从性>=86%	依从性>=90%	1	1	1	1	苏南	P25以上	>2年	0
GHE01138	常州市	609	2022-11-21	2024-08-24	642	609	-33	GH30IU	0.14	P3以下	2013-08-12	女	水剂	9.27584	11.0335	9	>6, <=12岁	0.948598	依从性>=80%	依从性>=85%	依从性>=86%	依从性>=90%	1	1	1	1	苏南	P3以下	1~2年	0
GHE01139	南京市	240	2023-09-09	2024-08-25	351	240	-111	GH30IU	0.16	P3以下	2015-04-25	女	水剂	8.37509	9.33607	8	>6, <=12岁	0.683761	依从性<80%	依从性<85%	依从性<86%	依从性<90%	0	0	0	0	苏南	P3以下	<1年	0
GHE01140	无锡市	1591	2020-05-02	2024-09-10	1592	1591	-1	GH30IU	0.18		2014-08-07	男	水剂	5.7358	10.0945	5	>3, <=6岁	0.999372	依从性>=80%	依从性>=85%	依从性>=86%	依从性>=90%	1	1	1	1	苏南		>2年	0
GHE01142	苏州市	95	2024-06-09	2024-09-12	95	95	0	GH30IU	0.15	P3-P10	2012-09-23	女	水剂	11.7098	11.9699	11	>6, <=12岁	1	依从性>=80%	依从性>=85%	依从性>=86%	依从性>=90%	1	1	1	1	苏南	P3-P25	<1年	0
GHE01143	泰州市	120	2024-04-30	2024-08-28	120	120	0	GH30IU	0.16	P3以下	2018-03-19	女	水剂	6.11636	6.4449	6	>6, <=12岁	1	依从性>=80%	依从性>=85%	依从性>=86%	依从性>=90%	1	1	1	1	苏中	P3以下	<1年	0
GHE01144	南京市	1673	2019-11-27	2024-08-24	1732	1673	-59	GH30IU	0.18		2011-01-17	女	水剂	8.85969	13.6016	8	>6, <=12岁	0.965935	依从性>=80%	依从性>=85%	依从性>=86%	依从性>=90%	1	1	1	1	苏南		>2年	0
GHE01145	常州市	441	2023-03-11	2024-08-20	528	441	-87	GH30IU	0.15	P3以下	2011-12-08	男	水剂	11.2553	12.7009	11	>6, <=12岁	0.835227	依从性>=80%	依从性<85%	依从性<86%	依从性<90%	1	0	0	0	苏南	P3以下	1~2年	0
GHE01146	南京市	832	2022-03-10	2024-08-17	891	832	-59	GH30IU	0.16	P50-P75	2010-01-28	男	水剂	12.1123	14.5517	12	>12, <=18岁	0.933782	依从性>=80%	依从性>=85%	依从性>=86%	依从性>=90%	1	1	1	1	苏南	P25以上	>2年	0
GHE01147	苏州市	130	2024-05-05	2024-09-12	130	130	0	GH30IU	0.15	P3-P10	2012-05-16	男	水剂	11.9699	12.3258	11	>6, <=12岁	1	依从性>=80%	依从性>=85%	依从性>=86%	依从性>=90%	1	1	1	1	苏南	P3-P25	<1年	0
GHE01148	宿迁市	369	2023-08-08	2024-09-06	395	369	-26	GH30IU	0.14	P3-P10	2011-03-12	男	水剂	12.4079	13.4894	12	>12, <=18岁	0.934177	依从性>=80%	依从性>=85%	依从性>=86%	依从性>=90%	1	1	1	1	苏北	P3-P25	1~2年	0
GHE01149	南京市	64	2024-07-19	2024-09-21	64	64	0	GH15IU	0.1	P3以下	2020-10-23	男	水剂	3.73717	3.91239	3	>3, <=6岁	1	依从性>=80%	依从性>=85%	依从性>=86%	依从性>=90%	1	1	1	1	苏南	P3以下	<1年	0
GHE01150	南京市	399	2023-10-07	2024-11-09	399	399	0	GH30IU	0.13	P3以下	2012-11-03	男	水剂	10.924	12.0164	10	>6, <=12岁	1	依从性>=80%	依从性>=85%	依从性>=86%	依从性>=90%	1	1	1	1	苏南	P3以下	1~2年	0
GHE01151	苏州市	864	2022-02-06	2024-09-08	945	864	-81	GH30IU	0.16	P3以下	2014-12-23	男	水剂	7.12389	9.71116	7	>6, <=12岁	0.914286	依从性>=80%	依从性>=85%	依从性>=86%	依从性>=90%	1	1	1	1	苏南	P3以下	>2年	0
GHE01152	常州市	932	2022-02-11	2024-09-11	943	932	-11	GH30IU	0.15	P3以下	2012-06-27	男	水剂	9.62628	12.2081	9	>6, <=12岁	0.988335	依从性>=80%	依从性>=85%	依从性>=86%	依从性>=90%	1	1	1	1	苏南	P3以下	>2年	0
GHE01153	苏州市	458	2023-06-18	2024-09-26	466	458	-8	GH30IU	0.15	P10-P25	2014-07-07	男	水剂	8.9473	10.2231	8	>6, <=12岁	0.982833	依从性>=80%	依从性>=85%	依从性>=86%	依从性>=90%	1	1	1	1	苏南	P3-P25	1~2年	0
GHE01154	连云港市	353	2023-09-07	2024-10-07	396	353	-43	GH30IU	0.13	P3以下	2013-12-17	男	水剂	9.72211	10.8063	9	>6, <=12岁	0.891414	依从性>=80%	依从性>=85%	依从性>=86%	依从性<90%	1	1	1	0	苏北	P3以下	<1年	0
GHE01155	南京市	651	2019-12-12	2024-11-15	1800	651	-1149	GH30IU	0.17		2013-08-24	男	水剂	6.29979	11.2279	6	>6, <=12岁	0.361667	依从性<80%	依从性<85%	依从性<86%	依从性<90%	0	0	0	0	苏南		1~2年	0
GHE01156	苏州市	290	2023-12-12	2024-10-04	297	290	-7	GH30IU	0.15	P3以下	2014-11-15	男	水剂	9.07324	9.88638	9	>6, <=12岁	0.976431	依从性>=80%	依从性>=85%	依从性>=86%	依从性>=90%	1	1	1	1	苏南	P3以下	<1年	0
GHE01157	常州市	664	2022-09-28	2024-08-21	693	664	-29	GH30IU	0.15	P25-P50	2014-08-25	女	水剂	8.09309	9.99042	8	>6, <=12岁	0.958153	依从性>=80%	依从性>=85%	依从性>=86%	依从性>=90%	1	1	1	1	苏南	P25以上	1~2年	0
GHE01158	无锡市	133	2024-04-29	2024-09-12	136	133	-3	GH30IU	0.16	P25-P50	2011-05-15	男	水剂	12.9582	13.3306	12	>12, <=18岁	0.977941	依从性>=80%	依从性>=85%	依从性>=86%	依从性>=90%	1	1	1	1	苏南	P25以上	<1年	0
GHE01159	苏州市	880	2022-04-13	2024-09-09	880	880	0	GH30IU	0.16	P3以下	2012-08-30	男	水剂	9.61807	12.0274	9	>6, <=12岁	1	依从性>=80%	依从性>=85%	依从性>=86%	依从性>=90%	1	1	1	1	苏南	P3以下	>2年	0
GHE01160	南京市	427	2023-02-27	2024-08-27	547	427	-120	GH30IU	0.2	P3-P10	2008-07-01	男	水剂	14.6585	16.1561	14	>12, <=18岁	0.780622	依从性<80%	依从性<85%	依从性<86%	依从性<90%	0	0	0	0	苏南	P3-P25	1~2年	0
GHE01161	苏州市	627	2023-02-17	2024-11-05	627	627	0	GH30IU	0.17	P10-P25	2010-04-25	女	水剂	12.8159	14.5325	12	>12, <=18岁	1	依从性>=80%	依从性>=85%	依从性>=86%	依从性>=90%	1	1	1	1	苏南	P3-P25	1~2年	0
GHE01162	扬州市	286	2020-04-30	2024-09-10	1594	286	-1308	GH30IU	0.15		2010-04-06	男	水剂	10.0671	14.4312	10	>6, <=12岁	0.179423	依从性<80%	依从性<85%	依从性<86%	依从性<90%	0	0	0	0	苏中		<1年	0
GHE01163	淮安市	795	2022-07-04	2024-09-17	806	795	-11	GH30IU	0.2	P3以下	2010-05-30	男	水剂	12.0958	14.3025	12	>12, <=18岁	0.986352	依从性>=80%	依从性>=85%	依从性>=86%	依从性>=90%	1	1	1	1	苏北	P3以下	>2年	0
GHE01164	苏州市	276	2023-12-16	2024-09-17	276	276	0	GH30IU	0.19	P10-P25	2010-04-21	男	水剂	13.6537	14.4093	13	>12, <=18岁	1	依从性>=80%	依从性>=85%	依从性>=86%	依从性>=90%	1	1	1	1	苏南	P3-P25	<1年	0
GHE01165	苏州市	449	2015-12-10	2024-09-17	3204	449	-2755	GH30IU	0.15		2010-04-17	男	水剂	5.64819	14.4203	5	>3, <=6岁	0.140137	依从性<80%	依从性<85%	依从性<86%	依从性<90%	0	0	0	0	苏南		1~2年	0
GHE01166	南京市	356	2023-09-12	2024-09-04	358	356	-2	GH30IU	0.15	P3以下	2013-05-15	男	水剂	10.3272	11.3073	10	>6, <=12岁	0.994413	依从性>=80%	依从性>=85%	依从性>=86%	依从性>=90%	1	1	1	1	苏南	P3以下	<1年	0
GHE01167	泰州市	830	2022-02-26	2024-08-20	906	830	-76	GH30IU	0.18	P10-P25	2012-03-29	男	水剂	9.91376	12.3943	9	>6, <=12岁	0.916115	依从性>=80%	依从性>=85%	依从性>=86%	依从性>=90%	1	1	1	1	苏中	P3-P25	>2年	0
GHE01168	南通市	903	2022-02-28	2024-08-22	906	903	-3	GH30IU	0.14	P3以下	2012-06-14	男	水剂	9.70842	12.1889	9	>6, <=12岁	0.996689	依从性>=80%	依从性>=85%	依从性>=86%	依从性>=90%	1	1	1	1	苏中	P3以下	>2年	0
GHE01170	苏州市	564	2023-02-08	2024-08-27	566	564	-2	GH30IU	0.17	P3-P10	2009-08-31	男	水剂	13.4401	14.9897	13	>12, <=18岁	0.996466	依从性>=80%	依从性>=85%	依从性>=86%	依从性>=90%	1	1	1	1	苏南	P3-P25	1~2年	0
GHE01171	苏州市	322	2023-08-08	2024-09-18	407	322	-85	GH30IU	0.15	P75-P90	2013-12-14	女	水剂	9.64819	10.7625	9	>6, <=12岁	0.791155	依从性<80%	依从性<85%	依从性<86%	依从性<90%	0	0	0	0	苏南	P25以上	<1年	0
GHE01172	苏州市	733	2022-09-14	2024-09-16	733	733	0	GH30IU	0.14	P97以上	2012-11-21	女	水剂	9.81246	11.8193	9	>6, <=12岁	1	依从性>=80%	依从性>=85%	依从性>=86%	依从性>=90%	1	1	1	1	苏南	P25以上	>2年	0
GHE01173	无锡市	72	2024-07-07	2024-09-17	72	72	0	GH30IU	0.13	P3以下	2018-07-26	女	水剂	5.94935	6.14648	5	>3, <=6岁	1	依从性>=80%	依从性>=85%	依从性>=86%	依从性>=90%	1	1	1	1	苏南	P3以下	<1年	0
GHE01174	苏州市	508	2023-03-04	2024-09-03	549	508	-41	GH30IU	0.14	P3以下	2015-01-11	女	水剂	8.14237	9.64545	8	>6, <=12岁	0.925319	依从性>=80%	依从性>=85%	依从性>=86%	依从性>=90%	1	1	1	1	苏南	P3以下	1~2年	0
GHE01175	淮安市	218	2023-11-12	2024-08-17	279	218	-61	GH30IU	0.18	P10-P25	2011-07-06	女	水剂	12.3532	13.117	12	>12, <=18岁	0.781362	依从性<80%	依从性<85%	依从性<86%	依从性<90%	0	0	0	0	苏北	P3-P25	<1年	0
GHE01176	南京市	146	2024-02-19	2024-08-31	194	146	-48	GH30IU	0.13	P10-P25	2013-05-21	男	水剂	10.7488	11.2799	10	>6, <=12岁	0.752577	依从性<80%	依从性<85%	依从性<86%	依从性<90%	0	0	0	0	苏南	P3-P25	<1年	0
GHE01177	南京市	52	2024-07-16	2024-09-14	60	52	-8	GH30IU	0.16	P90-P97	2015-01-26	女	水剂	9.47023	9.6345	9	>6, <=12岁	0.866667	依从性>=80%	依从性>=85%	依从性>=86%	依从性<90%	1	1	1	0	苏南	P25以上	<1年	0
GHE01178	扬州市	60	2024-07-02	2024-09-02	62	60	-2	GH30IU	0.16	P10-P25	2014-08-26	男	水剂	9.85079	10.0205	9	>6, <=12岁	0.967742	依从性>=80%	依从性>=85%	依从性>=86%	依从性>=90%	1	1	1	1	苏中	P3-P25	<1年	0
GHE01179	无锡市	168	2024-03-16	2024-08-31	168	168	0	GH30IU	0.22	P50-P75	2010-12-23	男	水剂	13.2293	13.6893	13	>12, <=18岁	1	依从性>=80%	依从性>=85%	依从性>=86%	依从性>=90%	1	1	1	1	苏南	P25以上	<1年	0
GHE01180	南京市	521	2020-10-10	2024-08-28	1418	521	-897	GH30IU	0.15		2012-11-11	女	水剂	7.91239	11.7947	7	>6, <=12岁	0.367419	依从性<80%	依从性<85%	依从性<86%	依从性<90%	0	0	0	0	苏南		1~2年	0
GHE01181	南京市	262	2023-11-15	2024-09-15	305	262	-43	GH30IU	0.18	P3-P10	2011-03-21	男	水剂	12.6543	13.4894	12	>12, <=18岁	0.859016	依从性>=80%	依从性>=85%	依从性<86%	依从性<90%	1	1	0	0	苏南	P3-P25	<1年	0
GHE01182	南京市	370	2023-07-24	2024-11-01	466	370	-96	GH30IU	0.14	P3以下	2016-02-13	女	水剂	7.44148	8.71732	7	>6, <=12岁	0.793991	依从性<80%	依从性<85%	依从性<86%	依从性<90%	0	0	0	0	苏南	P3以下	1~2年	0
GHE01183	苏州市	343	2023-07-17	2024-08-23	403	343	-60	GH30IU	0.19	P25-P50	2012-02-27	男	水剂	11.384	12.4873	11	>6, <=12岁	0.851117	依从性>=80%	依从性>=85%	依从性<86%	依从性<90%	1	1	0	0	苏南	P25以上	<1年	0
GHE01184	南京市	519	2023-03-10	2024-09-05	545	519	-26	GH30IU	0.14	P3以下	2019-12-15	女	水剂	3.2334	4.72553	3	>3, <=6岁	0.952294	依从性>=80%	依从性>=85%	依从性>=86%	依从性>=90%	1	1	1	1	苏南	P3以下	1~2年	0
GHE01185	南通市	1068	2021-09-03	2024-08-17	1079	1068	-11	GH30IU	0.15	P3-P10	2012-03-06	男	水剂	9.49487	12.449	9	>6, <=12岁	0.989805	依从性>=80%	依从性>=85%	依从性>=86%	依从性>=90%	1	1	1	1	苏中	P3-P25	>2年	0
GHE01186	南京市	267	2023-11-10	2024-08-26	290	267	-23	GH30IU	0.19	P97以上	2012-02-18	男	水剂	11.7262	12.5202	11	>6, <=12岁	0.92069	依从性>=80%	依从性>=85%	依从性>=86%	依从性>=90%	1	1	1	1	苏南	P25以上	<1年	0
GHE01187	无锡市	858	2022-09-28	2025-02-09	865	858	-7	GH30IU	0.15	P10-P25	2012-08-11	男	水剂	10.13	12.4983	10	>6, <=12岁	0.991908	依从性>=80%	依从性>=85%	依从性>=86%	依从性>=90%	1	1	1	1	苏南	P3-P25	>2年	0
GHE01188	南京市	938	2022-02-28	2024-10-05	950	938	-12	GH30IU	0.16	P10-P25	2012-12-30	女	水剂	9.16359	11.7645	9	>6, <=12岁	0.987368	依从性>=80%	依从性>=85%	依从性>=86%	依从性>=90%	1	1	1	1	苏南	P3-P25	>2年	0
GHE01189	苏州市	774	2022-11-27	2025-01-20	785	774	-11	GH30IU	0.19	P3-P10	2012-03-20	女	水剂	10.6886	12.8378	10	>6, <=12岁	0.985987	依从性>=80%	依从性>=85%	依从性>=86%	依从性>=90%	1	1	1	1	苏南	P3-P25	>2年	0
GHE01190	常州市	714	2022-08-06	2024-08-20	745	714	-31	GH30IU	0.16	P3-P10	2012-11-07	女	水剂	9.74401	11.7837	9	>6, <=12岁	0.958389	依从性>=80%	依从性>=85%	依从性>=86%	依从性>=90%	1	1	1	1	苏南	P3-P25	1~2年	0
GHE01191	苏州市	902	2021-12-01	2024-09-02	1006	902	-104	GH30IU	0.2	P25-P50	2011-08-11	男	水剂	10.308	13.0623	10	>6, <=12岁	0.89662	依从性>=80%	依从性>=85%	依从性>=86%	依从性<90%	1	1	1	0	苏南	P25以上	>2年	0
GHE01192	扬州市	194	2019-08-18	2024-09-10	1850	194	-1656	GH30IU	0.15		2012-08-02	女	水剂	7.04175	12.1068	7	>6, <=12岁	0.104865	依从性<80%	依从性<85%	依从性<86%	依从性<90%	0	0	0	0	苏中		<1年	0
GHE01193	南京市	486	2023-04-12	2024-09-06	513	486	-27	GH30IU	0.09	P3-P10	2018-08-22	男	水剂	4.63792	6.04244	4	>3, <=6岁	0.947368	依从性>=80%	依从性>=85%	依从性>=86%	依从性>=90%	1	1	1	1	苏南	P3-P25	1~2年	0
GHE01194	淮安市	228	2023-11-05	2024-09-01	301	228	-73	GH30IU	0.13	P75-P90	2014-11-15	女	水剂	8.97194	9.79603	8	>6, <=12岁	0.757475	依从性<80%	依从性<85%	依从性<86%	依从性<90%	0	0	0	0	苏北	P25以上	<1年	0
GHE01195	南京市	1050	2021-03-22	2024-09-04	1262	1050	-212	GH30IU	0.18	P50-P75	2011-06-16	女	水剂	9.76591	13.2211	9	>6, <=12岁	0.832013	依从性>=80%	依从性<85%	依从性<86%	依从性<90%	1	0	0	0	苏南	P25以上	>2年	0
GHE01196	徐州市	223	2024-02-19	2024-09-29	223	223	0	GH30IU	0.16	P75-P90	2015-12-21	女	水剂	8.16427	8.77481	8	>6, <=12岁	1	依从性>=80%	依从性>=85%	依从性>=86%	依从性>=90%	1	1	1	1	苏北	P25以上	<1年	0
GHE01197	苏州市	1153	2019-06-22	2024-10-20	1947	1153	-794	GH30IU	0.11		2014-12-09	男	水剂	4.53388	9.86448	4	>3, <=6岁	0.592193	依从性<80%	依从性<85%	依从性<86%	依从性<90%	0	0	0	0	苏南		>2年	0
GHE01198	扬州市	801	2022-05-03	2024-08-28	848	801	-47	GH30IU	0.12	P3以下	2011-07-24	男	水剂	10.7762	13.0979	10	>6, <=12岁	0.944575	依从性>=80%	依从性>=85%	依从性>=86%	依从性>=90%	1	1	1	1	苏中	P3以下	>2年	0
GHE01199	无锡市	508	2023-05-07	2024-10-01	513	508	-5	GH30IU	0.22	P50-P75	2011-04-29	男	水剂	12.0219	13.4264	12	>12, <=18岁	0.990253	依从性>=80%	依从性>=85%	依从性>=86%	依从性>=90%	1	1	1	1	苏南	P25以上	1~2年	0
GHE01200	苏州市	637	2022-09-17	2024-09-27	741	637	-104	GH30IU	0.14	P10-P25	2010-04-01	男	水剂	12.4627	14.4914	12	>12, <=18岁	0.859649	依从性>=80%	依从性>=85%	依从性<86%	依从性<90%	1	1	0	0	苏南	P3-P25	1~2年	0
GHE01201	南京市	88	2024-06-23	2024-09-19	88	88	0	GH30IU	0.17	P25-P50	2011-02-09	男	水剂	13.3689	13.6099	13	>12, <=18岁	1	依从性>=80%	依从性>=85%	依从性>=86%	依从性>=90%	1	1	1	1	苏南	P25以上	<1年	0
GHE01202	苏州市	2106	2019-08-08	2025-05-14	2106	2106	0	GH30IU	0.16		2010-12-24	男	水剂	8.62149	14.3874	8	>6, <=12岁	1	依从性>=80%	依从性>=85%	依从性>=86%	依从性>=90%	1	1	1	1	苏南		>2年	0
GHE01203	南通市	1208	2021-05-22	2024-10-28	1255	1208	-47	GH30IU	0.14	P3以下	2013-03-16	男	水剂	8.18344	11.6194	8	>6, <=12岁	0.96255	依从性>=80%	依从性>=85%	依从性>=86%	依从性>=90%	1	1	1	1	苏中	P3以下	>2年	0
GHE01204	苏州市	1512	2019-08-08	2024-10-13	1893	1512	-381	GH30IU	0.16		2010-12-24	男	水剂	8.62149	13.8042	8	>6, <=12岁	0.798732	依从性<80%	依从性<85%	依从性<86%	依从性<90%	0	0	0	0	苏南		>2年	0
GHE01205	常州市	447	2023-07-08	2024-09-27	447	447	0	GH30IU	0.14	P3以下	2016-11-09	男	水剂	6.65845	7.88227	6	>6, <=12岁	1	依从性>=80%	依从性>=85%	依从性>=86%	依从性>=90%	1	1	1	1	苏南	P3以下	1~2年	0
GHE01206	常州市	829	2022-05-13	2024-09-06	847	829	-18	GH30IU	0.2	P25-P50	2011-08-23	男	水剂	10.7214	13.0404	10	>6, <=12岁	0.978749	依从性>=80%	依从性>=85%	依从性>=86%	依从性>=90%	1	1	1	1	苏南	P25以上	>2年	0
GHE01207	南通市	160	2024-03-17	2024-08-29	165	160	-5	GH30IU	0.13	P3-P10	2015-07-17	女	水剂	8.66804	9.11978	8	>6, <=12岁	0.969697	依从性>=80%	依从性>=85%	依从性>=86%	依从性>=90%	1	1	1	1	苏中	P3-P25	<1年	0
GHE01208	常州市	586	2022-12-10	2024-09-05	635	586	-49	GH30IU	0.13	P3-P10	2014-01-12	女	水剂	8.90897	10.6475	8	>6, <=12岁	0.922835	依从性>=80%	依从性>=85%	依从性>=86%	依从性>=90%	1	1	1	1	苏南	P3-P25	1~2年	0
GHE01209	南京市	461	2023-05-22	2024-09-09	476	461	-15	GH30IU	0.15	P3以下	2016-12-23	女	水剂	6.40931	7.71253	6	>6, <=12岁	0.968487	依从性>=80%	依从性>=85%	依从性>=86%	依从性>=90%	1	1	1	1	苏南	P3以下	1~2年	0
GHE01210	扬州市	830	2022-09-04	2024-12-18	836	830	-6	GH30IU	0.05	P25-P50	2011-08-18	男	水剂	11.0472	13.3361	11	>6, <=12岁	0.992823	依从性>=80%	依从性>=85%	依从性>=86%	依从性>=90%	1	1	1	1	苏中	P25以上	>2年	0
GHE01211	淮安市	159	2024-03-16	2024-08-29	166	159	-7	GH30IU	0.15	P3-P10	2017-03-06	女	水剂	7.02806	7.48255	7	>6, <=12岁	0.957831	依从性>=80%	依从性>=85%	依从性>=86%	依从性>=90%	1	1	1	1	苏北	P3-P25	<1年	0
GHE01212	徐州市	439	2023-08-22	2024-11-03	439	439	0	GH30IU	0.17	P3以下	2015-01-23	男	水剂	8.57769	9.7796	8	>6, <=12岁	1	依从性>=80%	依从性>=85%	依从性>=86%	依从性>=90%	1	1	1	1	苏北	P3以下	1~2年	0
GHE01213	苏州市	1413	2020-10-11	2024-09-15	1435	1413	-22	GH30IU	0.15		2013-07-17	女	水剂	7.23614	11.165	7	>6, <=12岁	0.984669	依从性>=80%	依从性>=85%	依从性>=86%	依从性>=90%	1	1	1	1	苏南		>2年	0
GHE01214	苏州市	217	2024-03-02	2024-10-05	217	217	0	GH30IU	0.11	P25-P50	2013-01-30	男	水剂	11.0856	11.6797	11	>6, <=12岁	1	依从性>=80%	依从性>=85%	依从性>=86%	依从性>=90%	1	1	1	1	苏南	P25以上	<1年	0
GHE01215	徐州市	426	2023-06-30	2024-09-01	429	426	-3	GH30IU	0.17	P3以下	2014-09-22	男	水剂	8.76934	9.94387	8	>6, <=12岁	0.993007	依从性>=80%	依从性>=85%	依从性>=86%	依从性>=90%	1	1	1	1	苏北	P3以下	1~2年	0
GHE01217	南京市	665	2022-09-05	2024-10-07	763	665	-98	GH30IU	0.16	P75-P90	2013-01-11	女	水剂	9.64819	11.7372	9	>6, <=12岁	0.87156	依从性>=80%	依从性>=85%	依从性>=86%	依从性<90%	1	1	1	0	苏南	P25以上	1~2年	0
GHE01218	镇江市	702	2022-08-12	2024-09-25	775	702	-73	GH30IU	0.11	P50-P75	2012-10-05	女	水剂	9.85079	11.9726	9	>6, <=12岁	0.905806	依从性>=80%	依从性>=85%	依从性>=86%	依从性>=90%	1	1	1	1	苏南	P25以上	1~2年	0
GHE01219	苏州市	1131	2021-11-06	2024-12-13	1133	1131	-2	GH30IU	0.15	P3-P10	2009-02-24	男	水剂	12.6982	15.8001	12	>12, <=18岁	0.998235	依从性>=80%	依从性>=85%	依从性>=86%	依从性>=90%	1	1	1	1	苏南	P3-P25	>2年	0
GHE01220	宿迁市	85	2024-06-09	2024-09-07	90	85	-5	GH30IU	0.19	P25-P50	2010-12-23	男	水剂	13.462	13.7084	13	>12, <=18岁	0.944444	依从性>=80%	依从性>=85%	依从性>=86%	依从性>=90%	1	1	1	1	苏北	P25以上	<1年	0
GHE01221	无锡市	884	2022-05-15	2025-02-17	1009	884	-125	GH30IU	0.21	P3-P10	2012-06-18	女	水剂	9.90554	12.668	9	>6, <=12岁	0.876115	依从性>=80%	依从性>=85%	依从性>=86%	依从性<90%	1	1	1	0	苏南	P3-P25	>2年	0
GHE01222	徐州市	621	2023-02-07	2024-11-02	634	621	-13	GH30IU	0.12	P3以下	2016-03-30	男	水剂	6.85832	8.59411	6	>6, <=12岁	0.979495	依从性>=80%	依从性>=85%	依从性>=86%	依从性>=90%	1	1	1	1	苏北	P3以下	1~2年	0
GHE01223	南京市	572	2023-05-11	2024-12-18	587	572	-15	GH30IU	0.12	P3以下	2017-02-12	男	水剂	6.23956	7.84668	6	>6, <=12岁	0.974446	依从性>=80%	依从性>=85%	依从性>=86%	依从性>=90%	1	1	1	1	苏南	P3以下	1~2年	0
GHE01224	苏州市	354	2023-09-02	2024-09-04	368	354	-14	GH30IU	0.14	P3-P10	2012-02-03	男	水剂	11.5784	12.5859	11	>6, <=12岁	0.961957	依从性>=80%	依从性>=85%	依从性>=86%	依从性>=90%	1	1	1	1	苏南	P3-P25	<1年	0
GHE01225	连云港市	438	2023-03-24	2024-08-31	526	438	-88	GH30IU	0.12	P3以下	2017-08-08	女	水剂	5.62355	7.06366	5	>3, <=6岁	0.8327	依从性>=80%	依从性<85%	依从性<86%	依从性<90%	1	0	0	0	苏北	P3以下	1~2年	0
GHE01226	苏州市	756	2022-03-05	2024-09-08	918	756	-162	GH30IU	0.13	P3-P10	2012-07-12	女	水剂	9.64545	12.1588	9	>6, <=12岁	0.823529	依从性>=80%	依从性<85%	依从性<86%	依从性<90%	1	0	0	0	苏南	P3-P25	>2年	0
GHE01227	南京市	285	2023-12-17	2024-09-30	288	285	-3	GH30IU	0.13	P10-P25	2015-03-07	女	水剂	8.78029	9.56879	8	>6, <=12岁	0.989583	依从性>=80%	依从性>=85%	依从性>=86%	依从性>=90%	1	1	1	1	苏南	P3-P25	<1年	0
GHE01228	连云港市	533	2023-07-29	2025-01-15	536	533	-3	GH30IU	0.12	P3以下	2018-06-21	男	水剂	5.10335	6.57084	5	>3, <=6岁	0.994403	依从性>=80%	依从性>=85%	依从性>=86%	依从性>=90%	1	1	1	1	苏北	P3以下	1~2年	0
GHE01229	南京市	566	2023-02-27	2024-09-15	566	566	0	GH30IU	0.16	P3以下	2013-04-04	男	水剂	9.90007	11.4497	9	>6, <=12岁	1	依从性>=80%	依从性>=85%	依从性>=86%	依从性>=90%	1	1	1	1	苏南	P3以下	1~2年	0
GHE01230	无锡市	753	2022-08-11	2024-09-13	764	753	-11	GH30IU	0.17	P3-P10	2010-04-03	男	水剂	12.3559	14.4476	12	>12, <=18岁	0.985602	依从性>=80%	依从性>=85%	依从性>=86%	依从性>=90%	1	1	1	1	苏南	P3-P25	>2年	0
GHE01231	无锡市	214	2024-03-08	2024-10-08	214	214	0	GH30IU	0.12	P25-P50	2012-04-06	女	水剂	11.9206	12.5065	11	>6, <=12岁	1	依从性>=80%	依从性>=85%	依从性>=86%	依从性>=90%	1	1	1	1	苏南	P25以上	<1年	0
GHE01232	无锡市	1102	2021-11-06	2024-12-02	1122	1102	-20	GH30IU	0.21	P3以下	2017-02-03	女	水剂	4.75565	7.82752	4	>3, <=6岁	0.982175	依从性>=80%	依从性>=85%	依从性>=86%	依从性>=90%	1	1	1	1	苏南	P3以下	>2年	0
GHE01233	盐城市	380	2023-10-30	2024-11-15	382	380	-2	GH30IU	0.13	P3以下	2014-07-27	男	水剂	9.25941	10.3053	9	>6, <=12岁	0.994764	依从性>=80%	依从性>=85%	依从性>=86%	依从性>=90%	1	1	1	1	苏北	P3以下	1~2年	0
GHE01234	苏州市	510	2023-03-30	2024-12-18	629	510	-119	GH30IU	0.13	P3以下	2019-04-12	女	水剂	3.96441	5.68652	3	>3, <=6岁	0.810811	依从性>=80%	依从性<85%	依从性<86%	依从性<90%	1	0	0	0	苏南	P3以下	1~2年	0
GHE01235	苏州市	416	2016-08-06	2024-08-29	2945	416	-2529	GH30IU	0.14		2012-06-28	女	水剂	4.10678	12.1697	4	>3, <=6岁	0.141256	依从性<80%	依从性<85%	依从性<86%	依从性<90%	0	0	0	0	苏南		1~2年	0
GHE01236	苏州市	338	2023-09-02	2024-08-27	360	338	-22	GH30IU	0.19	P10-P25	2010-11-20	男	水剂	12.783	13.7687	12	>12, <=18岁	0.938889	依从性>=80%	依从性>=85%	依从性>=86%	依从性>=90%	1	1	1	1	苏南	P3-P25	<1年	0
GHE01237	南京市	903	2022-03-12	2024-09-15	918	903	-15	GH30IU	0.2	P10-P25	2014-05-05	女	水剂	7.85216	10.3655	7	>6, <=12岁	0.98366	依从性>=80%	依从性>=85%	依从性>=86%	依从性>=90%	1	1	1	1	苏南	P3-P25	>2年	0
GHE01238	南京市	99	2024-06-22	2024-09-29	99	99	0	GH30IU	0.16	P3-P10	2012-05-09	女	水剂	12.1205	12.3915	12	>12, <=18岁	1	依从性>=80%	依从性>=85%	依从性>=86%	依从性>=90%	1	1	1	1	苏南	P3-P25	<1年	0
GHE01239	苏州市	315	2023-10-28	2024-09-07	315	315	0	GH30IU	0.13	P3以下	2014-11-21	女	水剂	8.93361	9.79603	8	>6, <=12岁	1	依从性>=80%	依从性>=85%	依从性>=86%	依从性>=90%	1	1	1	1	苏南	P3以下	<1年	0
GHE01240	徐州市	382	2023-07-04	2024-09-05	429	382	-47	GH30IU	0.16	P3-P10	2015-01-26	男	水剂	8.43532	9.60986	8	>6, <=12岁	0.890443	依从性>=80%	依从性>=85%	依从性>=86%	依从性<90%	1	1	1	0	苏北	P3-P25	1~2年	0
GHE01241	常州市	360	2023-04-09	2024-09-13	523	360	-163	GH30IU	0.16	P25-P50	2011-06-29	男	水剂	11.7782	13.2101	11	>6, <=12岁	0.688337	依从性<80%	依从性<85%	依从性<86%	依从性<90%	0	0	0	0	苏南	P25以上	<1年	0
GHE01242	苏州市	260	2023-11-18	2024-08-23	279	260	-19	GH30IU	0.15	P10-P25	2013-10-26	女	水剂	10.0616	10.8255	10	>6, <=12岁	0.9319	依从性>=80%	依从性>=85%	依从性>=86%	依从性>=90%	1	1	1	1	苏南	P3-P25	<1年	0
GHE01243	南京市	224	2024-02-05	2024-09-24	232	224	-8	GH30IU	0.14	P3-P10	2015-11-12	男	水剂	8.23272	8.8679	8	>6, <=12岁	0.965517	依从性>=80%	依从性>=85%	依从性>=86%	依从性>=90%	1	1	1	1	苏南	P3-P25	<1年	0
GHE01244	南京市	106	2024-05-05	2024-08-31	118	106	-12	GH30IU	0.15	P3-P10	2012-12-19	男	水剂	11.3758	11.6988	11	>6, <=12岁	0.898305	依从性>=80%	依从性>=85%	依从性>=86%	依从性<90%	1	1	1	0	苏南	P3-P25	<1年	0
GHE01245	南京市	105	2024-05-19	2024-09-01	105	105	0	GH30IU	0.1	P3以下	2016-03-02	男	水剂	8.21355	8.50103	8	>6, <=12岁	1	依从性>=80%	依从性>=85%	依从性>=86%	依从性>=90%	1	1	1	1	苏南	P3以下	<1年	0
GHE01246	淮安市	714	2022-08-20	2024-08-28	739	714	-25	GH30IU	0.14	P3-P10	2015-05-30	女	水剂	7.22519	9.24846	7	>6, <=12岁	0.966171	依从性>=80%	依从性>=85%	依从性>=86%	依从性>=90%	1	1	1	1	苏北	P3-P25	1~2年	0
GHE01247	南京市	953	2021-11-08	2024-09-18	1045	953	-92	GH30IU	0.14	P3以下	2017-05-21	男	水剂	4.46817	7.32923	4	>3, <=6岁	0.911962	依从性>=80%	依从性>=85%	依从性>=86%	依从性>=90%	1	1	1	1	苏南	P3以下	>2年	0
GHE01248	南京市	673	2022-11-12	2024-09-15	673	673	0	GH30IU	0.16	P25-P50	2010-03-11	男	水剂	12.6735	14.5161	12	>12, <=18岁	1	依从性>=80%	依从性>=85%	依从性>=86%	依从性>=90%	1	1	1	1	苏南	P25以上	1~2年	0
GHE01249	淮安市	549	2023-03-26	2024-10-05	559	549	-10	GH30IU	0.15	P10-P25	2017-09-30	女	水剂	5.48392	7.01437	5	>3, <=6岁	0.982111	依从性>=80%	依从性>=85%	依从性>=86%	依从性>=90%	1	1	1	1	苏北	P3-P25	1~2年	0
GHE01250	苏州市	73	2024-06-23	2024-09-04	73	73	0	GH30IU	0.15	P3-P10	2016-06-13	女	水剂	8.02738	8.22724	8	>6, <=12岁	1	依从性>=80%	依从性>=85%	依从性>=86%	依从性>=90%	1	1	1	1	苏南	P3-P25	<1年	0
GHE01251	苏州市	234	2023-08-20	2024-09-20	397	234	-163	GH30IU	0.1	P3-P10	2012-12-24	女	水剂	10.653	11.7399	10	>6, <=12岁	0.589421	依从性<80%	依从性<85%	依从性<86%	依从性<90%	0	0	0	0	苏南	P3-P25	<1年	0
GHE01252	无锡市	353	2023-10-21	2024-10-11	356	353	-3	GH30IU	0.13	P3-P10	2018-10-22	男	水剂	4.99658	5.97125	4	>3, <=6岁	0.991573	依从性>=80%	依从性>=85%	依从性>=86%	依从性>=90%	1	1	1	1	苏南	P3-P25	<1年	0
GHE01253	南通市	1614	2019-10-14	2024-08-27	1779	1614	-165	GH30IU	0.16		2013-11-21	女	水剂	5.89459	10.7652	5	>3, <=6岁	0.907251	依从性>=80%	依从性>=85%	依从性>=86%	依从性>=90%	1	1	1	1	苏中		>2年	0
GHE01254	苏州市	402	2023-02-23	2024-09-16	571	402	-169	GH30IU	0.13	P3以下	2009-10-22	男	水剂	13.3388	14.9021	13	>12, <=18岁	0.704028	依从性<80%	依从性<85%	依从性<86%	依从性<90%	0	0	0	0	苏南	P3以下	1~2年	0
GHE01255	宿迁市	1295	2021-02-08	2024-09-14	1314	1295	-19	GH30IU	0.13	P3-P10	2012-06-08	女	水剂	8.67077	12.2683	8	>6, <=12岁	0.98554	依从性>=80%	依从性>=85%	依从性>=86%	依从性>=90%	1	1	1	1	苏北	P3-P25	>2年	0
GHE01256	南京市	345	2023-08-26	2024-09-11	382	345	-37	GH30IU	0.21	P25-P50	2013-05-16	女	水剂	10.2779	11.3238	10	>6, <=12岁	0.903141	依从性>=80%	依从性>=85%	依从性>=86%	依从性>=90%	1	1	1	1	苏南	P25以上	<1年	0
GHE01257	常州市	504	2023-02-24	2024-08-22	545	504	-41	GH30IU	0.12	P3以下	2016-06-30	女	水剂	6.65298	8.14511	6	>6, <=12岁	0.924771	依从性>=80%	依从性>=85%	依从性>=86%	依从性>=90%	1	1	1	1	苏南	P3以下	1~2年	0
GHE01258	苏州市	681	2022-10-06	2024-09-18	713	681	-32	GH30IU	0.14	P3-P10	2013-10-22	女	水剂	8.95551	10.9076	8	>6, <=12岁	0.955119	依从性>=80%	依从性>=85%	依从性>=86%	依从性>=90%	1	1	1	1	苏南	P3-P25	1~2年	0
GHE01259	苏州市	183	2024-04-27	2024-10-28	184	183	-1	GH30IU	0.15	P75-P90	2013-01-20	女	水剂	11.2663	11.77	11	>6, <=12岁	0.994565	依从性>=80%	依从性>=85%	依从性>=86%	依从性>=90%	1	1	1	1	苏南	P25以上	<1年	0
GHE01261	苏州市	557	2023-02-24	2024-09-08	562	557	-5	GH30IU	0.14	P10-P25	2010-01-10	男	水剂	13.1225	14.6612	13	>12, <=18岁	0.991103	依从性>=80%	依从性>=85%	依从性>=86%	依从性>=90%	1	1	1	1	苏南	P3-P25	1~2年	0
GHE01262	南京市	619	2023-01-31	2024-10-25	633	619	-14	GH30IU	0.19	P25-P50	2017-06-05	女	水剂	5.6564	7.38946	5	>3, <=6岁	0.977883	依从性>=80%	依从性>=85%	依从性>=86%	依从性>=90%	1	1	1	1	苏南	P25以上	1~2年	0
GHE01263	南京市	1874	2019-05-29	2024-08-30	1920	1874	-46	GH30IU	0.11		2014-12-10	女	水剂	4.46543	9.72211	4	>3, <=6岁	0.976042	依从性>=80%	依从性>=85%	依从性>=86%	依从性>=90%	1	1	1	1	苏南		>2年	0
GHE01264	淮安市	475	2023-06-16	2024-10-19	491	475	-16	GH30IU	0.17	P3-P10	2010-08-26	女	水剂	12.8049	14.1492	12	>12, <=18岁	0.967413	依从性>=80%	依从性>=85%	依从性>=86%	依从性>=90%	1	1	1	1	苏北	P3-P25	1~2年	0
GHE01265	苏州市	204	2024-02-25	2024-09-16	204	204	0	GH30IU	0.12	P3-P10	2010-10-18	男	水剂	13.3552	13.9138	13	>12, <=18岁	1	依从性>=80%	依从性>=85%	依从性>=86%	依从性>=90%	1	1	1	1	苏南	P3-P25	<1年	0
GHE01266	苏州市	181	2023-05-27	2024-09-19	481	181	-300	GH30IU	0.14	P90-P97	2014-02-28	女	水剂	9.24025	10.5572	9	>6, <=12岁	0.376299	依从性<80%	依从性<85%	依从性<86%	依从性<90%	0	0	0	0	苏南	P25以上	<1年	0
GHE01267	南京市	230	2024-01-13	2024-09-01	232	230	-2	GH30IU	0.17	P50-P75	2013-02-23	女	水剂	10.8857	11.5209	10	>6, <=12岁	0.991379	依从性>=80%	依从性>=85%	依从性>=86%	依从性>=90%	1	1	1	1	苏南	P25以上	<1年	0
GHE01268	南通市	331	2023-10-10	2024-09-28	354	331	-23	GH30IU	0.12	P3以下	2015-05-10	女	水剂	8.41889	9.38809	8	>6, <=12岁	0.935028	依从性>=80%	依从性>=85%	依从性>=86%	依从性>=90%	1	1	1	1	苏中	P3以下	<1年	0
GHE01269	南京市	790	2022-05-12	2024-09-06	848	790	-58	GH30IU	0.16	P3-P10	2016-01-09	男	水剂	6.33812	8.65982	6	>6, <=12岁	0.931604	依从性>=80%	依从性>=85%	依从性>=86%	依从性>=90%	1	1	1	1	苏南	P3-P25	>2年	0
GHE01270	苏州市	70	2024-07-14	2024-09-22	70	70	0	GH30IU	0.15	P10-P25	2012-10-02	男	水剂	11.781	11.9726	11	>6, <=12岁	1	依从性>=80%	依从性>=85%	依从性>=86%	依从性>=90%	1	1	1	1	苏南	P3-P25	<1年	0
GHE01271	徐州市	90	2024-06-26	2024-09-24	90	90	0	GH30IU	0.15	P3-P10	2016-12-04	女	水剂	7.55921	7.80561	7	>6, <=12岁	1	依从性>=80%	依从性>=85%	依从性>=86%	依从性>=90%	1	1	1	1	苏北	P3-P25	<1年	0
GHE01272	苏州市	965	2021-08-01	2024-09-02	1128	965	-163	GH30IU	0.14	P3以下	2012-07-20	男	水剂	9.03217	12.1205	9	>6, <=12岁	0.855496	依从性>=80%	依从性>=85%	依从性<86%	依从性<90%	1	1	0	0	苏南	P3以下	>2年	0
GHE01273	常州市	318	2023-08-15	2024-08-25	376	318	-58	GH30IU	0.14	P3以下	2018-01-17	男	水剂	5.57426	6.6037	5	>3, <=6岁	0.845745	依从性>=80%	依从性<85%	依从性<86%	依从性<90%	1	0	0	0	苏南	P3以下	<1年	0
GHE01275	南京市	204	2024-02-01	2024-08-28	209	204	-5	GH30IU	0.14	P3以下	2015-05-28	男	水剂	8.68172	9.25394	8	>6, <=12岁	0.976077	依从性>=80%	依从性>=85%	依从性>=86%	依从性>=90%	1	1	1	1	苏南	P3以下	<1年	0
GHE01276	淮安市	171	2024-03-30	2024-09-17	171	171	0	GH30IU	0.17	P25-P50	2014-12-20	女	水剂	9.27584	9.74401	9	>6, <=12岁	1	依从性>=80%	依从性>=85%	依从性>=86%	依从性>=90%	1	1	1	1	苏北	P25以上	<1年	0
GHE01277	常州市	375	2023-06-24	2024-08-28	431	375	-56	GH30IU	0.1	P3以下	2018-06-09	男	水剂	5.04038	6.2204	5	>3, <=6岁	0.87007	依从性>=80%	依从性>=85%	依从性>=86%	依从性<90%	1	1	1	0	苏南	P3以下	1~2年	0
GHE01278	苏州市	160	2024-03-27	2024-09-03	160	160	0	GH30IU	0.15	P3-P10	2014-04-29	女	水剂	9.91102	10.3491	9	>6, <=12岁	1	依从性>=80%	依从性>=85%	依从性>=86%	依从性>=90%	1	1	1	1	苏南	P3-P25	<1年	0
GHE01279	苏州市	271	2023-10-22	2024-08-22	305	271	-34	GH30IU	0.13	P10-P25	2014-07-23	男	水剂	9.24846	10.0835	9	>6, <=12岁	0.888525	依从性>=80%	依从性>=85%	依从性>=86%	依从性<90%	1	1	1	0	苏南	P3-P25	<1年	0
GHE01280	苏州市	621	2021-02-21	2024-09-22	1309	621	-688	GH30IU	0.12	P3-P10	2014-09-19	男	水剂	6.42574	10.0096	6	>6, <=12岁	0.474408	依从性<80%	依从性<85%	依从性<86%	依从性<90%	0	0	0	0	苏南	P3-P25	1~2年	0
GHE01281	苏州市	1970	2018-07-28	2024-09-05	2231	1970	-261	GH30IU	0.15		2011-04-05	女	水剂	7.3128	13.4209	7	>6, <=12岁	0.883012	依从性>=80%	依从性>=85%	依从性>=86%	依从性<90%	1	1	1	0	苏南		>2年	0
GHE01282	无锡市	1079	2021-09-11	2024-09-03	1088	1079	-9	GH30IU	0.18	P10-P25	2012-03-10	男	水剂	9.50582	12.4846	9	>6, <=12岁	0.991728	依从性>=80%	依从性>=85%	依从性>=86%	依从性>=90%	1	1	1	1	苏南	P3-P25	>2年	0
GHE01283	苏州市	388	2023-08-30	2024-09-21	388	388	0	GH30IU	0.14	P25-P50	2012-09-23	女	水剂	10.9322	11.9945	10	>6, <=12岁	1	依从性>=80%	依从性>=85%	依从性>=86%	依从性>=90%	1	1	1	1	苏南	P25以上	1~2年	0
GHE01284	镇江市	170	2024-03-09	2024-08-26	170	170	0	GH30IU	0.14	P3-P10	2015-07-04	女	水剂	8.68172	9.14716	8	>6, <=12岁	1	依从性>=80%	依从性>=85%	依从性>=86%	依从性>=90%	1	1	1	1	苏南	P3-P25	<1年	0
GHE01285	常州市	669	2022-05-31	2024-08-28	820	669	-151	GH30IU	0.17	P3以下	2009-05-16	男	水剂	13.0404	15.2854	13	>12, <=18岁	0.815854	依从性>=80%	依从性<85%	依从性<86%	依从性<90%	1	0	0	0	苏南	P3以下	1~2年	0
GHE01286	苏州市	155	2024-04-06	2024-09-11	158	155	-3	GH30IU	0.16	P10-P25	2013-04-24	女	水剂	10.9514	11.384	10	>6, <=12岁	0.981013	依从性>=80%	依从性>=85%	依从性>=86%	依从性>=90%	1	1	1	1	苏南	P3-P25	<1年	0
GHE01287	南通市	214	2024-01-14	2024-08-26	225	214	-11	GH30IU	0.15	P10-P25	2013-05-08	男	水剂	10.6858	11.3018	10	>6, <=12岁	0.951111	依从性>=80%	依从性>=85%	依从性>=86%	依从性>=90%	1	1	1	1	苏中	P3-P25	<1年	0
GHE01288	扬州市	369	2023-08-26	2024-09-18	389	369	-20	GH30IU	0.16	P10-P25	2014-07-10	女	水剂	9.12799	10.193	9	>6, <=12岁	0.948586	依从性>=80%	依从性>=85%	依从性>=86%	依从性>=90%	1	1	1	1	苏中	P3-P25	1~2年	0
GHE01289	苏州市	520	2023-04-14	2024-09-20	525	520	-5	GH30IU	0.12	P3-P10	2014-11-26	男	水剂	8.38056	9.81793	8	>6, <=12岁	0.990476	依从性>=80%	依从性>=85%	依从性>=86%	依从性>=90%	1	1	1	1	苏南	P3-P25	1~2年	0
GHE01290	苏州市	625	2023-03-26	2024-12-10	625	625	0	GH30IU	0.21	P90-P97	2016-06-21	女	水剂	6.75975	8.47091	6	>6, <=12岁	1	依从性>=80%	依从性>=85%	依从性>=86%	依从性>=90%	1	1	1	1	苏南	P25以上	1~2年	0
GHE01291	常州市	366	2023-09-03	2024-09-10	373	366	-7	GH30IU	0.12	P10-P25	2016-08-10	男	水剂	7.06366	8.08487	7	>6, <=12岁	0.981233	依从性>=80%	依从性>=85%	依从性>=86%	依从性>=90%	1	1	1	1	苏南	P3-P25	1~2年	0
GHE01292	宿迁市	369	2023-09-02	2024-09-27	391	369	-22	GH30IU	0.14	P3以下	2017-11-24	男	水剂	5.77139	6.84189	5	>3, <=6岁	0.943734	依从性>=80%	依从性>=85%	依从性>=86%	依从性>=90%	1	1	1	1	苏北	P3以下	1~2年	0
GHE01293	连云港市	366	2023-08-11	2024-08-26	381	366	-15	GH30IU	0.13	P10-P25	2013-06-22	男	水剂	10.1355	11.1786	10	>6, <=12岁	0.96063	依从性>=80%	依从性>=85%	依从性>=86%	依从性>=90%	1	1	1	1	苏北	P3-P25	1~2年	0
GHE01294	徐州市	66	2024-07-06	2024-09-10	66	66	0	GH30IU	0.15	P3以下	2012-10-12	女	水剂	11.7317	11.9124	11	>6, <=12岁	1	依从性>=80%	依从性>=85%	依从性>=86%	依从性>=90%	1	1	1	1	苏北	P3以下	<1年	0
GHE01295	苏州市	643	2022-12-03	2024-09-22	659	643	-16	GH30IU	0.2	P10-P25	2012-09-18	女	水剂	10.2067	12.011	10	>6, <=12岁	0.975721	依从性>=80%	依从性>=85%	依从性>=86%	依从性>=90%	1	1	1	1	苏南	P3-P25	1~2年	0
GHE01296	苏州市	473	2023-02-11	2024-08-25	561	473	-88	GH30IU	0.11	P75-P90	2014-07-12	女	水剂	8.5859	10.1218	8	>6, <=12岁	0.843137	依从性>=80%	依从性<85%	依从性<86%	依从性<90%	1	0	0	0	苏南	P25以上	1~2年	0
GHE01297	南京市	546	2023-02-10	2024-09-06	574	546	-28	GH30IU	0.16	P3-P10	2013-04-17	女	水剂	9.81793	11.3895	9	>6, <=12岁	0.95122	依从性>=80%	依从性>=85%	依从性>=86%	依从性>=90%	1	1	1	1	苏南	P3-P25	1~2年	0
GHE01299	徐州市	242	2024-02-19	2024-10-18	242	242	0	GH30IU	0.14	P3以下	2016-12-31	男	水剂	7.13484	7.7974	7	>6, <=12岁	1	依从性>=80%	依从性>=85%	依从性>=86%	依从性>=90%	1	1	1	1	苏北	P3以下	<1年	0
GHE01300	淮安市	155	2024-03-16	2024-08-22	159	155	-4	GH30IU	0.09	P25-P50	2008-02-02	男	水剂	16.1177	16.553	16	>12, <=18岁	0.974843	依从性>=80%	依从性>=85%	依从性>=86%	依从性>=90%	1	1	1	1	苏北	P25以上	<1年	0
GHE01302	连云港市	22	2024-08-14	2024-09-05	22	22	0	GH30IU	0.15	P3-P10	2017-10-24	男	水剂	6.8063	6.86653	6	>6, <=12岁	1	依从性>=80%	依从性>=85%	依从性>=86%	依从性>=90%	1	1	1	1	苏北	P3-P25	<1年	0
GHE01303	泰州市	482	2023-08-29	2024-12-23	482	482	0	GH30IU	0.13	P3-P10	2015-08-30	女	水剂	7.99726	9.31691	7	>6, <=12岁	1	依从性>=80%	依从性>=85%	依从性>=86%	依从性>=90%	1	1	1	1	苏中	P3-P25	1~2年	0
GHE01304	苏州市	967	2021-07-03	2024-08-27	1151	967	-184	GH30IU	0.16	P25-P50	2011-11-15	男	水剂	9.63176	12.783	9	>6, <=12岁	0.840139	依从性>=80%	依从性<85%	依从性<86%	依从性<90%	1	0	0	0	苏南	P25以上	>2年	0
GHE01305	苏州市	409	2023-07-23	2024-10-03	438	409	-29	GH30IU	0.2	P25-P50	2012-08-30	女	水剂	10.8939	12.0931	10	>6, <=12岁	0.93379	依从性>=80%	依从性>=85%	依从性>=86%	依从性>=90%	1	1	1	1	苏南	P25以上	1~2年	0
GHE01306	徐州市	458	2023-05-13	2024-08-22	467	458	-9	GH30IU	0.14	P10-P25	2013-10-04	女	水剂	9.60438	10.883	9	>6, <=12岁	0.980728	依从性>=80%	依从性>=85%	依从性>=86%	依从性>=90%	1	1	1	1	苏北	P3-P25	1~2年	0
GHE01307	南京市	1460	2019-07-17	2024-09-20	1892	1460	-432	GH30IU	0.15		2011-11-11	男	水剂	7.67967	12.8597	7	>6, <=12岁	0.77167	依从性<80%	依从性<85%	依从性<86%	依从性<90%	0	0	0	0	苏南		>2年	0
GHE01308	无锡市	688	2022-08-17	2024-08-26	740	688	-52	GH30IU	0.14	P25-P50	2010-08-21	男	水剂	11.989	14.0151	11	>6, <=12岁	0.92973	依从性>=80%	依从性>=85%	依从性>=86%	依从性>=90%	1	1	1	1	苏南	P25以上	1~2年	0
GHE01309	宿迁市	553	2023-01-31	2024-08-27	574	553	-21	GH30IU	0.19	P3以下	2013-07-04	女	水剂	9.577	11.1485	9	>6, <=12岁	0.963415	依从性>=80%	依从性>=85%	依从性>=86%	依从性>=90%	1	1	1	1	苏北	P3以下	1~2年	0
GHE01310	连云港市	162	2024-03-29	2024-09-07	162	162	0	GH30IU	0.13	P3以下	2012-02-12	男	水剂	12.1259	12.5695	12	>12, <=18岁	1	依从性>=80%	依从性>=85%	依从性>=86%	依从性>=90%	1	1	1	1	苏北	P3以下	<1年	0
GHE01311	常州市	671	2022-09-17	2024-09-08	722	671	-51	GH30IU	0.17	P3以下	2016-03-08	男	水剂	6.52704	8.50376	6	>6, <=12岁	0.929363	依从性>=80%	依从性>=85%	依从性>=86%	依从性>=90%	1	1	1	1	苏南	P3以下	1~2年	0
GHE01312	徐州市	468	2023-05-23	2024-09-16	482	468	-14	GH30IU	0.13	P3以下	2017-06-08	女	水剂	5.95483	7.27447	5	>3, <=6岁	0.970954	依从性>=80%	依从性>=85%	依从性>=86%	依从性>=90%	1	1	1	1	苏北	P3以下	1~2年	0
GHE01313	南京市	76	2024-07-23	2024-10-07	76	76	0	GH30IU	0.11	P3以下	2016-06-14	男	水剂	8.10678	8.31485	8	>6, <=12岁	1	依从性>=80%	依从性>=85%	依从性>=86%	依从性>=90%	1	1	1	1	苏南	P3以下	<1年	0
GHE01314	扬州市	84	2024-06-04	2024-08-27	84	84	0	GH30IU	0.16	P75-P90	2015-08-17	女	水剂	8.79945	9.02943	8	>6, <=12岁	1	依从性>=80%	依从性>=85%	依从性>=86%	依从性>=90%	1	1	1	1	苏中	P25以上	<1年	0
GHE01315	苏州市	501	2022-05-23	2024-09-08	839	501	-338	GH30IU	0.1	P10-P25	2013-06-16	男	水剂	8.93361	11.2307	8	>6, <=12岁	0.597139	依从性<80%	依从性<85%	依从性<86%	依从性<90%	0	0	0	0	苏南	P3-P25	1~2年	0
GHE01316	苏州市	912	2021-12-05	2024-09-13	1013	912	-101	GH30IU	0.13	P3以下	2016-10-29	男	水剂	5.10062	7.87406	5	>3, <=6岁	0.900296	依从性>=80%	依从性>=85%	依从性>=86%	依从性>=90%	1	1	1	1	苏南	P3以下	>2年	0
GHE01317	连云港市	129	2024-04-20	2024-08-30	132	129	-3	GH30IU	0.16	P3以下	2015-08-10	男	水剂	8.69541	9.05681	8	>6, <=12岁	0.977273	依从性>=80%	依从性>=85%	依从性>=86%	依从性>=90%	1	1	1	1	苏北	P3以下	<1年	0
GHE01318	无锡市	193	2024-02-17	2024-09-11	207	193	-14	GH30IU	0.17	P75-P90	2013-02-19	男	水剂	10.9925	11.5592	10	>6, <=12岁	0.932367	依从性>=80%	依从性>=85%	依从性>=86%	依从性>=90%	1	1	1	1	苏南	P25以上	<1年	0
GHE01319	无锡市	491	2023-01-29	2024-08-19	568	491	-77	GH30IU	0.15		2011-07-01	女	水剂	11.5811	13.1362	11	>6, <=12岁	0.864437	依从性>=80%	依从性>=85%	依从性>=86%	依从性<90%	1	1	1	0	苏南		1~2年	0
GHE01320	苏州市	403	2023-07-29	2024-09-12	411	403	-8	GH30IU	0.16	P3-P10	2012-12-19	女	水剂	10.6064	11.7317	10	>6, <=12岁	0.980535	依从性>=80%	依从性>=85%	依从性>=86%	依从性>=90%	1	1	1	1	苏南	P3-P25	1~2年	0
GHE01321	苏州市	606	2023-01-13	2024-09-22	618	606	-12	GH30IU	0.14	P25-P50	2013-10-05	女	水剂	9.2731	10.9651	9	>6, <=12岁	0.980583	依从性>=80%	依从性>=85%	依从性>=86%	依从性>=90%	1	1	1	1	苏南	P25以上	1~2年	0
GHE01322	苏州市	76	2024-06-17	2024-09-03	78	76	-2	GH30IU	0.13	P25-P50	2016-07-30	男	水剂	7.88227	8.09582	7	>6, <=12岁	0.974359	依从性>=80%	依从性>=85%	依从性>=86%	依从性>=90%	1	1	1	1	苏南	P25以上	<1年	0
GHE01323	无锡市	989	2021-12-04	2024-08-19	989	989	0	GH30IU	0.15	P3以下	2016-11-29	女	水剂	5.013	7.72074	5	>3, <=6岁	1	依从性>=80%	依从性>=85%	依从性>=86%	依从性>=90%	1	1	1	1	苏南	P3以下	>2年	0
GHE01324	苏州市	192	2024-05-15	2024-11-23	192	192	0	GH30IU	0.16	P10-P25	2014-06-15	男	水剂	9.9165	10.4422	9	>6, <=12岁	1	依从性>=80%	依从性>=85%	依从性>=86%	依从性>=90%	1	1	1	1	苏南	P3-P25	<1年	0
GHE01325	苏州市	509	2023-04-29	2024-09-19	509	509	0	GH30IU	0.15	P3以下	2016-02-28	女	水剂	7.16496	8.55852	7	>6, <=12岁	1	依从性>=80%	依从性>=85%	依从性>=86%	依从性>=90%	1	1	1	1	苏南	P3以下	1~2年	0
GHE01326	南京市	688	2022-10-31	2024-10-11	711	688	-23	GH30IU	0.15	P3-P10	2016-12-11	女	水剂	5.88638	7.83299	5	>3, <=6岁	0.967651	依从性>=80%	依从性>=85%	依从性>=86%	依从性>=90%	1	1	1	1	苏南	P3-P25	1~2年	0
GHE01327	宿迁市	418	2023-09-08	2024-11-12	431	418	-13	GH30IU	0.12	P3以下	2018-10-18	男	水剂	4.8898	6.06982	4	>3, <=6岁	0.969838	依从性>=80%	依从性>=85%	依从性>=86%	依从性>=90%	1	1	1	1	苏北	P3以下	1~2年	0
GHE01328	南京市	151	2024-03-21	2024-09-06	169	151	-18	GH30IU	0.15	P3-P10	2018-06-28	男	水剂	5.73032	6.19302	5	>3, <=6岁	0.893491	依从性>=80%	依从性>=85%	依从性>=86%	依从性<90%	1	1	1	0	苏南	P3-P25	<1年	0
GHE01329	南京市	101	2024-05-21	2024-08-30	101	101	0	GH30IU	0.11	P3以下	2018-02-13	女	水剂	6.26694	6.54346	6	>6, <=12岁	1	依从性>=80%	依从性>=85%	依从性>=86%	依从性>=90%	1	1	1	1	苏南	P3以下	<1年	0
GHE01330	苏州市	123	2024-05-08	2024-09-19	134	123	-11	GH30IU	0.12	P3以下	2019-07-04	男	水剂	4.846	5.21287	4	>3, <=6岁	0.91791	依从性>=80%	依从性>=85%	依从性>=86%	依从性>=90%	1	1	1	1	苏南	P3以下	<1年	0
GHE01331	苏州市	1373	2020-11-20	2024-12-01	1472	1373	-99	GH30IU	0.14		2016-07-18	男	水剂	4.34223	8.37235	4	>3, <=6岁	0.932745	依从性>=80%	依从性>=85%	依从性>=86%	依从性>=90%	1	1	1	1	苏南		>2年	0
GHE01332	苏州市	185	2024-05-19	2024-11-20	185	185	0	GH30IU	0.14	P10-P25	2011-04-08	男	水剂	13.1143	13.6208	13	>12, <=18岁	1	依从性>=80%	依从性>=85%	依从性>=86%	依从性>=90%	1	1	1	1	苏南	P3-P25	<1年	0
GHE01333	无锡市	652	2022-12-11	2024-10-10	669	652	-17	GH30IU	0.2	P75-P90	2014-12-19	女	水剂	7.9781	9.80972	7	>6, <=12岁	0.974589	依从性>=80%	依从性>=85%	依从性>=86%	依从性>=90%	1	1	1	1	苏南	P25以上	1~2年	0
GHE01334	无锡市	123	2024-04-20	2024-08-22	124	123	-1	GH30IU	0.17	P10-P25	2014-04-14	女	水剂	10.0178	10.3573	10	>6, <=12岁	0.991935	依从性>=80%	依从性>=85%	依从性>=86%	依从性>=90%	1	1	1	1	苏南	P3-P25	<1年	0
GHE01335	南京市	793	2022-10-03	2024-12-04	793	793	0	GH30IU	0.12	P3以下	2018-05-16	男	水剂	4.3833	6.55441	4	>3, <=6岁	1	依从性>=80%	依从性>=85%	依从性>=86%	依从性>=90%	1	1	1	1	苏南	P3以下	>2年	0
GHE01336	连云港市	403	2023-07-28	2024-09-09	409	403	-6	GH30IU	0.14	P3以下	2015-07-19	女	水剂	8.02464	9.14442	8	>6, <=12岁	0.98533	依从性>=80%	依从性>=85%	依从性>=86%	依从性>=90%	1	1	1	1	苏北	P3以下	1~2年	0
GHE01337	连云港市	300	2023-10-15	2024-08-20	310	300	-10	GH30IU	0.13	P3-P10	2012-01-08	男	水剂	11.7673	12.616	11	>6, <=12岁	0.967742	依从性>=80%	依从性>=85%	依从性>=86%	依从性>=90%	1	1	1	1	苏北	P3-P25	<1年	0
GHE01338	无锡市	706	2021-08-25	2024-08-26	1097	706	-391	GH30IU	0.14	P3以下	2012-04-29	女	水剂	9.32238	12.3258	9	>6, <=12岁	0.643573	依从性<80%	依从性<85%	依从性<86%	依从性<90%	0	0	0	0	苏南	P3以下	1~2年	0
GHE01339	苏州市	358	2023-07-30	2024-09-13	411	358	-53	GH30IU	0.15	P50-P75	2011-07-14	男	水剂	12.0438	13.1691	12	>12, <=18岁	0.871046	依从性>=80%	依从性>=85%	依从性>=86%	依从性<90%	1	1	1	0	苏南	P25以上	<1年	0
GHE01340	无锡市	895	2022-06-15	2024-12-18	917	895	-22	GH30IU	0.17	P3-P10	2016-04-06	女	水剂	6.19028	8.70089	6	>6, <=12岁	0.976009	依从性>=80%	依从性>=85%	依从性>=86%	依从性>=90%	1	1	1	1	苏南	P3-P25	>2年	0
GHE01341	南京市	324	2023-08-28	2024-08-23	361	324	-37	GH30IU	0.14	P75-P90	2014-08-22	女	水剂	9.01574	10.0041	9	>6, <=12岁	0.897507	依从性>=80%	依从性>=85%	依从性>=86%	依从性<90%	1	1	1	0	苏南	P25以上	<1年	0
GHE01342	南通市	1022	2021-04-09	2024-10-25	1295	1022	-273	GH30IU	0.15	P3以下	2017-12-11	男	水剂	3.32649	6.87201	3	>3, <=6岁	0.789189	依从性<80%	依从性<85%	依从性<86%	依从性<90%	0	0	0	0	苏中	P3以下	>2年	0
GHE01343	苏州市	512	2023-02-26	2024-09-06	558	512	-46	GH30IU	0.16	P25-P50	2011-10-21	女	水剂	11.3511	12.8789	11	>6, <=12岁	0.917563	依从性>=80%	依从性>=85%	依从性>=86%	依从性>=90%	1	1	1	1	苏南	P25以上	1~2年	0
GHE01344	苏州市	34	2024-08-14	2024-09-17	34	34	0	GH30IU	0.15	P3-P10	2010-12-28	男	水剂	13.629	13.7221	13	>12, <=18岁	1	依从性>=80%	依从性>=85%	依从性>=86%	依从性>=90%	1	1	1	1	苏南	P3-P25	<1年	0
GHE01345	南京市	360	2023-08-07	2024-09-26	416	360	-56	GH30IU	0.1	P3以下	2016-09-28	男	水剂	6.85558	7.99452	6	>6, <=12岁	0.865385	依从性>=80%	依从性>=85%	依从性>=86%	依从性<90%	1	1	1	0	苏南	P3以下	<1年	0
GHE01346	常州市	708	2022-02-19	2024-09-16	940	708	-232	GH30IU	0.16	P3以下	2013-03-19	女	水剂	8.92266	11.4962	8	>6, <=12岁	0.753191	依从性<80%	依从性<85%	依从性<86%	依从性<90%	0	0	0	0	苏南	P3以下	1~2年	0
GHE01347	南通市	562	2023-02-12	2024-09-10	576	562	-14	GH30IU	0.15	P25-P50	2013-06-19	女	水剂	9.65092	11.2279	9	>6, <=12岁	0.975694	依从性>=80%	依从性>=85%	依从性>=86%	依从性>=90%	1	1	1	1	苏中	P25以上	1~2年	0
GHE01348	徐州市	475	2023-04-09	2024-08-27	506	475	-31	GH30IU	0.15		2010-08-26	男	水剂	12.6188	14.0041	12	>12, <=18岁	0.938735	依从性>=80%	依从性>=85%	依从性>=86%	依从性>=90%	1	1	1	1	苏北		1~2年	0
GHE01349	南京市	1020	2021-11-24	2024-09-22	1033	1020	-13	GH30IU	0.15	P3以下	2018-04-02	女	水剂	3.64682	6.47502	3	>3, <=6岁	0.987415	依从性>=80%	依从性>=85%	依从性>=86%	依从性>=90%	1	1	1	1	苏南	P3以下	>2年	0
GHE01350	南京市	173	2024-05-08	2024-10-28	173	173	0	GH30IU	0.13	P3以下	2016-01-15	男	水剂	8.31211	8.78576	8	>6, <=12岁	1	依从性>=80%	依从性>=85%	依从性>=86%	依从性>=90%	1	1	1	1	苏南	P3以下	<1年	0
GHE01351	南京市	485	2023-06-03	2024-11-01	517	485	-32	GH30IU	0.16	P3-P10	2014-10-23	男	水剂	8.61054	10.026	8	>6, <=12岁	0.938104	依从性>=80%	依从性>=85%	依从性>=86%	依从性>=90%	1	1	1	1	苏南	P3-P25	1~2年	0
GHE01352	南京市	1015	2021-03-17	2024-08-27	1259	1015	-244	GH30IU	0.12	P3以下	2013-10-11	男	水剂	7.43053	10.8775	7	>6, <=12岁	0.806195	依从性>=80%	依从性<85%	依从性<86%	依从性<90%	1	0	0	0	苏南	P3以下	>2年	0
GHE01353	苏州市	696	2022-08-25	2024-08-26	732	696	-36	GH30IU	0.13	P3以下	2012-06-02	女	水剂	10.2286	12.2327	10	>6, <=12岁	0.95082	依从性>=80%	依从性>=85%	依从性>=86%	依从性>=90%	1	1	1	1	苏南	P3以下	1~2年	0
GHE01354	常州市	72	2024-06-27	2024-09-09	74	72	-2	GH30IU	0.13	P3-P10	2017-05-17	女	水剂	7.11294	7.31554	7	>6, <=12岁	0.972973	依从性>=80%	依从性>=85%	依从性>=86%	依从性>=90%	1	1	1	1	苏南	P3-P25	<1年	0
GHE01355	南京市	796	2022-02-11	2024-08-18	919	796	-123	GH30IU	0.18	P3以下	2012-03-27	男	水剂	9.87817	12.3943	9	>6, <=12岁	0.866159	依从性>=80%	依从性>=85%	依从性>=86%	依从性<90%	1	1	1	0	苏南	P3以下	>2年	0
GHE01356	无锡市	756	2022-04-20	2024-08-24	857	756	-101	GH30IU	0.18	P90-P97	2013-05-07	女	水剂	8.95277	11.2991	8	>6, <=12岁	0.882147	依从性>=80%	依从性>=85%	依从性>=86%	依从性<90%	1	1	1	0	苏南	P25以上	>2年	0
GHE01357	无锡市	98	2024-05-27	2024-09-02	98	98	0	GH30IU	0.16	P25-P50	2013-05-08	女	水剂	11.0527	11.321	11	>6, <=12岁	1	依从性>=80%	依从性>=85%	依从性>=86%	依从性>=90%	1	1	1	1	苏南	P25以上	<1年	0
GHE01358	苏州市	784	2022-07-28	2024-09-19	784	784	0	GH30IU	0.13	P3-P10	2013-08-22	男	水剂	8.93087	11.0773	8	>6, <=12岁	1	依从性>=80%	依从性>=85%	依从性>=86%	依从性>=90%	1	1	1	1	苏南	P3-P25	>2年	0
GHE01359	南京市	220	2024-01-27	2024-09-03	220	220	0	GH30IU	0.16	P3-P10	2017-11-21	女	水剂	6.18207	6.78439	6	>6, <=12岁	1	依从性>=80%	依从性>=85%	依从性>=86%	依从性>=90%	1	1	1	1	苏南	P3-P25	<1年	0
GHE01360	连云港市	323	2023-07-30	2024-08-29	396	323	-73	GH30IU	0.11	P3以下	2017-04-07	女	水剂	6.31075	7.39493	6	>6, <=12岁	0.815657	依从性>=80%	依从性<85%	依从性<86%	依从性<90%	1	0	0	0	苏北	P3以下	<1年	0
GHE01361	南通市	266	2024-01-18	2024-10-10	266	266	0	GH30IU	0.11	P3-P10	2013-10-22	女	水剂	10.2396	10.9678	10	>6, <=12岁	1	依从性>=80%	依从性>=85%	依从性>=86%	依从性>=90%	1	1	1	1	苏中	P3-P25	<1年	0
GHE01362	南京市	102	2024-06-01	2024-09-11	102	102	0	GH30IU	0.15	P90-P97	2012-06-06	女	水剂	11.9863	12.2656	11	>6, <=12岁	1	依从性>=80%	依从性>=85%	依从性>=86%	依从性>=90%	1	1	1	1	苏南	P25以上	<1年	0
GHE01363	苏州市	174	2024-04-02	2024-09-23	174	174	0	GH30IU	0.13	P3-P10	2014-08-30	男	水剂	9.59069	10.0671	9	>6, <=12岁	1	依从性>=80%	依从性>=85%	依从性>=86%	依从性>=90%	1	1	1	1	苏南	P3-P25	<1年	0
GHE01364	南京市	401	2023-07-20	2024-08-25	402	401	-1	GH30IU	0.18	P25-P50	2010-08-08	男	水剂	12.9473	14.0479	12	>12, <=18岁	0.997512	依从性>=80%	依从性>=85%	依从性>=86%	依从性>=90%	1	1	1	1	苏南	P25以上	1~2年	0
GHE01365	苏州市	64	2024-07-05	2024-09-07	64	64	0	GH30IU	0.13	P10-P25	2011-08-29	男	水剂	12.8515	13.0267	12	>12, <=18岁	1	依从性>=80%	依从性>=85%	依从性>=86%	依从性>=90%	1	1	1	1	苏南	P3-P25	<1年	0
GHE01366	南京市	53	2024-08-20	2024-10-12	53	53	0	GH30IU	0.14	P10-P25	2014-12-24	男	水剂	9.6564	9.80151	9	>6, <=12岁	1	依从性>=80%	依从性>=85%	依从性>=86%	依从性>=90%	1	1	1	1	苏南	P3-P25	<1年	0
GHE01367	苏州市	1186	2019-10-04	2024-08-30	1792	1186	-606	GH30IU	0.13		2015-08-10	女	水剂	4.15058	9.05681	4	>3, <=6岁	0.66183	依从性<80%	依从性<85%	依从性<86%	依从性<90%	0	0	0	0	苏南		>2年	0
GHE01368	泰州市	304	2023-12-17	2024-10-16	304	304	0	GH30IU	0.17		2012-07-23	女	水剂	11.4004	12.2327	11	>6, <=12岁	1	依从性>=80%	依从性>=85%	依从性>=86%	依从性>=90%	1	1	1	1	苏中		<1年	0
GHE01369	南京市	120	2024-05-21	2024-09-18	120	120	0	GH30IU	0.15	P3以下	2018-09-10	女	水剂	5.69473	6.02327	5	>3, <=6岁	1	依从性>=80%	依从性>=85%	依从性>=86%	依从性>=90%	1	1	1	1	苏南	P3以下	<1年	0
GHE01370	无锡市	703	2022-09-04	2024-09-08	735	703	-32	GH30IU	0.14	P10-P25	2010-07-26	男	水剂	12.1095	14.1218	12	>12, <=18岁	0.956463	依从性>=80%	依从性>=85%	依从性>=86%	依从性>=90%	1	1	1	1	苏南	P3-P25	1~2年	0
GHE01371	常州市	456	2023-07-16	2024-10-15	457	456	-1	GH30IU	0.15	P3-P10	2014-12-11	男	水剂	8.59411	9.84531	8	>6, <=12岁	0.997812	依从性>=80%	依从性>=85%	依从性>=86%	依从性>=90%	1	1	1	1	苏南	P3-P25	1~2年	0
GHE01372	南京市	250	2019-05-25	2024-09-16	1941	250	-1691	GH30IU	0.18		2015-06-11	女	水剂	3.95346	9.26762	3	>3, <=6岁	0.1288	依从性<80%	依从性<85%	依从性<86%	依从性<90%	0	0	0	0	苏南		<1年	0
GHE01373	苏州市	909	2022-02-28	2024-09-05	920	909	-11	GH30IU	0.19	P75-P90	2011-05-28	男	水剂	10.757	13.2758	10	>6, <=12岁	0.988043	依从性>=80%	依从性>=85%	依从性>=86%	依从性>=90%	1	1	1	1	苏南	P25以上	>2年	0
GHE01374	常州市	391	2023-07-16	2024-08-30	411	391	-20	GH30IU	0.14	P3以下	2012-11-29	女	水剂	10.6256	11.7509	10	>6, <=12岁	0.951338	依从性>=80%	依从性>=85%	依从性>=86%	依从性>=90%	1	1	1	1	苏南	P3以下	1~2年	0
GHE01375	镇江市	329	2023-09-04	2024-08-17	348	329	-19	GH30IU	0.18	P25-P50	2011-09-26	男	水剂	11.9398	12.8925	11	>6, <=12岁	0.945402	依从性>=80%	依从性>=85%	依从性>=86%	依从性>=90%	1	1	1	1	苏南	P25以上	<1年	0
GHE01376	南京市	1098	2021-03-24	2024-08-18	1243	1098	-145	GH30IU	0.11	P3以下	2010-10-23	男	水剂	10.4175	13.8207	10	>6, <=12岁	0.883347	依从性>=80%	依从性>=85%	依从性>=86%	依从性<90%	1	1	1	0	苏南	P3以下	>2年	0
GHE01377	南京市	30	2024-08-05	2024-09-04	30	30	0	GH30IU	0.16	P50-P75	2013-08-29	女	水剂	10.935	11.0171	10	>6, <=12岁	1	依从性>=80%	依从性>=85%	依从性>=86%	依从性>=90%	1	1	1	1	苏南	P25以上	<1年	0
GHE01378	南京市	800	2022-01-26	2024-09-06	954	800	-154	GH30IU	0.18	P25-P50	2011-11-14	男	水剂	10.2012	12.8131	10	>6, <=12岁	0.838574	依从性>=80%	依从性<85%	依从性<86%	依从性<90%	1	0	0	0	苏南	P25以上	>2年	0
GHE01379	扬州市	62	2024-07-16	2024-09-16	62	62	0	GH30IU	0.15	P50-P75	2013-12-09	女	水剂	10.601	10.7707	10	>6, <=12岁	1	依从性>=80%	依从性>=85%	依从性>=86%	依从性>=90%	1	1	1	1	苏中	P25以上	<1年	0
GHE01380	南京市	1353	2020-03-10	2024-09-17	1652	1353	-299	GH30IU	0.17		2015-07-13	女	水剂	4.65982	9.18275	4	>3, <=6岁	0.819007	依从性>=80%	依从性<85%	依从性<86%	依从性<90%	1	0	0	0	苏南		>2年	0
GHE01381	南京市	575	2023-02-23	2024-09-24	579	575	-4	GH30IU	0.16	P3-P10	2013-08-08	男	水剂	9.54415	11.1294	9	>6, <=12岁	0.993092	依从性>=80%	依从性>=85%	依从性>=86%	依从性>=90%	1	1	1	1	苏南	P3-P25	1~2年	0
GHE01382	苏州市	462	2023-05-26	2024-09-18	481	462	-19	GH30IU	0.18	P25-P50	2014-05-27	女	水剂	8.99658	10.3135	8	>6, <=12岁	0.960499	依从性>=80%	依从性>=85%	依从性>=86%	依从性>=90%	1	1	1	1	苏南	P25以上	1~2年	0
GHE01383	南京市	245	2023-12-18	2024-09-16	273	245	-28	GH30IU	0.15	P3-P10	2015-07-02	男	水剂	8.4627	9.21013	8	>6, <=12岁	0.897436	依从性>=80%	依从性>=85%	依从性>=86%	依从性<90%	1	1	1	0	苏南	P3-P25	<1年	0
GHE01384	苏州市	683	2022-08-13	2024-08-25	743	683	-60	GH30IU	0.11	P3-P10	2012-02-25	男	水剂	10.4641	12.4983	10	>6, <=12岁	0.919246	依从性>=80%	依从性>=85%	依从性>=86%	依从性>=90%	1	1	1	1	苏南	P3-P25	1~2年	0
GHE01385	徐州市	751	2022-07-04	2024-09-09	798	751	-47	GH30IU	0.18	P3-P10	2014-02-22	男	水剂	8.3614	10.5462	8	>6, <=12岁	0.941103	依从性>=80%	依从性>=85%	依从性>=86%	依从性>=90%	1	1	1	1	苏北	P3-P25	>2年	0
GHE01386	南京市	90	2024-07-11	2024-10-09	90	90	0	GH30IU	0.16	P3以下	2018-03-12	男	水剂	6.33265	6.57906	6	>6, <=12岁	1	依从性>=80%	依从性>=85%	依从性>=86%	依从性>=90%	1	1	1	1	苏南	P3以下	<1年	0
GHE01387	南通市	304	2023-07-12	2024-09-08	424	304	-120	GH30IU	0.13	P3以下	2016-03-10	男	水剂	7.33744	8.49829	7	>6, <=12岁	0.716981	依从性<80%	依从性<85%	依从性<86%	依从性<90%	0	0	0	0	苏中	P3以下	<1年	0
GHE01388	徐州市	535	2023-02-27	2024-08-30	550	535	-15	GH30IU	0.16	P97以上	2017-01-29	男	水剂	6.07803	7.58385	6	>6, <=12岁	0.972727	依从性>=80%	依从性>=85%	依从性>=86%	依从性>=90%	1	1	1	1	苏北	P25以上	1~2年	0
GHE01389	无锡市	930	2021-11-07	2024-09-10	1038	930	-108	GH30IU	0.13	P3-P10	2011-11-05	女	水剂	10.0068	12.8487	10	>6, <=12岁	0.895954	依从性>=80%	依从性>=85%	依从性>=86%	依从性<90%	1	1	1	0	苏南	P3-P25	>2年	0
GHE01390	徐州市	233	2024-03-13	2024-11-07	239	233	-6	GH30IU	0.15	P3-P10	2016-09-06	男	水剂	7.5154	8.16975	7	>6, <=12岁	0.974895	依从性>=80%	依从性>=85%	依从性>=86%	依从性>=90%	1	1	1	1	苏北	P3-P25	<1年	0
GHE01391	南京市	57	2024-07-04	2024-09-05	63	57	-6	GH30IU	0.19	P10-P25	2009-06-08	男	水剂	15.0719	15.2444	15	>12, <=18岁	0.904762	依从性>=80%	依从性>=85%	依从性>=86%	依从性>=90%	1	1	1	1	苏南	P3-P25	<1年	0
GHE01392	苏州市	222	2024-01-20	2024-08-31	224	222	-2	GH30IU	0.15	P75-P90	2013-07-07	女	水剂	10.538	11.1513	10	>6, <=12岁	0.991071	依从性>=80%	依从性>=85%	依从性>=86%	依从性>=90%	1	1	1	1	苏南	P25以上	<1年	0
GHE01393	盐城市	658	2023-01-28	2024-12-03	675	658	-17	GH30IU	0.13	P10-P25	2016-06-14	男	水剂	6.62286	8.47091	6	>6, <=12岁	0.974815	依从性>=80%	依从性>=85%	依从性>=86%	依从性>=90%	1	1	1	1	苏北	P3-P25	1~2年	0
GHE01394	苏州市	1288	2021-12-04	2025-06-21	1295	1288	-7	GH30IU	0.15	P3以下	2012-02-04	女	水剂	9.83162	13.3771	9	>6, <=12岁	0.994595	依从性>=80%	依从性>=85%	依从性>=86%	依从性>=90%	1	1	1	1	苏南	P3以下	>2年	0
GHE01395	徐州市	475	2023-03-02	2024-08-28	545	475	-70	GH30IU	0.17	P10-P25	2012-03-12	女	水剂	10.9706	12.4627	10	>6, <=12岁	0.87156	依从性>=80%	依从性>=85%	依从性>=86%	依从性<90%	1	1	1	0	苏北	P3-P25	1~2年	0
GHE01396	苏州市	378	2023-08-05	2024-08-23	384	378	-6	GH30IU	0.14	P3以下	2013-10-09	女	水剂	9.82067	10.872	9	>6, <=12岁	0.984375	依从性>=80%	依从性>=85%	依从性>=86%	依从性>=90%	1	1	1	1	苏南	P3以下	1~2年	0
GHE01397	徐州市	2069	2016-06-16	2024-09-18	3016	2069	-947	GH30IU	0.15		2012-06-26	男	水剂	3.97262	12.23	3	>3, <=6岁	0.686008	依从性<80%	依从性<85%	依从性<86%	依从性<90%	0	0	0	0	苏北		>2年	0
GHE01398	无锡市	911	2021-09-05	2024-08-21	1081	911	-170	GH30IU	0.16	P3-P10	2009-12-09	男	水剂	11.7399	14.6995	11	>6, <=12岁	0.842738	依从性>=80%	依从性<85%	依从性<86%	依从性<90%	1	0	0	0	苏南	P3-P25	>2年	0
GHE01399	南京市	783	2022-02-17	2024-11-15	1002	783	-219	GH30IU	0.12	P3以下	2013-02-18	女	水剂	8.99658	11.7399	8	>6, <=12岁	0.781437	依从性<80%	依从性<85%	依从性<86%	依从性<90%	0	0	0	0	苏南	P3以下	>2年	0
GHE01400	镇江市	141	2024-04-16	2024-09-12	149	141	-8	GH30IU	0.14	P3以下	2010-03-13	男	水剂	14.0945	14.5024	14	>12, <=18岁	0.946309	依从性>=80%	依从性>=85%	依从性>=86%	依从性>=90%	1	1	1	1	苏南	P3以下	<1年	0
GHE01401	镇江市	853	2022-02-19	2024-09-30	954	853	-101	GH30IU	0.13	P3-P10	2016-06-12	男	水剂	5.68925	8.30116	5	>3, <=6岁	0.89413	依从性>=80%	依从性>=85%	依从性>=86%	依从性<90%	1	1	1	0	苏南	P3-P25	>2年	0
GHE01402	镇江市	55	2024-07-14	2024-09-10	58	55	-3	GH30IU	0.17	P50-P75	2014-11-14	女	水剂	9.66461	9.82341	9	>6, <=12岁	0.948276	依从性>=80%	依从性>=85%	依从性>=86%	依从性>=90%	1	1	1	1	苏南	P25以上	<1年	0
GHE01404	苏州市	60	2024-06-22	2024-08-25	64	60	-4	GH30IU	0.13	P25-P50	2014-09-30	男	水剂	9.72758	9.90281	9	>6, <=12岁	0.9375	依从性>=80%	依从性>=85%	依从性>=86%	依从性>=90%	1	1	1	1	苏南	P25以上	<1年	0
GHE01405	苏州市	427	2023-09-02	2024-11-02	427	427	0	GH30IU	0.12	P3以下	2016-09-11	男	水剂	6.97331	8.14237	6	>6, <=12岁	1	依从性>=80%	依从性>=85%	依从性>=86%	依从性>=90%	1	1	1	1	苏南	P3以下	1~2年	0
GHE01406	常州市	639	2022-10-11	2024-09-05	695	639	-56	GH30IU	0.14	P3-P10	2012-03-25	女	水剂	10.5462	12.449	10	>6, <=12岁	0.919424	依从性>=80%	依从性>=85%	依从性>=86%	依从性>=90%	1	1	1	1	苏南	P3-P25	1~2年	0
GHE01407	常州市	393	2022-11-05	2024-10-11	706	393	-313	GH30IU	0.16	P50-P75	2012-12-27	男	水剂	9.85626	11.7892	9	>6, <=12岁	0.556657	依从性<80%	依从性<85%	依从性<86%	依从性<90%	0	0	0	0	苏南	P25以上	1~2年	0
GHE01408	无锡市	724	2022-08-28	2024-08-26	729	724	-5	GH30IU	0.17	P3-P10	2010-11-14	男	水剂	11.7864	13.7823	11	>6, <=12岁	0.993141	依从性>=80%	依从性>=85%	依从性>=86%	依从性>=90%	1	1	1	1	苏南	P3-P25	1~2年	0
GHE01409	南京市	273	2023-12-01	2024-09-19	293	273	-20	GH30IU	0.14	P3-P10	2020-11-17	女	水剂	3.03628	3.83847	3	>3, <=6岁	0.931741	依从性>=80%	依从性>=85%	依从性>=86%	依从性>=90%	1	1	1	1	苏南	P3-P25	<1年	0
GHE01410	南通市	410	2023-07-08	2024-08-26	415	410	-5	GH30IU	0.13	P3以下	2012-12-23	男	水剂	10.538	11.6742	10	>6, <=12岁	0.987952	依从性>=80%	依从性>=85%	依从性>=86%	依从性>=90%	1	1	1	1	苏中	P3以下	1~2年	0
GHE01411	苏州市	632	2022-11-27	2024-08-30	642	632	-10	GH30IU	0.18	P10-P25	2014-08-19	女	水剂	8.27379	10.0315	8	>6, <=12岁	0.984424	依从性>=80%	依从性>=85%	依从性>=86%	依从性>=90%	1	1	1	1	苏南	P3-P25	1~2年	0
GHE01412	苏州市	1559	2020-06-28	2024-10-04	1559	1559	0	GH30IU	0.17		2011-06-18	男	水剂	9.02943	13.2977	9	>6, <=12岁	1	依从性>=80%	依从性>=85%	依从性>=86%	依从性>=90%	1	1	1	1	苏南		>2年	0
GHE01413	徐州市	1910	2019-04-18	2024-09-10	1972	1910	-62	GH30IU	0.17		2009-11-28	男	水剂	9.38535	14.7844	9	>6, <=12岁	0.96856	依从性>=80%	依从性>=85%	依从性>=86%	依从性>=90%	1	1	1	1	苏北		>2年	0
GHE01414	南京市	548	2023-04-15	2024-10-21	555	548	-7	GH30IU	0.2	P10-P25	2011-12-27	女	水剂	11.2991	12.8186	11	>6, <=12岁	0.987387	依从性>=80%	依从性>=85%	依从性>=86%	依从性>=90%	1	1	1	1	苏南	P3-P25	1~2年	0
GHE01415	苏州市	180	2024-03-16	2024-09-12	180	180	0	GH30IU	0.11	P3-P10	2014-08-26	女	水剂	9.5551	10.0479	9	>6, <=12岁	1	依从性>=80%	依从性>=85%	依从性>=86%	依从性>=90%	1	1	1	1	苏南	P3-P25	<1年	0
GHE01416	苏州市	63	2019-04-01	2024-09-24	2003	63	-1940	GH30IU	0.14		2015-10-14	女	水剂	3.46338	8.9473	3	>3, <=6岁	0.0314528	依从性<80%	依从性<85%	依从性<86%	依从性<90%	0	0	0	0	苏南		<1年	0
GHE01417	苏州市	679	2022-09-03	2024-09-04	732	679	-53	GH30IU	0.16	P3-P10	2012-10-25	男	水剂	9.85626	11.8604	9	>6, <=12岁	0.927596	依从性>=80%	依从性>=85%	依从性>=86%	依从性>=90%	1	1	1	1	苏南	P3-P25	1~2年	0
GHE01418	南京市	519	2023-04-12	2024-09-14	521	519	-2	GH30IU	0.17	P25-P50	2012-11-04	女	水剂	10.4339	11.8604	10	>6, <=12岁	0.996161	依从性>=80%	依从性>=85%	依从性>=86%	依从性>=90%	1	1	1	1	苏南	P25以上	1~2年	0
GHE01419	南通市	259	2023-11-28	2024-08-25	271	259	-12	GH30IU	0.12	P10-P25	2015-01-02	女	水剂	8.90349	9.64545	8	>6, <=12岁	0.95572	依从性>=80%	依从性>=85%	依从性>=86%	依从性>=90%	1	1	1	1	苏中	P3-P25	<1年	0
GHE01420	苏州市	602	2022-07-09	2024-09-19	803	602	-201	GH30IU	0.18	P10-P25	2012-10-09	男	水剂	9.74675	11.9452	9	>6, <=12岁	0.749689	依从性<80%	依从性<85%	依从性<86%	依从性<90%	0	0	0	0	苏南	P3-P25	1~2年	0
GHE01421	苏州市	330	2023-10-20	2024-09-16	332	330	-2	GH30IU	0.13	P3以下	2018-05-07	男	水剂	5.4538	6.36277	5	>3, <=6岁	0.993976	依从性>=80%	依从性>=85%	依从性>=86%	依从性>=90%	1	1	1	1	苏南	P3以下	<1年	0
GHE01422	常州市	564	2023-02-04	2024-09-04	578	564	-14	GH30IU	0.13	P3以下	2019-01-26	男	水剂	4.02464	5.60712	4	>3, <=6岁	0.975779	依从性>=80%	依从性>=85%	依从性>=86%	依从性>=90%	1	1	1	1	苏南	P3以下	1~2年	0
GHE01423	连云港市	395	2023-07-24	2024-09-01	405	395	-10	GH30IU	0.18	P3以下	2009-06-16	女	水剂	14.1027	15.2115	14	>12, <=18岁	0.975309	依从性>=80%	依从性>=85%	依从性>=86%	依从性>=90%	1	1	1	1	苏北	P3以下	1~2年	0
GHE01424	扬州市	270	2024-02-17	2024-11-17	274	270	-4	GH30IU	0.05	P3以下	2007-06-05	女	水剂	16.7036	17.4538	16	>12, <=18岁	0.985401	依从性>=80%	依从性>=85%	依从性>=86%	依从性>=90%	1	1	1	1	苏中	P3以下	<1年	0
GHE01425	南京市	203	2024-02-27	2024-09-17	203	203	0	GH30IU	0.15	P3以下	2016-03-23	男	水剂	7.93155	8.48734	7	>6, <=12岁	1	依从性>=80%	依从性>=85%	依从性>=86%	依从性>=90%	1	1	1	1	苏南	P3以下	<1年	0
GHE01426	连云港市	930	2022-02-11	2024-10-04	966	930	-36	GH30IU	0.12	P3以下	2014-05-06	女	水剂	7.77002	10.4148	7	>6, <=12岁	0.962733	依从性>=80%	依从性>=85%	依从性>=86%	依从性>=90%	1	1	1	1	苏北	P3以下	>2年	0
GHE01427	扬州市	309	2023-07-16	2024-08-28	409	309	-100	GH30IU	0.14	P3以下	2013-07-25	男	水剂	9.97399	11.0938	9	>6, <=12岁	0.755501	依从性<80%	依从性<85%	依从性<86%	依从性<90%	0	0	0	0	苏中	P3以下	<1年	0
GHE01428	苏州市	192	2024-03-03	2024-09-11	192	192	0	GH30IU	0.13	P3以下	2014-03-12	男	水剂	9.97673	10.5024	9	>6, <=12岁	1	依从性>=80%	依从性>=85%	依从性>=86%	依从性>=90%	1	1	1	1	苏南	P3以下	<1年	0
GHE01429	苏州市	682	2022-11-12	2024-10-01	689	682	-7	GH30IU	0.15	P3-P10	2015-02-13	女	水剂	7.74538	9.63176	7	>6, <=12岁	0.98984	依从性>=80%	依从性>=85%	依从性>=86%	依从性>=90%	1	1	1	1	苏南	P3-P25	1~2年	0
GHE01430	南通市	736	2022-08-19	2024-08-30	742	736	-6	GH30IU	0.12	P3以下	2016-02-12	男	水剂	6.51608	8.54757	6	>6, <=12岁	0.991914	依从性>=80%	依从性>=85%	依从性>=86%	依从性>=90%	1	1	1	1	苏中	P3以下	>2年	0
GHE01431	苏州市	72	2024-05-29	2024-08-18	81	72	-9	GH30IU	0.11	P3以下	2013-11-04	男	水剂	10.5654	10.7871	10	>6, <=12岁	0.888889	依从性>=80%	依从性>=85%	依从性>=86%	依从性<90%	1	1	1	0	苏南	P3以下	<1年	0
GHE01432	苏州市	319	2023-07-16	2024-08-18	399	319	-80	GH30IU	0.1	P3-P10	2015-06-12	男	水剂	8.09309	9.18549	8	>6, <=12岁	0.799499	依从性<80%	依从性<85%	依从性<86%	依从性<90%	0	0	0	0	苏南	P3-P25	<1年	0
GHE01433	南京市	242	2023-11-15	2024-09-25	315	242	-73	GH30IU	0.15	P25-P50	2014-10-16	男	水剂	9.08145	9.94387	9	>6, <=12岁	0.768254	依从性<80%	依从性<85%	依从性<86%	依从性<90%	0	0	0	0	苏南	P25以上	<1年	0
GHE01434	南通市	1601	2020-04-17	2024-09-04	1601	1601	0	GH30IU	0.16		2014-03-19	男	水剂	6.08077	10.4641	6	>6, <=12岁	1	依从性>=80%	依从性>=85%	依从性>=86%	依从性>=90%	1	1	1	1	苏中		>2年	0
GHE01435	苏州市	919	2022-05-07	2024-11-30	938	919	-19	GH30IU	0.2	P25-P50	2009-06-20	男	水剂	12.8789	15.447	12	>12, <=18岁	0.979744	依从性>=80%	依从性>=85%	依从性>=86%	依从性>=90%	1	1	1	1	苏南	P25以上	>2年	0
GHE01436	南京市	280	2023-11-03	2024-08-26	297	280	-17	GH30IU	0.13	P3-P10	2011-08-27	女	水剂	12.1862	12.9993	12	>12, <=18岁	0.942761	依从性>=80%	依从性>=85%	依从性>=86%	依从性>=90%	1	1	1	1	苏南	P3-P25	<1年	0
GHE01437	常州市	1087	2021-09-01	2024-09-09	1104	1087	-17	GH30IU	0.2	P3-P10	2011-07-05	女	水剂	10.1602	13.1828	10	>6, <=12岁	0.984601	依从性>=80%	依从性>=85%	依从性>=86%	依从性>=90%	1	1	1	1	苏南	P3-P25	>2年	0
GHE01438	南京市	599	2023-02-12	2024-10-03	599	599	0	GH30IU	0.19	P10-P25	2012-04-08	女	水剂	10.8474	12.4873	10	>6, <=12岁	1	依从性>=80%	依从性>=85%	依从性>=86%	依从性>=90%	1	1	1	1	苏南	P3-P25	1~2年	0
GHE01439	无锡市	915	2022-03-13	2024-09-13	915	915	0	GH30IU	0.16	P10-P25	2014-08-11	女	水剂	7.58658	10.0917	7	>6, <=12岁	1	依从性>=80%	依从性>=85%	依从性>=86%	依从性>=90%	1	1	1	1	苏南	P3-P25	>2年	0
GHE01440	常州市	203	2024-02-25	2024-09-19	207	203	-4	GH30IU	0.14	P10-P25	2013-01-18	女	水剂	11.102	11.6687	11	>6, <=12岁	0.980676	依从性>=80%	依从性>=85%	依从性>=86%	依从性>=90%	1	1	1	1	苏南	P3-P25	<1年	0
GHE01441	苏州市	779	2022-06-04	2024-09-01	820	779	-41	GH30IU	0.14	P10-P25	2012-11-28	女	水剂	9.51403	11.7591	9	>6, <=12岁	0.95	依从性>=80%	依从性>=85%	依从性>=86%	依从性>=90%	1	1	1	1	苏南	P3-P25	>2年	0
GHE01442	南通市	890	2022-01-18	2024-08-29	954	890	-64	GH30IU	0.13	P3以下	2016-06-29	男	水剂	5.5551	8.16701	5	>3, <=6岁	0.932914	依从性>=80%	依从性>=85%	依从性>=86%	依从性>=90%	1	1	1	1	苏中	P3以下	>2年	0
GHE01443	盐城市	563	2023-03-14	2024-11-05	602	563	-39	GH30IU	0.12	P3以下	2012-09-10	男	水剂	10.5051	12.1533	10	>6, <=12岁	0.935216	依从性>=80%	依从性>=85%	依从性>=86%	依从性>=90%	1	1	1	1	苏北	P3以下	1~2年	0
GHE01444	常州市	295	2023-12-02	2024-09-26	299	295	-4	GH30IU	0.14	P25-P50	2013-07-18	女	水剂	10.3737	11.1923	10	>6, <=12岁	0.986622	依从性>=80%	依从性>=85%	依从性>=86%	依从性>=90%	1	1	1	1	苏南	P25以上	<1年	0
GHE01445	常州市	186	2024-02-16	2024-08-29	195	186	-9	GH30IU	0.14	P3以下	2017-01-17	女	水剂	7.08008	7.61396	7	>6, <=12岁	0.953846	依从性>=80%	依从性>=85%	依从性>=86%	依从性>=90%	1	1	1	1	苏南	P3以下	<1年	0
GHE01447	南通市	1220	2021-06-25	2024-10-27	1220	1220	0	GH30IU	0.17		2018-02-28	男	水剂	3.32101	6.66119	3	>3, <=6岁	1	依从性>=80%	依从性>=85%	依从性>=86%	依从性>=90%	1	1	1	1	苏中		>2年	0
GHE01448	南京市	24	2024-08-01	2024-08-25	24	24	0	GH30IU	0.13	P25-P50	2015-08-12	男	水剂	8.97194	9.03765	8	>6, <=12岁	1	依从性>=80%	依从性>=85%	依从性>=86%	依从性>=90%	1	1	1	1	苏南	P25以上	<1年	0
GHE01449	泰州市	356	2023-09-02	2024-08-27	360	356	-4	GH30IU	0.11	P3以下	2016-07-11	女	水剂	7.14305	8.12868	7	>6, <=12岁	0.988889	依从性>=80%	依从性>=85%	依从性>=86%	依从性>=90%	1	1	1	1	苏中	P3以下	<1年	0
GHE01450	南京市	1082	2021-03-03	2024-09-04	1281	1082	-199	GH30IU	0.17	P3-P10	2009-10-11	男	水剂	11.3922	14.8994	11	>6, <=12岁	0.844653	依从性>=80%	依从性<85%	依从性<86%	依从性<90%	1	0	0	0	苏南	P3-P25	>2年	0
GHE01451	南京市	456	2023-07-22	2024-10-20	456	456	0	GH30IU	0.13	P3以下	2012-01-06	男	水剂	11.54	12.7885	11	>6, <=12岁	1	依从性>=80%	依从性>=85%	依从性>=86%	依从性>=90%	1	1	1	1	苏南	P3以下	1~2年	0
GHE01452	南京市	353	2023-10-10	2024-10-01	357	353	-4	GH30IU	0.16	P25-P50	2014-06-11	女	水剂	9.3306	10.308	9	>6, <=12岁	0.988796	依从性>=80%	依从性>=85%	依从性>=86%	依从性>=90%	1	1	1	1	苏南	P25以上	<1年	0
GHE01453	南京市	522	2023-02-04	2024-08-30	573	522	-51	GH30IU	0.17	P50-P75	2013-01-29	女	水剂	10.0151	11.5838	10	>6, <=12岁	0.910995	依从性>=80%	依从性>=85%	依从性>=86%	依从性>=90%	1	1	1	1	苏南	P25以上	1~2年	0
GHE01454	南通市	189	2018-08-28	2024-09-12	2207	189	-2018	GH30IU	0.15		2014-01-13	女	水剂	4.62149	10.6639	4	>3, <=6岁	0.0856366	依从性<80%	依从性<85%	依从性<86%	依从性<90%	0	0	0	0	苏中		<1年	0
GHE01455	南通市	1100	2021-07-21	2024-09-06	1143	1100	-43	GH30IU	0.12	P3以下	2011-08-22	男	水剂	9.91376	13.0431	9	>6, <=12岁	0.96238	依从性>=80%	依从性>=85%	依从性>=86%	依从性>=90%	1	1	1	1	苏中	P3以下	>2年	0
GHE01456	南京市	100	2024-04-25	2024-08-29	126	100	-26	GH30IU	0.14	P3以下	2020-01-12	女	水剂	4.28474	4.62971	4	>3, <=6岁	0.793651	依从性<80%	依从性<85%	依从性<86%	依从性<90%	0	0	0	0	苏南	P3以下	<1年	0
GHE01457	南京市	180	2024-03-14	2024-09-15	185	180	-5	GH30IU	0.15	P3-P10	2016-09-27	女	水剂	7.46064	7.96715	7	>6, <=12岁	0.972973	依从性>=80%	依从性>=85%	依从性>=86%	依从性>=90%	1	1	1	1	苏南	P3-P25	<1年	0
GHE01458	南京市	296	2023-12-08	2024-09-29	296	296	0	GH30IU	0.15	P10-P25	2016-12-23	女	水剂	6.95688	7.76728	6	>6, <=12岁	1	依从性>=80%	依从性>=85%	依从性>=86%	依从性>=90%	1	1	1	1	苏南	P3-P25	<1年	0
GHE01459	苏州市	492	2023-04-15	2024-08-31	504	492	-12	GH30IU	0.13	P3以下	2016-06-23	女	水剂	6.80903	8.18891	6	>6, <=12岁	0.97619	依从性>=80%	依从性>=85%	依从性>=86%	依从性>=90%	1	1	1	1	苏南	P3以下	1~2年	0
GHE01460	连云港市	502	2023-03-15	2024-09-02	537	502	-35	GH30IU	0.14	P3以下	2016-02-12	女	水剂	7.08556	8.55578	7	>6, <=12岁	0.934823	依从性>=80%	依从性>=85%	依从性>=86%	依从性>=90%	1	1	1	1	苏北	P3以下	1~2年	0
GHE01461	南京市	1619	2019-09-05	2024-11-07	1890	1619	-271	GH30IU	0.14		2014-08-09	女	水剂	5.07324	10.2478	5	>3, <=6岁	0.856614	依从性>=80%	依从性>=85%	依从性<86%	依从性<90%	1	1	0	0	苏南		>2年	0
GHE01462	徐州市	204	2024-02-21	2024-09-12	204	204	0	GH30IU	0.12	P3以下	2016-12-21	男	水剂	7.16769	7.72621	7	>6, <=12岁	1	依从性>=80%	依从性>=85%	依从性>=86%	依从性>=90%	1	1	1	1	苏北	P3以下	<1年	0
GHE01463	南通市	654	2022-09-16	2024-10-05	750	654	-96	GH30IU	0.15	P25-P50	2011-09-04	男	水剂	11.0335	13.0869	11	>6, <=12岁	0.872	依从性>=80%	依从性>=85%	依从性>=86%	依从性<90%	1	1	1	0	苏中	P25以上	1~2年	0
GHE01464	徐州市	180	2024-02-21	2024-08-25	186	180	-6	GH30IU	0.12	P3-P10	2013-10-26	男	水剂	10.3217	10.8309	10	>6, <=12岁	0.967742	依从性>=80%	依从性>=85%	依从性>=86%	依从性>=90%	1	1	1	1	苏北	P3-P25	<1年	0
GHE01465	常州市	350	2023-08-12	2024-08-22	376	350	-26	GH30IU	0.15	P25-P50	2009-11-03	男	水剂	13.7714	14.8008	13	>12, <=18岁	0.930851	依从性>=80%	依从性>=85%	依从性>=86%	依从性>=90%	1	1	1	1	苏南	P25以上	<1年	0
GHE01466	常州市	350	2023-08-12	2024-08-22	376	350	-26	GH30IU	0.16	P25-P50	2009-11-03	男	水剂	13.7714	14.8008	13	>12, <=18岁	0.930851	依从性>=80%	依从性>=85%	依从性>=86%	依从性>=90%	1	1	1	1	苏南	P25以上	<1年	0
GHE01467	南通市	467	2023-05-12	2024-08-21	467	467	0	GH30IU	0.11	P10-P25	2012-09-13	女	水剂	10.6585	11.937	10	>6, <=12岁	1	依从性>=80%	依从性>=85%	依从性>=86%	依从性>=90%	1	1	1	1	苏中	P3-P25	1~2年	0
GHE01468	南通市	800	2022-01-29	2024-08-29	943	800	-143	GH30IU	0.15	P3以下	2014-06-21	女	水剂	7.60849	10.1903	7	>6, <=12岁	0.848356	依从性>=80%	依从性<85%	依从性<86%	依从性<90%	1	0	0	0	苏中	P3以下	>2年	0
GHE01469	苏州市	400	2023-05-05	2024-09-22	506	400	-106	GH30IU	0.15	P25-P50	2012-03-26	女	水剂	11.1075	12.4928	11	>6, <=12岁	0.790514	依从性<80%	依从性<85%	依从性<86%	依从性<90%	0	0	0	0	苏南	P25以上	1~2年	0
GHE01470	苏州市	1394	2017-09-23	2024-08-28	2531	1394	-1137	GH30IU	0.19		2012-11-15	女	水剂	4.85421	11.7837	4	>3, <=6岁	0.55077	依从性<80%	依从性<85%	依从性<86%	依从性<90%	0	0	0	0	苏南		>2年	0
GHE01471	徐州市	665	2022-08-12	2024-10-18	798	665	-133	GH30IU	0.1	P10-P25	2016-08-10	女	水剂	6.00411	8.18891	6	>6, <=12岁	0.833333	依从性>=80%	依从性<85%	依从性<86%	依从性<90%	1	0	0	0	苏北	P3-P25	1~2年	0
GHE01472	苏州市	280	2023-11-27	2024-09-21	299	280	-19	GH30IU	0.14	P3-P10	2015-12-23	女	水剂	7.92882	8.74743	7	>6, <=12岁	0.936455	依从性>=80%	依从性>=85%	依从性>=86%	依从性>=90%	1	1	1	1	苏南	P3-P25	<1年	0
GHE01473	徐州市	598	2023-02-21	2024-10-15	602	598	-4	GH30IU	0.15	P3以下	2015-11-04	男	水剂	7.29911	8.9473	7	>6, <=12岁	0.993355	依从性>=80%	依从性>=85%	依从性>=86%	依从性>=90%	1	1	1	1	苏北	P3以下	1~2年	0
GHE01474	南京市	913	2022-02-26	2024-10-11	958	913	-45	GH30IU	0.19	P3以下	2017-12-25	女	水剂	4.17248	6.79535	4	>3, <=6岁	0.953027	依从性>=80%	依从性>=85%	依从性>=86%	依从性>=90%	1	1	1	1	苏南	P3以下	>2年	0
GHE01475	苏州市	120	2024-04-22	2024-08-20	120	120	0	GH30IU	0.11	P3以下	2019-07-21	男	水剂	4.75565	5.08419	4	>3, <=6岁	1	依从性>=80%	依从性>=85%	依从性>=86%	依从性>=90%	1	1	1	1	苏南	P3以下	<1年	0
GHE01476	南京市	418	2023-05-13	2024-08-25	470	418	-52	GH30IU	0.13	P3以下	2016-11-23	女	水剂	6.4668	7.75359	6	>6, <=12岁	0.889362	依从性>=80%	依从性>=85%	依从性>=86%	依从性<90%	1	1	1	0	苏南	P3以下	1~2年	0
GHE01477	徐州市	353	2023-08-21	2024-08-29	374	353	-21	GH30IU	0.14	P3-P10	2018-01-25	女	水剂	5.56879	6.59274	5	>3, <=6岁	0.94385	依从性>=80%	依从性>=85%	依从性>=86%	依从性>=90%	1	1	1	1	苏北	P3-P25	<1年	0
GHE01478	苏州市	1350	2020-11-18	2024-08-22	1373	1350	-23	GH30IU	0.17		2009-09-15	男	水剂	11.1759	14.935	11	>6, <=12岁	0.983248	依从性>=80%	依从性>=85%	依从性>=86%	依从性>=90%	1	1	1	1	苏南		>2年	0
GHE01479	盐城市	128	2024-02-27	2024-08-26	181	128	-53	GH30IU	0.16	P3-P10	2007-10-20	男	水剂	16.3559	16.8515	16	>12, <=18岁	0.707182	依从性<80%	依从性<85%	依从性<86%	依从性<90%	0	0	0	0	苏北	P3-P25	<1年	0
GHE01480	南京市	440	2023-08-30	2024-11-15	443	440	-3	GH30IU	0.19	P50-P75	2011-10-31	女	水剂	11.8303	13.0431	11	>6, <=12岁	0.993228	依从性>=80%	依从性>=85%	依从性>=86%	依从性>=90%	1	1	1	1	苏南	P25以上	1~2年	0
GHE01481	徐州市	887	2022-03-01	2024-09-12	926	887	-39	GH30IU	0.19	P3以下	2011-08-21	女	水剂	10.527	13.0623	10	>6, <=12岁	0.957883	依从性>=80%	依从性>=85%	依从性>=86%	依从性>=90%	1	1	1	1	苏北	P3以下	>2年	0
GHE01482	南通市	239	2023-12-01	2024-09-02	276	239	-37	GH30IU	0.15	P50-P75	2013-02-15	女	水剂	10.7899	11.5455	10	>6, <=12岁	0.865942	依从性>=80%	依从性>=85%	依从性>=86%	依从性<90%	1	1	1	0	苏中	P25以上	<1年	0
GHE01483	南京市	737	2022-09-16	2024-10-01	746	737	-9	GH30IU	0.17	P3以下	2010-04-30	女	水剂	12.3806	14.423	12	>12, <=18岁	0.987936	依从性>=80%	依从性>=85%	依从性>=86%	依从性>=90%	1	1	1	1	苏南	P3以下	>2年	0
GHE01484	苏州市	1616	2017-10-20	2024-09-30	2537	1616	-921	GH30IU	0.16		2013-05-29	女	水剂	4.39425	11.3402	4	>3, <=6岁	0.636973	依从性<80%	依从性<85%	依从性<86%	依从性<90%	0	0	0	0	苏南		>2年	0
GHE01485	苏州市	206	2023-10-21	2024-08-21	305	206	-99	GH30IU	0.11	P3以下	2012-06-05	女	水剂	11.3758	12.2108	11	>6, <=12岁	0.67541	依从性<80%	依从性<85%	依从性<86%	依从性<90%	0	0	0	0	苏南	P3以下	<1年	0
GHE01486	苏州市	594	2022-08-07	2024-09-01	756	594	-162	GH30IU	0.13	P3-P10	2012-06-01	男	水剂	10.1821	12.2519	10	>6, <=12岁	0.785714	依从性<80%	依从性<85%	依从性<86%	依从性<90%	0	0	0	0	苏南	P3-P25	1~2年	0
GHE01487	南通市	700	2022-08-26	2024-08-19	724	700	-24	GH30IU	0.12	P3以下	2014-05-18	女	水剂	8.27379	10.256	8	>6, <=12岁	0.966851	依从性>=80%	依从性>=85%	依从性>=86%	依从性>=90%	1	1	1	1	苏中	P3以下	1~2年	0
GHE01488	泰州市	438	2022-06-09	2024-09-05	819	438	-381	GH30IU	0.15	P3以下	2016-07-12	女	水剂	5.90828	8.15058	5	>3, <=6岁	0.534799	依从性<80%	依从性<85%	依从性<86%	依从性<90%	0	0	0	0	苏中	P3以下	1~2年	0
GHE01489	南京市	502	2023-04-24	2024-10-13	538	502	-36	GH30IU	0.14		2017-01-04	女	水剂	6.29979	7.77276	6	>6, <=12岁	0.933086	依从性>=80%	依从性>=85%	依从性>=86%	依从性>=90%	1	1	1	1	苏南		1~2年	0
GHE01490	南京市	308	2023-10-31	2024-09-05	310	308	-2	GH30IU	0.14	P3以下	2018-05-21	男	水剂	5.44559	6.29432	5	>3, <=6岁	0.993548	依从性>=80%	依从性>=85%	依从性>=86%	依从性>=90%	1	1	1	1	苏南	P3以下	<1年	0
GHE01491	徐州市	180	2024-02-14	2024-08-25	193	180	-13	GH30IU	0.13	P3-P10	2016-07-29	男	水剂	7.54552	8.07392	7	>6, <=12岁	0.932642	依从性>=80%	依从性>=85%	依从性>=86%	依从性>=90%	1	1	1	1	苏北	P3-P25	<1年	0
GHE01492	徐州市	307	2023-08-19	2024-08-24	371	307	-64	GH30IU	0.13	P3-P10	2012-11-18	男	水剂	10.7488	11.7645	10	>6, <=12岁	0.827493	依从性>=80%	依从性<85%	依从性<86%	依从性<90%	1	0	0	0	苏北	P3-P25	<1年	0
GHE01493	徐州市	123	2024-05-21	2024-09-21	123	123	0	GH30IU	0.15	P3以下	2017-11-13	男	水剂	6.51882	6.85558	6	>6, <=12岁	1	依从性>=80%	依从性>=85%	依从性>=86%	依从性>=90%	1	1	1	1	苏北	P3以下	<1年	0
GHE01494	徐州市	525	2023-04-03	2024-09-12	528	525	-3	GH30IU	0.2	P50-P75	2012-01-31	女	水剂	11.1704	12.616	11	>6, <=12岁	0.994318	依从性>=80%	依从性>=85%	依从性>=86%	依从性>=90%	1	1	1	1	苏北	P25以上	1~2年	0
GHE01495	苏州市	148	2024-03-16	2024-08-24	161	148	-13	GH30IU	0.17	P50-P75	2012-08-28	男	水剂	11.5483	11.989	11	>6, <=12岁	0.919255	依从性>=80%	依从性>=85%	依从性>=86%	依从性>=90%	1	1	1	1	苏南	P25以上	<1年	0
GHE01496	宿迁市	1197	2020-12-24	2024-09-30	1376	1197	-179	GH30IU	0.15		2016-07-12	女	水剂	4.45175	8.21903	4	>3, <=6岁	0.869913	依从性>=80%	依从性>=85%	依从性>=86%	依从性<90%	1	1	1	0	苏北		>2年	0
GHE01497	南京市	389	2023-07-09	2024-09-17	436	389	-47	GH30IU	0.14	P75-P90	2014-12-18	女	水剂	8.55578	9.74949	8	>6, <=12岁	0.892202	依从性>=80%	依从性>=85%	依从性>=86%	依从性<90%	1	1	1	0	苏南	P25以上	1~2年	0
GHE01498	扬州市	390	2023-09-12	2024-10-08	392	390	-2	GH30IU	0.15	P3-P10	2014-08-31	男	水剂	9.03217	10.1054	9	>6, <=12岁	0.994898	依从性>=80%	依从性>=85%	依从性>=86%	依从性>=90%	1	1	1	1	苏中	P3-P25	1~2年	0
GHE01499	苏州市	595	2023-01-07	2024-08-24	595	595	0	GH30IU	0.15	P10-P25	2012-10-11	女	水剂	10.2396	11.8686	10	>6, <=12岁	1	依从性>=80%	依从性>=85%	依从性>=86%	依从性>=90%	1	1	1	1	苏南	P3-P25	1~2年	0
GHE01500	南京市	508	2023-07-25	2024-12-14	508	508	0	GH30IU	0.15	P25-P50	2011-06-30	男	水剂	12.0684	13.4593	12	>12, <=18岁	1	依从性>=80%	依从性>=85%	依从性>=86%	依从性>=90%	1	1	1	1	苏南	P25以上	1~2年	0
GHE01501	苏州市	36	2024-07-13	2024-08-18	36	36	0	GH30IU	0.11	P3-P10	2018-12-17	男	水剂	5.57153	5.67009	5	>3, <=6岁	1	依从性>=80%	依从性>=85%	依从性>=86%	依从性>=90%	1	1	1	1	苏南	P3-P25	<1年	0
GHE01502	南京市	1363	2020-07-09	2024-08-26	1509	1363	-146	GH30IU	0.17		2016-08-05	女	水剂	3.92608	8.05749	3	>3, <=6岁	0.903247	依从性>=80%	依从性>=85%	依从性>=86%	依从性>=90%	1	1	1	1	苏南		>2年	0
GHE01503	常州市	826	2022-05-03	2024-09-05	856	826	-30	GH30IU	0.16	P3以下	2013-05-21	女	水剂	8.95003	11.2936	8	>6, <=12岁	0.964953	依从性>=80%	依从性>=85%	依从性>=86%	依从性>=90%	1	1	1	1	苏南	P3以下	>2年	0
GHE01504	无锡市	30	2024-08-18	2024-09-17	30	30	0	GH30IU	0.15	P10-P25	2012-05-21	男	水剂	12.2437	12.3258	12	>12, <=18岁	1	依从性>=80%	依从性>=85%	依从性>=86%	依从性>=90%	1	1	1	1	苏南	P3-P25	<1年	0
GHE01505	南京市	784	2022-07-24	2024-09-22	791	784	-7	GH30IU	0.17	P3以下	2016-04-18	男	水剂	6.2642	8.42984	6	>6, <=12岁	0.99115	依从性>=80%	依从性>=85%	依从性>=86%	依从性>=90%	1	1	1	1	苏南	P3以下	>2年	0
GHE01506	徐州市	1524	2020-07-18	2024-09-20	1525	1524	-1	GH30IU	0.17		2012-05-28	女	水剂	8.13963	12.3149	8	>6, <=12岁	0.999344	依从性>=80%	依从性>=85%	依从性>=86%	依从性>=90%	1	1	1	1	苏北		>2年	0
GHE01507	徐州市	1017	2021-11-06	2024-10-06	1065	1017	-48	GH30IU	0.11	P3以下	2017-05-16	男	水剂	4.47639	7.3922	4	>3, <=6岁	0.95493	依从性>=80%	依从性>=85%	依从性>=86%	依从性>=90%	1	1	1	1	苏北	P3以下	>2年	0
GHE01508	苏州市	383	2023-08-07	2024-09-29	419	383	-36	GH30IU	0.11	P3以下	2015-07-21	男	水剂	8.04654	9.1937	8	>6, <=12岁	0.914081	依从性>=80%	依从性>=85%	依从性>=86%	依从性>=90%	1	1	1	1	苏南	P3以下	1~2年	0
GHE01509	苏州市	165	2024-03-09	2024-08-22	166	165	-1	GH30IU	0.12	P3以下	2015-05-01	女	水剂	8.85695	9.31143	8	>6, <=12岁	0.993976	依从性>=80%	依从性>=85%	依从性>=86%	依从性>=90%	1	1	1	1	苏南	P3以下	<1年	0
GHE01510	镇江市	530	2023-03-18	2024-09-09	541	530	-11	GH30IU	0.14	P3以下	2012-03-06	女	水剂	11.0308	12.512	11	>6, <=12岁	0.979667	依从性>=80%	依从性>=85%	依从性>=86%	依从性>=90%	1	1	1	1	苏南	P3以下	1~2年	0
GHE01511	盐城市	390	2023-09-01	2024-10-03	398	390	-8	GH30IU	0.09	P3以下	2015-09-08	男	水剂	7.98084	9.0705	7	>6, <=12岁	0.979899	依从性>=80%	依从性>=85%	依从性>=86%	依从性>=90%	1	1	1	1	苏北	P3以下	1~2年	0
GHE01512	无锡市	702	2022-10-29	2024-09-30	702	702	0	GH30IU	0.16	P3-P10	2016-03-28	女	水剂	6.58727	8.50924	6	>6, <=12岁	1	依从性>=80%	依从性>=85%	依从性>=86%	依从性>=90%	1	1	1	1	苏南	P3-P25	1~2年	0
GHE01513	常州市	1009	2022-01-30	2024-11-04	1009	1009	0	GH30IU	0.16	P3-P10	2013-01-23	女	水剂	9.01848	11.781	9	>6, <=12岁	1	依从性>=80%	依从性>=85%	依从性>=86%	依从性>=90%	1	1	1	1	苏南	P3-P25	>2年	0
GHE01514	徐州市	584	2023-02-01	2024-09-15	592	584	-8	GH30IU	0.15	P3以下	2012-11-18	男	水剂	10.204	11.8248	10	>6, <=12岁	0.986486	依从性>=80%	依从性>=85%	依从性>=86%	依从性>=90%	1	1	1	1	苏北	P3以下	1~2年	0
GHE01515	苏州市	707	2022-11-05	2024-11-30	756	707	-49	GH30IU	0.13	P3以下	2014-08-31	男	水剂	8.1807	10.2505	8	>6, <=12岁	0.935185	依从性>=80%	依从性>=85%	依从性>=86%	依从性>=90%	1	1	1	1	苏南	P3以下	1~2年	0
GHE01516	无锡市	834	2022-02-27	2024-09-06	922	834	-88	GH30IU	0.17	P25-P50	2011-10-08	女	水剂	10.3901	12.9144	10	>6, <=12岁	0.904555	依从性>=80%	依从性>=85%	依从性>=86%	依从性>=90%	1	1	1	1	苏南	P25以上	>2年	0
GHE01517	南京市	34	2024-08-04	2024-09-07	34	34	0	GH30IU	0.15	P10-P25	2015-05-08	女	水剂	9.24298	9.33607	9	>6, <=12岁	1	依从性>=80%	依从性>=85%	依从性>=86%	依从性>=90%	1	1	1	1	苏南	P3-P25	<1年	0
GHE01518	徐州市	409	2023-07-18	2024-09-15	425	409	-16	GH30IU	0.17	P3以下	2017-03-05	女	水剂	6.36824	7.53183	6	>6, <=12岁	0.962353	依从性>=80%	依从性>=85%	依从性>=86%	依从性>=90%	1	1	1	1	苏北	P3以下	1~2年	0
GHE01519	徐州市	114	2024-05-05	2024-08-31	118	114	-4	GH30IU	0.16	P10-P25	2012-12-18	女	水剂	11.3785	11.7016	11	>6, <=12岁	0.966102	依从性>=80%	依从性>=85%	依从性>=86%	依从性>=90%	1	1	1	1	苏北	P3-P25	<1年	0
GHE01520	宿迁市	679	2022-08-10	2024-09-15	767	679	-88	GH30IU	0.11	P50-P75	2012-07-16	女	水剂	10.0671	12.167	10	>6, <=12岁	0.885267	依从性>=80%	依从性>=85%	依从性>=86%	依从性<90%	1	1	1	0	苏北	P25以上	1~2年	0
GHE01521	徐州市	32	2024-08-12	2024-09-13	32	32	0	GH30IU	0.16	P10-P25	2012-06-19	男	水剂	12.1478	12.2355	12	>12, <=18岁	1	依从性>=80%	依从性>=85%	依从性>=86%	依从性>=90%	1	1	1	1	苏北	P3-P25	<1年	0
GHE01522	苏州市	139	2024-04-06	2024-08-29	145	139	-6	GH30IU	0.12	P3以下	2011-02-05	男	水剂	13.1663	13.5633	13	>12, <=18岁	0.958621	依从性>=80%	依从性>=85%	依从性>=86%	依从性>=90%	1	1	1	1	苏南	P3以下	<1年	0
GHE01523	徐州市	388	2023-01-06	2024-08-19	591	388	-203	GH30IU	0.12	P3以下	2017-11-23	男	水剂	5.11978	6.73785	5	>3, <=6岁	0.656514	依从性<80%	依从性<85%	依从性<86%	依从性<90%	0	0	0	0	苏北	P3以下	1~2年	0
GHE01524	南通市	1002	2021-06-13	2024-10-31	1236	1002	-234	GH30IU	0.11	P3以下	2012-02-18	女	水剂	9.31691	12.7009	9	>6, <=12岁	0.81068	依从性>=80%	依从性<85%	依从性<86%	依从性<90%	1	0	0	0	苏中	P3以下	>2年	0
GHE01525	苏州市	628	2023-01-25	2024-10-23	637	628	-9	GH30IU	0.15	P3以下	2014-08-12	男	水剂	8.45448	10.1985	8	>6, <=12岁	0.985871	依从性>=80%	依从性>=85%	依从性>=86%	依从性>=90%	1	1	1	1	苏南	P3以下	1~2年	0
GHE01526	南京市	899	2022-03-09	2024-08-29	904	899	-5	GH30IU	0.16	P3以下	2016-07-11	男	水剂	5.65914	8.13415	5	>3, <=6岁	0.994469	依从性>=80%	依从性>=85%	依从性>=86%	依从性>=90%	1	1	1	1	苏南	P3以下	>2年	0
GHE01527	连云港市	250	2023-12-14	2024-09-07	268	250	-18	GH30IU	0.15	P3-P10	2011-08-30	女	水剂	12.2902	13.024	12	>12, <=18岁	0.932836	依从性>=80%	依从性>=85%	依从性>=86%	依从性>=90%	1	1	1	1	苏北	P3-P25	<1年	0
GHE01528	常州市	241	2023-11-05	2024-09-05	305	241	-64	GH30IU	0.14	P3-P10	2012-08-05	男	水剂	11.2498	12.0849	11	>6, <=12岁	0.790164	依从性<80%	依从性<85%	依从性<86%	依从性<90%	0	0	0	0	苏南	P3-P25	<1年	0
GHE01529	苏州市	312	2023-09-30	2024-09-04	340	312	-28	GH30IU	0.14	P10-P25	2016-03-29	女	水剂	7.50445	8.43532	7	>6, <=12岁	0.917647	依从性>=80%	依从性>=85%	依从性>=86%	依从性>=90%	1	1	1	1	苏南	P3-P25	<1年	0
GHE01530	南通市	562	2023-02-05	2024-09-21	594	562	-32	GH30IU	0.13	P25-P50	2012-02-24	男	水剂	10.9487	12.5749	10	>6, <=12岁	0.946128	依从性>=80%	依从性>=85%	依从性>=86%	依从性>=90%	1	1	1	1	苏中	P25以上	1~2年	0
GHE01531	南京市	428	2023-04-25	2024-08-20	483	428	-55	GH30IU	0.14		2013-12-23	女	水剂	9.33607	10.6585	9	>6, <=12岁	0.886128	依从性>=80%	依从性>=85%	依从性>=86%	依从性<90%	1	1	1	0	苏南		1~2年	0
GHE01532	苏州市	93	2020-03-26	2024-08-19	1607	93	-1514	GH30IU	0.13		2010-12-08	男	水剂	9.29774	13.6975	9	>6, <=12岁	0.0578718	依从性<80%	依从性<85%	依从性<86%	依从性<90%	0	0	0	0	苏南		<1年	0
GHE01533	苏州市	135	2024-04-20	2024-09-10	143	135	-8	GH30IU	0.12	P3以下	2018-05-14	女	水剂	5.93566	6.32717	5	>3, <=6岁	0.944056	依从性>=80%	依从性>=85%	依从性>=86%	依从性>=90%	1	1	1	1	苏南	P3以下	<1年	0
GHE01534	苏州市	1256	2021-05-01	2024-10-08	1256	1256	0	GH30IU	0.13	P3-P10	2014-06-09	女	水剂	6.89391	10.3326	6	>6, <=12岁	1	依从性>=80%	依从性>=85%	依从性>=86%	依从性>=90%	1	1	1	1	苏南	P3-P25	>2年	0
GHE01535	苏州市	838	2021-05-01	2024-08-29	1216	838	-378	GH30IU	0.14	P3-P10	2014-06-09	女	水剂	6.89391	10.2231	6	>6, <=12岁	0.689145	依从性<80%	依从性<85%	依从性<86%	依从性<90%	0	0	0	0	苏南	P3-P25	>2年	0
GHE01536	南通市	567	2023-01-27	2024-08-22	573	567	-6	GH30IU	0.13	P50-P75	2012-01-04	男	水剂	11.0637	12.6324	11	>6, <=12岁	0.989529	依从性>=80%	依从性>=85%	依从性>=86%	依从性>=90%	1	1	1	1	苏中	P25以上	1~2年	0
GHE01537	南京市	30	2024-08-10	2024-09-09	30	30	0	GH30IU	0.19	P10-P25	2013-03-12	男	水剂	11.4141	11.4962	11	>6, <=12岁	1	依从性>=80%	依从性>=85%	依从性>=86%	依从性>=90%	1	1	1	1	苏南	P3-P25	<1年	0
GHE01538	徐州市	1635	2016-04-05	2024-09-26	3096	1635	-1461	GH30IU	0.17		2010-07-27	男	水剂	5.69199	14.1684	5	>3, <=6岁	0.528101	依从性<80%	依从性<85%	依从性<86%	依从性<90%	0	0	0	0	苏北		>2年	0
GHE01539	常州市	717	2022-08-30	2024-08-30	731	717	-14	GH30IU	0.14	P10-P25	2014-07-29	女	水剂	8.08761	10.089	8	>6, <=12岁	0.980848	依从性>=80%	依从性>=85%	依从性>=86%	依从性>=90%	1	1	1	1	苏南	P3-P25	1~2年	0
GHE01540	苏州市	472	2023-07-02	2024-10-26	482	472	-10	GH30IU	0.15	P3以下	2017-12-11	女	水剂	5.5551	6.87474	5	>3, <=6岁	0.979253	依从性>=80%	依从性>=85%	依从性>=86%	依从性>=90%	1	1	1	1	苏南	P3以下	1~2年	0
GHE01541	盐城市	80	2024-07-17	2024-10-05	80	80	0	GH30IU	0.17	P3-P10	2018-08-26	女	水剂	5.89185	6.11088	5	>3, <=6岁	1	依从性>=80%	依从性>=85%	依从性>=86%	依从性>=90%	1	1	1	1	苏北	P3-P25	<1年	0
GHE01542	徐州市	1629	2018-08-18	2024-10-06	2241	1629	-612	GH30IU	0.17		2015-08-05	男	水剂	3.03628	9.1718	3	>3, <=6岁	0.726908	依从性<80%	依从性<85%	依从性<86%	依从性<90%	0	0	0	0	苏北		>2年	0
GHE01543	扬州市	345	2023-07-13	2024-08-29	413	345	-68	GH30IU	0.15	P3-P10	2011-08-21	男	水剂	11.8932	13.024	11	>6, <=12岁	0.835351	依从性>=80%	依从性<85%	依从性<86%	依从性<90%	1	0	0	0	苏中	P3-P25	<1年	0
GHE01544	南京市	99	2024-06-22	2024-10-16	116	99	-17	GH30IU	0.13	P50-P75	2011-01-06	男	水剂	13.4593	13.7769	13	>12, <=18岁	0.853448	依从性>=80%	依从性>=85%	依从性<86%	依从性<90%	1	1	0	0	苏南	P25以上	<1年	0
GHE01545	南京市	827	2022-03-23	2024-08-26	887	827	-60	GH30IU	0.14	P3以下	2016-11-29	男	水剂	5.31143	7.7399	5	>3, <=6岁	0.932356	依从性>=80%	依从性>=85%	依从性>=86%	依从性>=90%	1	1	1	1	苏南	P3以下	>2年	0
GHE01546	苏州市	2174	2018-02-02	2024-08-29	2400	2174	-226	GH30IU	0.16		2011-02-15	男	水剂	6.96509	13.5359	6	>6, <=12岁	0.905833	依从性>=80%	依从性>=85%	依从性>=86%	依从性>=90%	1	1	1	1	苏南		>2年	0
GHE01547	苏州市	499	2023-04-03	2024-09-09	525	499	-26	GH30IU	0.16	P3-P10	2015-06-27	女	水剂	7.76728	9.20465	7	>6, <=12岁	0.950476	依从性>=80%	依从性>=85%	依从性>=86%	依从性>=90%	1	1	1	1	苏南	P3-P25	1~2年	0
GHE01548	苏州市	596	2022-10-06	2024-08-21	685	596	-89	GH30IU	0.12	P3-P10	2016-03-09	女	水剂	6.57632	8.45175	6	>6, <=12岁	0.870073	依从性>=80%	依从性>=85%	依从性>=86%	依从性<90%	1	1	1	0	苏南	P3-P25	1~2年	0
GHE01549	苏州市	2084	2016-07-31	2024-09-28	2981	2084	-897	GH30IU	0.13		2013-01-21	女	水剂	3.52361	11.6851	3	>3, <=6岁	0.699094	依从性<80%	依从性<85%	依从性<86%	依从性<90%	0	0	0	0	苏南		>2年	0
GHE01550	徐州市	430	2023-04-05	2024-08-18	501	430	-71	GH30IU	0.11	P3以下	2018-12-07	男	水剂	4.3258	5.69747	4	>3, <=6岁	0.858283	依从性>=80%	依从性>=85%	依从性<86%	依从性<90%	1	1	0	0	苏北	P3以下	1~2年	0
GHE01551	常州市	244	2023-12-23	2024-09-14	266	244	-22	GH30IU	0.15		2011-07-20	女	水剂	12.4271	13.1554	12	>12, <=18岁	0.917293	依从性>=80%	依从性>=85%	依从性>=86%	依从性>=90%	1	1	1	1	苏南		<1年	0
GHE01552	宿迁市	698	2022-11-03	2024-10-02	699	698	-1	GH30IU	0.18	P3以下	2016-01-07	男	水剂	6.82272	8.73648	6	>6, <=12岁	0.998569	依从性>=80%	依从性>=85%	依从性>=86%	依从性>=90%	1	1	1	1	苏北	P3以下	1~2年	0
GHE01553	南京市	418	2023-08-26	2024-10-22	423	418	-5	GH30IU	0.16	P10-P25	2009-02-19	男	水剂	14.5133	15.6715	14	>12, <=18岁	0.98818	依从性>=80%	依从性>=85%	依从性>=86%	依从性>=90%	1	1	1	1	苏南	P3-P25	1~2年	0
GHE01554	无锡市	663	2022-08-05	2024-09-01	758	663	-95	GH30IU	0.13	P3以下	2017-12-10	男	水剂	4.65161	6.7269	4	>3, <=6岁	0.87467	依从性>=80%	依从性>=85%	依从性>=86%	依从性<90%	1	1	1	0	苏南	P3以下	1~2年	0
GHE01555	南京市	308	2023-11-29	2024-10-02	308	308	0	GH30IU	0.12	P3以下	2018-05-10	男	水剂	5.5551	6.39836	5	>3, <=6岁	1	依从性>=80%	依从性>=85%	依从性>=86%	依从性>=90%	1	1	1	1	苏南	P3以下	<1年	0
GHE01556	苏州市	206	2024-02-21	2024-09-14	206	206	0	GH30IU	0.1	P25-P50	2012-05-23	男	水剂	11.7481	12.3121	11	>6, <=12岁	1	依从性>=80%	依从性>=85%	依从性>=86%	依从性>=90%	1	1	1	1	苏南	P25以上	<1年	0
GHE01557	淮安市	677	2022-08-23	2024-08-29	737	677	-60	GH30IU	0.18	P3以下	2017-04-22	女	水剂	5.33607	7.35387	5	>3, <=6岁	0.918589	依从性>=80%	依从性>=85%	依从性>=86%	依从性>=90%	1	1	1	1	苏北	P3以下	1~2年	0
GHE01558	徐州市	627	2022-09-24	2024-08-22	698	627	-71	GH30IU	0.12	P3以下	2012-10-20	男	水剂	9.92745	11.8385	9	>6, <=12岁	0.898281	依从性>=80%	依从性>=85%	依从性>=86%	依从性<90%	1	1	1	0	苏北	P3以下	1~2年	0
GHE01559	苏州市	699	2022-10-09	2024-09-24	716	699	-17	GH30IU	0.17	P50-P75	2011-09-26	女	水剂	11.0363	12.9966	11	>6, <=12岁	0.976257	依从性>=80%	依从性>=85%	依从性>=86%	依从性>=90%	1	1	1	1	苏南	P25以上	1~2年	0
GHE01560	徐州市	159	2024-04-07	2024-09-13	159	159	0	GH30IU	0.16	P3-P10	2016-02-08	女	水剂	8.16153	8.59685	8	>6, <=12岁	1	依从性>=80%	依从性>=85%	依从性>=86%	依从性>=90%	1	1	1	1	苏北	P3-P25	<1年	0
GHE01561	南京市	878	2022-03-13	2024-08-27	898	878	-20	GH30IU	0.14	P3-P10	2009-01-06	男	水剂	13.18	15.6386	13	>12, <=18岁	0.977728	依从性>=80%	依从性>=85%	依从性>=86%	依从性>=90%	1	1	1	1	苏南	P3-P25	>2年	0
GHE01562	连云港市	757	2022-07-23	2024-08-23	762	757	-5	GH30IU	0.21	P3以下	2018-05-31	女	水剂	4.14511	6.23135	4	>3, <=6岁	0.993438	依从性>=80%	依从性>=85%	依从性>=86%	依从性>=90%	1	1	1	1	苏北	P3以下	>2年	0
GHE01563	南京市	909	2022-02-10	2024-08-26	928	909	-19	GH30IU	0.19	P10-P25	2010-11-17	女	水剂	11.2334	13.7741	11	>6, <=12岁	0.979526	依从性>=80%	依从性>=85%	依从性>=86%	依从性>=90%	1	1	1	1	苏南	P3-P25	>2年	0
GHE01564	苏州市	439	2023-02-18	2024-08-25	554	439	-115	GH30IU	0.13	P3以下	2013-01-22	女	水剂	10.0726	11.5893	10	>6, <=12岁	0.792419	依从性<80%	依从性<85%	依从性<86%	依从性<90%	0	0	0	0	苏南	P3以下	1~2年	0
GHE01565	南京市	485	2023-07-22	2024-11-19	486	485	-1	GH30IU	0.17	P50-P75	2010-11-20	男	水剂	12.668	13.9986	12	>12, <=18岁	0.997942	依从性>=80%	依从性>=85%	依从性>=86%	依从性>=90%	1	1	1	1	苏南	P25以上	1~2年	0
GHE01566	苏州市	811	2022-04-16	2024-08-29	866	811	-55	GH30IU	0.14	P3以下	2016-07-28	男	水剂	5.71663	8.08761	5	>3, <=6岁	0.93649	依从性>=80%	依从性>=85%	依从性>=86%	依从性>=90%	1	1	1	1	苏南	P3以下	>2年	0
GHE01567	无锡市	590	2023-03-26	2024-11-24	609	590	-19	GH30IU	0.17	P10-P25	2013-09-04	男	水剂	9.5551	11.2225	9	>6, <=12岁	0.968801	依从性>=80%	依从性>=85%	依从性>=86%	依从性>=90%	1	1	1	1	苏南	P3-P25	1~2年	0
GHE01568	盐城市	1233	2021-05-19	2024-10-29	1259	1233	-26	GH30IU	0.13		2012-11-28	男	水剂	8.47091	11.9179	8	>6, <=12岁	0.979349	依从性>=80%	依从性>=85%	依从性>=86%	依从性>=90%	1	1	1	1	苏北		>2年	0
GHE01569	连云港市	190	2024-02-24	2024-09-09	198	190	-8	GH30IU	0.14	P3以下	2017-01-16	男	水剂	7.10472	7.64682	7	>6, <=12岁	0.959596	依从性>=80%	依从性>=85%	依从性>=86%	依从性>=90%	1	1	1	1	苏北	P3以下	<1年	0
GHE01570	南京市	516	2023-03-17	2024-09-01	534	516	-18	GH30IU	0.14	P3以下	2012-05-29	女	水剂	10.7981	12.2601	10	>6, <=12岁	0.966292	依从性>=80%	依从性>=85%	依从性>=86%	依从性>=90%	1	1	1	1	苏南	P3以下	1~2年	0
GHE01571	南京市	382	2023-07-31	2024-08-21	387	382	-5	GH30IU	0.15	P3-P10	2010-11-21	男	水剂	12.6899	13.7495	12	>12, <=18岁	0.98708	依从性>=80%	依从性>=85%	依从性>=86%	依从性>=90%	1	1	1	1	苏南	P3-P25	1~2年	0
GHE01572	徐州市	837	2022-05-28	2024-09-11	837	837	0	GH30IU	0.17	P3-P10	2015-09-13	男	水剂	6.705	8.99658	6	>6, <=12岁	1	依从性>=80%	依从性>=85%	依从性>=86%	依从性>=90%	1	1	1	1	苏北	P3-P25	>2年	0
GHE01573	连云港市	54	2024-07-06	2024-08-31	56	54	-2	GH30IU	0.14	P3以下	2009-11-14	男	水剂	14.642	14.7953	14	>12, <=18岁	0.964286	依从性>=80%	依从性>=85%	依从性>=86%	依从性>=90%	1	1	1	1	苏北	P3以下	<1年	0
GHE01574	淮安市	552	2022-08-19	2024-08-26	738	552	-186	GH30IU	0.19	P3以下	2013-09-06	女	水剂	8.95003	10.9706	8	>6, <=12岁	0.747967	依从性<80%	依从性<85%	依从性<86%	依从性<90%	0	0	0	0	苏北	P3以下	1~2年	0
GHE01575	苏州市	621	2023-03-09	2024-11-21	623	621	-2	GH30IU	0.13	P3以下	2017-08-04	男	水剂	5.59343	7.29911	5	>3, <=6岁	0.99679	依从性>=80%	依从性>=85%	依从性>=86%	依从性>=90%	1	1	1	1	苏南	P3以下	1~2年	0
GHE01576	南京市	722	2022-04-18	2024-09-05	871	722	-149	GH30IU	0.1	P3以下	2017-04-24	男	水剂	4.98289	7.36756	4	>3, <=6岁	0.828932	依从性>=80%	依从性<85%	依从性<86%	依从性<90%	1	0	0	0	苏南	P3以下	1~2年	0
GHE01577	徐州市	72	2024-07-06	2024-09-16	72	72	0	GH30IU	0.15	P10-P25	2017-02-04	女	水剂	7.41684	7.61396	7	>6, <=12岁	1	依从性>=80%	依从性>=85%	依从性>=86%	依从性>=90%	1	1	1	1	苏北	P3-P25	<1年	0
GHE01578	徐州市	408	2023-08-09	2024-09-21	409	408	-1	GH30IU	0.15	P3以下	2013-10-13	男	水剂	9.82067	10.9405	9	>6, <=12岁	0.997555	依从性>=80%	依从性>=85%	依从性>=86%	依从性>=90%	1	1	1	1	苏北	P3以下	1~2年	0
GHE01579	徐州市	91	2024-07-29	2024-10-28	91	91	0	GH30IU	0.13	P3以下	2014-12-21	女	水剂	9.60438	9.85352	9	>6, <=12岁	1	依从性>=80%	依从性>=85%	依从性>=86%	依从性>=90%	1	1	1	1	苏北	P3以下	<1年	0
GHE01580	镇江市	150	2024-02-24	2024-08-26	184	150	-34	GH30IU	0.15	P25-P50	2012-07-11	女	水剂	11.6222	12.1259	11	>6, <=12岁	0.815217	依从性>=80%	依从性<85%	依从性<86%	依从性<90%	1	0	0	0	苏南	P25以上	<1年	0
GHE01581	徐州市	186	2024-02-15	2024-08-25	192	186	-6	GH30IU	0.16	P3-P10	2017-03-15	女	水剂	6.92129	7.44695	6	>6, <=12岁	0.96875	依从性>=80%	依从性>=85%	依从性>=86%	依从性>=90%	1	1	1	1	苏北	P3-P25	<1年	0
GHE01582	无锡市	1415	2020-05-14	2024-09-01	1571	1415	-156	GH30IU	0.17	P3以下	2014-11-12	男	水剂	5.50308	9.80424	5	>3, <=6岁	0.9007	依从性>=80%	依从性>=85%	依从性>=86%	依从性>=90%	1	1	1	1	苏南	P3以下	>2年	0
GHE01583	无锡市	974	2021-12-25	2024-09-27	1007	974	-33	GH30IU	0.15	P10-P25	2010-09-11	男	水剂	11.2882	14.0452	11	>6, <=12岁	0.967229	依从性>=80%	依从性>=85%	依从性>=86%	依从性>=90%	1	1	1	1	苏南	P3-P25	>2年	0
GHE01584	南京市	489	2023-07-28	2024-11-28	489	489	0	GH30IU	0.13	P3以下	2018-05-08	女	水剂	5.22108	6.55989	5	>3, <=6岁	1	依从性>=80%	依从性>=85%	依从性>=86%	依从性>=90%	1	1	1	1	苏南	P3以下	1~2年	0
GHE01585	苏州市	619	2022-11-02	2024-09-17	685	619	-66	GH30IU	0.11	P3以下	2018-08-21	女	水剂	4.19986	6.07529	4	>3, <=6岁	0.90365	依从性>=80%	依从性>=85%	依从性>=86%	依从性>=90%	1	1	1	1	苏南	P3以下	1~2年	0
GHE01586	南京市	26	2024-07-25	2024-08-20	26	26	0	GH30IU	0.15	P10-P25	2011-03-28	男	水剂	13.3279	13.399	13	>12, <=18岁	1	依从性>=80%	依从性>=85%	依从性>=86%	依从性>=90%	1	1	1	1	苏南	P3-P25	<1年	0
GHE01587	苏州市	222	2023-12-23	2024-08-23	244	222	-22	GH30IU	0.16	P25-P50	2009-09-04	男	水剂	14.2998	14.9678	14	>12, <=18岁	0.909836	依从性>=80%	依从性>=85%	依从性>=86%	依从性>=90%	1	1	1	1	苏南	P25以上	<1年	0
GHE01588	徐州市	893	2022-02-15	2024-08-25	922	893	-29	GH30IU	0.18	P3-P10	2011-06-17	女	水剂	10.6667	13.191	10	>6, <=12岁	0.968547	依从性>=80%	依从性>=85%	依从性>=86%	依从性>=90%	1	1	1	1	苏北	P3-P25	>2年	0
GHE01589	南京市	111	2024-05-04	2024-09-28	147	111	-36	GH30IU	0.12	P25-P50	2007-11-14	男	水剂	16.4709	16.8734	16	>12, <=18岁	0.755102	依从性<80%	依从性<85%	依从性<86%	依从性<90%	0	0	0	0	苏南	P25以上	<1年	0
GHE01591	南京市	560	2023-02-28	2024-09-14	564	560	-4	GH30IU	0.16	P3-P10	2010-02-10	男	水剂	13.0486	14.5927	13	>12, <=18岁	0.992908	依从性>=80%	依从性>=85%	依从性>=86%	依从性>=90%	1	1	1	1	苏南	P3-P25	1~2年	0
GHE01592	苏州市	709	2022-08-27	2024-08-22	726	709	-17	GH30IU	0.15	P50-P75	2013-11-03	女	水剂	8.81314	10.8008	8	>6, <=12岁	0.976584	依从性>=80%	依从性>=85%	依从性>=86%	依从性>=90%	1	1	1	1	苏南	P25以上	1~2年	0
GHE01593	徐州市	351	2023-08-09	2024-08-23	380	351	-29	GH30IU	0.19	P10-P25	2008-12-12	男	水剂	14.6557	15.6961	14	>12, <=18岁	0.923684	依从性>=80%	依从性>=85%	依从性>=86%	依从性>=90%	1	1	1	1	苏北	P3-P25	<1年	0
GHE01594	连云港市	27	2024-08-05	2024-09-01	27	27	0	GH30IU	0.15	P50-P75	2014-10-27	女	水剂	9.77413	9.84805	9	>6, <=12岁	1	依从性>=80%	依从性>=85%	依从性>=86%	依从性>=90%	1	1	1	1	苏北	P25以上	<1年	0
GHE01595	苏州市	416	2022-09-18	2024-08-22	704	416	-288	GH30IU	0.14	P10-P25	2009-07-20	男	水剂	13.1636	15.091	13	>12, <=18岁	0.590909	依从性<80%	依从性<85%	依从性<86%	依从性<90%	0	0	0	0	苏南	P3-P25	1~2年	0
GHE01596	苏州市	1194	2020-11-25	2024-09-07	1382	1194	-188	GH30IU	0.16		2010-08-31	男	水剂	10.2368	14.0205	10	>6, <=12岁	0.863965	依从性>=80%	依从性>=85%	依从性>=86%	依从性<90%	1	1	1	0	苏南		>2年	0
GHE01597	徐州市	361	2023-08-06	2024-08-27	387	361	-26	GH30IU	0.18	P50-P75	2012-02-25	男	水剂	11.4442	12.5038	11	>6, <=12岁	0.932817	依从性>=80%	依从性>=85%	依从性>=86%	依从性>=90%	1	1	1	1	苏北	P25以上	<1年	0
GHE01598	苏州市	2451	2017-02-09	2024-09-23	2783	2451	-332	GH30IU	0.15		2010-12-07	男	水剂	6.17659	13.796	6	>6, <=12岁	0.880704	依从性>=80%	依从性>=85%	依从性>=86%	依从性<90%	1	1	1	0	苏南		>2年	0
GHE01599	徐州市	476	2023-05-23	2024-09-12	478	476	-2	GH30IU	0.16	P3以下	2012-11-21	女	水剂	10.4997	11.8084	10	>6, <=12岁	0.995816	依从性>=80%	依从性>=85%	依从性>=86%	依从性>=90%	1	1	1	1	苏北	P3以下	1~2年	0
GHE01600	徐州市	706	2022-08-24	2024-09-16	754	706	-48	GH30IU	0.12	P3以下	2015-04-19	男	水剂	7.34839	9.41273	7	>6, <=12岁	0.93634	依从性>=80%	依从性>=85%	依从性>=86%	依从性>=90%	1	1	1	1	苏北	P3以下	1~2年	0
GHE01601	南通市	526	2023-03-03	2024-09-18	565	526	-39	GH30IU	0.14	P3以下	2018-01-11	男	水剂	5.13895	6.68583	5	>3, <=6岁	0.930973	依从性>=80%	依从性>=85%	依从性>=86%	依从性>=90%	1	1	1	1	苏中	P3以下	1~2年	0
GHE01602	徐州市	130	2024-05-05	2024-09-14	132	130	-2	GH30IU	0.15	P10-P25	2013-02-03	女	水剂	11.2498	11.6112	11	>6, <=12岁	0.984848	依从性>=80%	依从性>=85%	依从性>=86%	依从性>=90%	1	1	1	1	苏北	P3-P25	<1年	0
GHE01603	南京市	744	2022-02-10	2024-10-17	980	744	-236	GH30IU	0.16	P3-P10	2011-03-13	男	水剂	10.9158	13.5989	10	>6, <=12岁	0.759184	依从性<80%	依从性<85%	依从性<86%	依从性<90%	0	0	0	0	苏南	P3-P25	>2年	0
GHE01604	无锡市	36	2024-08-05	2024-09-10	36	36	0	GH30IU	0.15	P3以下	2016-03-17	男	水剂	8.38604	8.4846	8	>6, <=12岁	1	依从性>=80%	依从性>=85%	依从性>=86%	依从性>=90%	1	1	1	1	苏南	P3以下	<1年	0
GHE01605	徐州市	121	2024-05-01	2024-09-03	125	121	-4	GH30IU	0.13	P3以下	2013-03-05	男	水剂	11.1567	11.499	11	>6, <=12岁	0.968	依从性>=80%	依从性>=85%	依从性>=86%	依从性>=90%	1	1	1	1	苏北	P3以下	<1年	0
GHE01606	苏州市	276	2023-10-22	2024-09-07	321	276	-45	GH30IU	0.14	P10-P25	2013-12-08	男	水剂	9.86995	10.7488	9	>6, <=12岁	0.859813	依从性>=80%	依从性>=85%	依从性<86%	依从性<90%	1	1	0	0	苏南	P3-P25	<1年	0
GHE01607	盐城市	710	2022-09-07	2024-09-05	729	710	-19	GH30IU	0.15	P3以下	2015-01-09	男	水剂	7.66051	9.6564	7	>6, <=12岁	0.973937	依从性>=80%	依从性>=85%	依从性>=86%	依从性>=90%	1	1	1	1	苏北	P3以下	1~2年	0
GHE01608	南通市	298	2023-11-09	2024-09-13	309	298	-11	GH30IU	0.14	P10-P25	2012-02-02	男	水剂	11.7673	12.6133	11	>6, <=12岁	0.964401	依从性>=80%	依从性>=85%	依从性>=86%	依从性>=90%	1	1	1	1	苏中	P3-P25	<1年	0
GHE01609	南京市	209	2024-01-30	2024-09-08	222	209	-13	GH30IU	0.2	P25-P50	2012-07-11	女	水剂	11.5537	12.1615	11	>6, <=12岁	0.941441	依从性>=80%	依从性>=85%	依从性>=86%	依从性>=90%	1	1	1	1	苏南	P25以上	<1年	0
GHE01610	无锡市	413	2022-10-29	2024-08-21	662	413	-249	GH30IU	0.18	P50-P75	2013-11-05	女	水剂	8.98015	10.7926	8	>6, <=12岁	0.623867	依从性<80%	依从性<85%	依从性<86%	依从性<90%	0	0	0	0	苏南	P25以上	1~2年	0
GHE01611	无锡市	190	2024-03-10	2024-09-30	204	190	-14	GH30IU	0.13	P3以下	2016-10-19	女	水剂	7.38946	7.94798	7	>6, <=12岁	0.931373	依从性>=80%	依从性>=85%	依从性>=86%	依从性>=90%	1	1	1	1	苏南	P3以下	<1年	0
GHE01612	苏州市	1260	2020-01-02	2024-09-06	1709	1260	-449	GH30IU	0.12		2014-12-11	男	水剂	5.05955	9.73854	5	>3, <=6岁	0.737273	依从性<80%	依从性<85%	依从性<86%	依从性<90%	0	0	0	0	苏南		>2年	0
GHE01613	南京市	1869	2013-12-20	2024-10-26	3963	1869	-2094	GH30IU	0.16		2010-10-02	男	水剂	3.21697	14.0671	3	>3, <=6岁	0.471612	依从性<80%	依从性<85%	依从性<86%	依从性<90%	0	0	0	0	苏南		>2年	0
GHE01614	南京市	278	2023-12-10	2024-09-13	278	278	0	GH30IU	0.17	P10-P25	2011-06-23	女	水剂	12.4654	13.2266	12	>12, <=18岁	1	依从性>=80%	依从性>=85%	依从性>=86%	依从性>=90%	1	1	1	1	苏南	P3-P25	<1年	0
GHE01615	连云港市	223	2024-03-16	2024-10-25	223	223	0	GH30IU	0.13	P3以下	2019-02-12	女	水剂	5.08966	5.70021	5	>3, <=6岁	1	依从性>=80%	依从性>=85%	依从性>=86%	依从性>=90%	1	1	1	1	苏北	P3以下	<1年	0
GHE01616	无锡市	90	2024-08-01	2024-10-30	90	90	0	GH30IU	0.14	P3以下	2020-01-05	男	水剂	4.57221	4.81862	4	>3, <=6岁	1	依从性>=80%	依从性>=85%	依从性>=86%	依从性>=90%	1	1	1	1	苏南	P3以下	<1年	0
GHE01617	徐州市	567	2023-02-01	2024-09-06	583	567	-16	GH30IU	0.15	P3以下	2010-06-14	男	水剂	12.6352	14.2313	12	>12, <=18岁	0.972556	依从性>=80%	依从性>=85%	依从性>=86%	依从性>=90%	1	1	1	1	苏北	P3以下	1~2年	0
GHE01618	盐城市	475	2023-06-17	2024-10-20	491	475	-16	GH30IU	0.16	P10-P25	2017-11-04	男	水剂	5.61533	6.95962	5	>3, <=6岁	0.967413	依从性>=80%	依从性>=85%	依从性>=86%	依从性>=90%	1	1	1	1	苏北	P3-P25	1~2年	0
GHE01619	镇江市	312	2023-08-30	2024-09-16	383	312	-71	GH30IU	0.22	P3-P10	2016-06-12	男	水剂	7.21424	8.26283	7	>6, <=12岁	0.814621	依从性>=80%	依从性<85%	依从性<86%	依从性<90%	1	0	0	0	苏南	P3-P25	<1年	0
GHE01620	南京市	970	2021-02-01	2024-09-17	1324	970	-354	GH30IU	0.11	P3以下	2011-02-27	男	水剂	9.93018	13.5551	9	>6, <=12岁	0.732628	依从性<80%	依从性<85%	依从性<86%	依从性<90%	0	0	0	0	苏南	P3以下	>2年	0
GHE01621	徐州市	260	2024-02-19	2024-11-07	262	260	-2	GH30IU	0.18	P10-P25	2010-02-17	男	水剂	14.0041	14.7214	14	>12, <=18岁	0.992366	依从性>=80%	依从性>=85%	依从性>=86%	依从性>=90%	1	1	1	1	苏北	P3-P25	<1年	0
GHE01622	淮安市	233	2023-12-29	2024-09-15	261	233	-28	GH30IU	0.16	P50-P75	2015-04-04	女	水剂	8.73648	9.45106	8	>6, <=12岁	0.89272	依从性>=80%	依从性>=85%	依从性>=86%	依从性<90%	1	1	1	0	苏北	P25以上	<1年	0
GHE01623	镇江市	731	2022-09-24	2024-09-27	734	731	-3	GH30IU	0.2	P3以下	2013-11-14	女	水剂	8.85969	10.8693	8	>6, <=12岁	0.995913	依从性>=80%	依从性>=85%	依从性>=86%	依从性>=90%	1	1	1	1	苏南	P3以下	>2年	0
GHE01624	徐州市	404	2023-08-11	2024-09-18	404	404	0	GH30IU	0.16	P3-P10	2015-09-10	女	水剂	7.91786	9.02396	7	>6, <=12岁	1	依从性>=80%	依从性>=85%	依从性>=86%	依从性>=90%	1	1	1	1	苏北	P3-P25	1~2年	0
GHE01625	南京市	128	2024-03-06	2024-08-22	169	128	-41	GH30IU	0.12	P25-P50	2014-06-03	女	水剂	9.7577	10.2204	9	>6, <=12岁	0.757396	依从性<80%	依从性<85%	依从性<86%	依从性<90%	0	0	0	0	苏南	P25以上	<1年	0
GHE01626	徐州市	216	2024-01-02	2024-08-22	233	216	-17	GH30IU	0.16	P3以下	2013-08-07	女	水剂	10.4038	11.0418	10	>6, <=12岁	0.927039	依从性>=80%	依从性>=85%	依从性>=86%	依从性>=90%	1	1	1	1	苏北	P3以下	<1年	0
GHE01627	徐州市	782	2022-08-02	2024-09-29	789	782	-7	GH30IU	0.16	P3以下	2012-12-09	女	水剂	9.64545	11.8056	9	>6, <=12岁	0.991128	依从性>=80%	依从性>=85%	依从性>=86%	依从性>=90%	1	1	1	1	苏北	P3以下	>2年	0
GHE01628	南京市	964	2016-04-20	2024-08-28	3052	964	-2088	GH30IU	0.2		2012-05-15	女	水剂	3.93155	12.2875	3	>3, <=6岁	0.315858	依从性<80%	依从性<85%	依从性<86%	依从性<90%	0	0	0	0	苏南		>2年	0
GHE01629	南京市	26	2024-07-31	2024-08-26	26	26	0	GH30IU	0.16	P50-P75	2011-08-15	男	水剂	12.961	13.0322	12	>12, <=18岁	1	依从性>=80%	依从性>=85%	依从性>=86%	依从性>=90%	1	1	1	1	苏南	P25以上	<1年	0
GHE01630	镇江市	1083	2021-05-22	2024-09-05	1202	1083	-119	GH30IU	0.16	P3以下	2017-05-21	男	水剂	4.00274	7.29363	4	>3, <=6岁	0.900998	依从性>=80%	依从性>=85%	依从性>=86%	依从性>=90%	1	1	1	1	苏南	P3以下	>2年	0
GHE01631	南通市	567	2023-02-18	2024-09-12	572	567	-5	GH30IU	0.17	P50-P75	2013-12-23	女	水剂	9.15537	10.7214	9	>6, <=12岁	0.991259	依从性>=80%	依从性>=85%	依从性>=86%	依从性>=90%	1	1	1	1	苏中	P25以上	1~2年	0
GHE01632	苏州市	389	2023-08-05	2024-08-31	392	389	-3	GH30IU	0.14	P25-P50	2012-02-14	女	水剂	11.4716	12.5448	11	>6, <=12岁	0.992347	依从性>=80%	依从性>=85%	依从性>=86%	依从性>=90%	1	1	1	1	苏南	P25以上	1~2年	0
GHE01633	常州市	162	2024-03-24	2024-09-03	163	162	-1	GH30IU	0.11	P25-P50	2013-12-25	女	水剂	10.245	10.6913	10	>6, <=12岁	0.993865	依从性>=80%	依从性>=85%	依从性>=86%	依从性>=90%	1	1	1	1	苏南	P25以上	<1年	0
GHE01634	苏州市	278	2023-11-12	2024-09-03	296	278	-18	GH30IU	0.12	P10-P25	2014-04-12	男	水剂	9.58522	10.3956	9	>6, <=12岁	0.939189	依从性>=80%	依从性>=85%	依从性>=86%	依从性>=90%	1	1	1	1	苏南	P3-P25	<1年	0
GHE01635	南京市	463	2023-04-26	2024-09-18	511	463	-48	GH30IU	0.13	P3以下	2011-12-25	女	水剂	11.3347	12.7337	11	>6, <=12岁	0.906067	依从性>=80%	依从性>=85%	依从性>=86%	依从性>=90%	1	1	1	1	苏南	P3以下	1~2年	0
GHE01636	苏州市	60	2024-07-24	2024-09-22	60	60	0	GH30IU	0.14	P50-P75	2011-06-17	男	水剂	13.1034	13.2676	13	>12, <=18岁	1	依从性>=80%	依从性>=85%	依从性>=86%	依从性>=90%	1	1	1	1	苏南	P25以上	<1年	0
GHE01637	徐州市	362	2023-07-04	2024-08-30	423	362	-61	GH30IU	0.15	P3-P10	2010-07-19	男	水剂	12.9582	14.1164	12	>12, <=18岁	0.855792	依从性>=80%	依从性>=85%	依从性<86%	依从性<90%	1	1	0	0	苏北	P3-P25	<1年	0
GHE01638	南京市	56	2024-07-21	2024-09-15	56	56	0	GH30IU	0.15	P3以下	2013-06-27	女	水剂	11.0664	11.2197	11	>6, <=12岁	1	依从性>=80%	依从性>=85%	依从性>=86%	依从性>=90%	1	1	1	1	苏南	P3以下	<1年	0
GHE01639	苏州市	116	2024-05-11	2024-09-04	116	116	0	GH30IU	0.1	P3以下	2016-10-04	男	水剂	7.60027	7.91786	7	>6, <=12岁	1	依从性>=80%	依从性>=85%	依从性>=86%	依从性>=90%	1	1	1	1	苏南	P3以下	<1年	0
GHE01640	南京市	80	2024-06-20	2024-09-08	80	80	0	GH30IU	0.1	P3以下	2019-03-23	男	水剂	5.24572	5.46475	5	>3, <=6岁	1	依从性>=80%	依从性>=85%	依从性>=86%	依从性>=90%	1	1	1	1	苏南	P3以下	<1年	0
GHE01641	南京市	298	2023-10-18	2024-09-14	332	298	-34	GH30IU	0.12	P3以下	2014-08-04	女	水剂	9.20465	10.1136	9	>6, <=12岁	0.89759	依从性>=80%	依从性>=85%	依从性>=86%	依从性<90%	1	1	1	0	苏南	P3以下	<1年	0
GHE01642	南京市	1256	2022-02-10	2025-07-20	1256	1256	0	GH30IU	0.18	P3以下	2015-06-06	男	水剂	6.68309	10.1218	6	>6, <=12岁	1	依从性>=80%	依从性>=85%	依从性>=86%	依从性>=90%	1	1	1	1	苏南	P3以下	>2年	0
GHE01645	南京市	421	2023-06-23	2024-09-03	438	421	-17	GH30IU	0.09	P3以下	2018-09-28	男	水剂	4.73374	5.93292	4	>3, <=6岁	0.961187	依从性>=80%	依从性>=85%	依从性>=86%	依从性>=90%	1	1	1	1	苏南	P3以下	1~2年	0
GHE01646	无锡市	1059	2021-03-20	2024-10-09	1299	1059	-240	GH30IU	0.17	P3以下	2013-11-12	男	水剂	7.35113	10.9076	7	>6, <=12岁	0.815242	依从性>=80%	依从性<85%	依从性<86%	依从性<90%	1	0	0	0	苏南	P3以下	>2年	0
GHE01647	连云港市	258	2023-11-27	2024-09-16	294	258	-36	GH30IU	0.17	P3以下	2016-07-25	男	水剂	7.34018	8.14511	7	>6, <=12岁	0.877551	依从性>=80%	依从性>=85%	依从性>=86%	依从性<90%	1	1	1	0	苏北	P3以下	<1年	0
GHE01648	连云港市	252	2023-11-27	2024-09-21	299	252	-47	GH30IU	0.16	P3以下	2016-07-25	男	水剂	7.34018	8.1588	7	>6, <=12岁	0.842809	依从性>=80%	依从性<85%	依从性<86%	依从性<90%	1	0	0	0	苏北	P3以下	<1年	0
GHE01649	南京市	490	2023-06-27	2024-10-31	492	490	-2	GH30IU	0.18	P3以下	2013-10-11	男	水剂	9.70842	11.0554	9	>6, <=12岁	0.995935	依从性>=80%	依从性>=85%	依从性>=86%	依从性>=90%	1	1	1	1	苏南	P3以下	1~2年	0
GHE01650	南京市	550	2023-02-18	2024-09-16	576	550	-26	GH30IU	0.1	P25-P50	2011-08-21	男	水剂	11.4962	13.0732	11	>6, <=12岁	0.954861	依从性>=80%	依从性>=85%	依从性>=86%	依从性>=90%	1	1	1	1	苏南	P25以上	1~2年	0
GHE01651	南京市	83	2024-07-08	2024-09-29	83	83	0	GH30IU	0.14	P3以下	2019-05-24	女	水剂	5.12526	5.3525	5	>3, <=6岁	1	依从性>=80%	依从性>=85%	依从性>=86%	依从性>=90%	1	1	1	1	苏南	P3以下	<1年	0
GHE01652	常州市	228	2024-02-25	2024-10-18	236	228	-8	GH30IU	0.16	P10-P25	2011-08-17	男	水剂	12.5257	13.1718	12	>12, <=18岁	0.966102	依从性>=80%	依从性>=85%	依从性>=86%	依从性>=90%	1	1	1	1	苏南	P3-P25	<1年	0
GHE01653	南通市	213	2024-03-17	2024-10-20	217	213	-4	GH30IU	0.13	P3-P10	2015-03-10	男	水剂	9.02122	9.61533	9	>6, <=12岁	0.981567	依从性>=80%	依从性>=85%	依从性>=86%	依从性>=90%	1	1	1	1	苏中	P3-P25	<1年	0
GHE01654	徐州市	226	2024-03-09	2024-10-22	227	226	-1	GH30IU	0.16	P10-P25	2012-10-05	男	水剂	11.4251	12.0465	11	>6, <=12岁	0.995595	依从性>=80%	依从性>=85%	依从性>=86%	依从性>=90%	1	1	1	1	苏北	P3-P25	<1年	0
GHE01655	苏州市	601	2022-11-03	2024-08-24	660	601	-59	GH30IU	0.13	P3以下	2017-01-22	女	水剂	5.7796	7.58658	5	>3, <=6岁	0.910606	依从性>=80%	依从性>=85%	依从性>=86%	依从性>=90%	1	1	1	1	苏南	P3以下	1~2年	0
GHE01656	苏州市	774	2022-07-13	2024-09-05	785	774	-11	GH30IU	0.13	P3以下	2011-03-18	男	水剂	11.321	13.4702	11	>6, <=12岁	0.985987	依从性>=80%	依从性>=85%	依从性>=86%	依从性>=90%	1	1	1	1	苏南	P3以下	>2年	0
GHE01657	南通市	270	2023-10-06	2024-08-19	318	270	-48	GH30IU	0.11	P3以下	2014-01-05	男	水剂	9.74949	10.6201	9	>6, <=12岁	0.849057	依从性>=80%	依从性<85%	依从性<86%	依从性<90%	1	0	0	0	苏中	P3以下	<1年	0
GHE01658	连云港市	397	2023-07-07	2024-09-06	427	397	-30	GH30IU	0.2	P3-P10	2012-09-17	女	水剂	10.8008	11.9699	10	>6, <=12岁	0.929742	依从性>=80%	依从性>=85%	依从性>=86%	依从性>=90%	1	1	1	1	苏北	P3-P25	1~2年	0
GHE01659	苏州市	280	2024-01-25	2024-10-31	280	280	0	GH30IU	0.15	P25-P50	2012-02-13	女	水剂	11.948	12.7146	11	>6, <=12岁	1	依从性>=80%	依从性>=85%	依从性>=86%	依从性>=90%	1	1	1	1	苏南	P25以上	<1年	0
GHE01660	苏州市	656	2023-02-12	2024-11-29	656	656	0	GH30IU	0.11	P3-P10	2012-10-03	男	水剂	10.36	12.1561	10	>6, <=12岁	1	依从性>=80%	依从性>=85%	依从性>=86%	依从性>=90%	1	1	1	1	苏南	P3-P25	1~2年	0
GHE01661	徐州市	963	2021-03-04	2024-11-15	1352	963	-389	GH30IU	0.12	P3以下	2016-09-27	女	水剂	4.43258	8.13415	4	>3, <=6岁	0.712278	依从性<80%	依从性<85%	依从性<86%	依从性<90%	0	0	0	0	苏北	P3以下	>2年	0
GHE01662	南京市	819	2022-08-04	2024-10-31	819	819	0	GH30IU	0.14	P3-P10	2016-05-30	男	水剂	6.17933	8.42163	6	>6, <=12岁	1	依从性>=80%	依从性>=85%	依从性>=86%	依从性>=90%	1	1	1	1	苏南	P3-P25	>2年	0
GHE01663	无锡市	433	2023-07-08	2024-09-14	434	433	-1	GH30IU	0.15	P3以下	2018-05-05	男	水剂	5.17454	6.36277	5	>3, <=6岁	0.997696	依从性>=80%	依从性>=85%	依从性>=86%	依从性>=90%	1	1	1	1	苏南	P3以下	1~2年	0
GHE01664	连云港市	646	2022-06-03	2024-09-12	832	646	-186	GH30IU	0.12	P3以下	2016-08-18	男	水剂	5.79055	8.06845	5	>3, <=6岁	0.776442	依从性<80%	依从性<85%	依从性<86%	依从性<90%	0	0	0	0	苏北	P3以下	1~2年	0
GHE01665	徐州市	502	2023-03-25	2024-09-02	527	502	-25	GH30IU	0.13	P3以下	2016-03-08	男	水剂	7.04449	8.48734	7	>6, <=12岁	0.952562	依从性>=80%	依从性>=85%	依从性>=86%	依从性>=90%	1	1	1	1	苏北	P3以下	1~2年	0
GHE01666	徐州市	166	2024-03-19	2024-09-02	167	166	-1	GH30IU	0.15	P3-P10	2018-11-13	男	水剂	5.34702	5.80424	5	>3, <=6岁	0.994012	依从性>=80%	依从性>=85%	依从性>=86%	依从性>=90%	1	1	1	1	苏北	P3-P25	<1年	0
GHE01667	淮安市	324	2023-10-13	2024-09-20	343	324	-19	GH30IU	0.18	P3以下	2011-02-25	男	水剂	12.6297	13.5688	12	>12, <=18岁	0.944606	依从性>=80%	依从性>=85%	依从性>=86%	依从性>=90%	1	1	1	1	苏北	P3以下	<1年	0
GHE01668	南京市	314	2023-10-21	2024-09-22	337	314	-23	GH30IU	0.15	P3-P10	2015-10-14	男	水剂	8.01916	8.94182	8	>6, <=12岁	0.931751	依从性>=80%	依从性>=85%	依从性>=86%	依从性>=90%	1	1	1	1	苏南	P3-P25	<1年	0
GHE01669	南京市	100	2024-05-28	2024-09-05	100	100	0	GH30IU	0.15	P3以下	2020-08-30	女	水剂	3.74264	4.01643	3	>3, <=6岁	1	依从性>=80%	依从性>=85%	依从性>=86%	依从性>=90%	1	1	1	1	苏南	P3以下	<1年	0
GHE01670	徐州市	165	2024-03-23	2024-09-04	165	165	0	GH30IU	0.18	P50-P75	2011-01-04	男	水剂	13.2156	13.6674	13	>12, <=18岁	1	依从性>=80%	依从性>=85%	依从性>=86%	依从性>=90%	1	1	1	1	苏北	P25以上	<1年	0
GHE01671	徐州市	220	2024-01-31	2024-09-07	220	220	0	GH30IU	0.15	P10-P25	2013-04-18	女	水剂	10.7871	11.3895	10	>6, <=12岁	1	依从性>=80%	依从性>=85%	依从性>=86%	依从性>=90%	1	1	1	1	苏北	P3-P25	<1年	0
GHE01673	徐州市	671	2022-11-12	2024-09-20	678	671	-7	GH30IU	0.13	P3以下	2013-09-17	女	水剂	9.15264	11.0089	9	>6, <=12岁	0.989676	依从性>=80%	依从性>=85%	依从性>=86%	依从性>=90%	1	1	1	1	苏北	P3以下	1~2年	0
GHE01674	南通市	69	2024-07-27	2024-10-04	69	69	0	GH30IU	0.12	P25-P50	2018-11-04	女	水剂	5.72758	5.9165	5	>3, <=6岁	1	依从性>=80%	依从性>=85%	依从性>=86%	依从性>=90%	1	1	1	1	苏中	P25以上	<1年	0
GHE01676	苏州市	564	2023-03-14	2024-10-02	568	564	-4	GH30IU	0.12	P3以下	2018-06-25	女	水剂	4.71732	6.27242	4	>3, <=6岁	0.992958	依从性>=80%	依从性>=85%	依从性>=86%	依从性>=90%	1	1	1	1	苏南	P3以下	1~2年	0
GHE01677	连云港市	208	2024-03-15	2024-10-09	208	208	0	GH30IU	0.12	P3以下	2013-12-31	女	水剂	10.204	10.7734	10	>6, <=12岁	1	依从性>=80%	依从性>=85%	依从性>=86%	依从性>=90%	1	1	1	1	苏北	P3以下	<1年	0
GHE01678	南通市	149	2024-03-29	2024-10-02	187	149	-38	GH30IU	0.12	P10-P25	2019-05-21	男	水剂	4.85695	5.36893	4	>3, <=6岁	0.796791	依从性<80%	依从性<85%	依从性<86%	依从性<90%	0	0	0	0	苏中	P3-P25	<1年	0
GHE01679	徐州市	910	2019-01-26	2024-09-19	2063	910	-1153	GH30IU	0.16		2010-05-29	男	水剂	8.66256	14.3107	8	>6, <=12岁	0.441105	依从性<80%	依从性<85%	依从性<86%	依从性<90%	0	0	0	0	苏北		>2年	0
GHE01680	徐州市	566	2023-02-06	2024-08-29	570	566	-4	GH30IU	0.18	P50-P75	2013-09-01	女	水剂	9.4319	10.9925	9	>6, <=12岁	0.992982	依从性>=80%	依从性>=85%	依从性>=86%	依从性>=90%	1	1	1	1	苏北	P25以上	1~2年	0
GHE01681	苏州市	776	2022-07-28	2024-09-15	780	776	-4	GH30IU	0.12	P10-P25	2010-11-15	男	水剂	11.6988	13.8344	11	>6, <=12岁	0.994872	依从性>=80%	依从性>=85%	依从性>=86%	依从性>=90%	1	1	1	1	苏南	P3-P25	>2年	0
GHE01682	徐州市	895	2022-01-19	2024-09-15	970	895	-75	GH30IU	0.11	P3以下	2010-01-06	男	水剂	12.0356	14.6913	12	>12, <=18岁	0.92268	依从性>=80%	依从性>=85%	依从性>=86%	依从性>=90%	1	1	1	1	苏北	P3以下	>2年	0
GHE01683	连云港市	234	2024-02-23	2024-10-17	237	234	-3	GH30IU	0.12	P3以下	2013-08-24	男	水剂	10.4997	11.1485	10	>6, <=12岁	0.987342	依从性>=80%	依从性>=85%	依从性>=86%	依从性>=90%	1	1	1	1	苏北	P3以下	<1年	0
GHE01684	苏州市	888	2022-02-26	2024-09-16	933	888	-45	GH30IU	0.11	P3以下	2011-10-22	男	水剂	10.3491	12.9035	10	>6, <=12岁	0.951768	依从性>=80%	依从性>=85%	依从性>=86%	依从性>=90%	1	1	1	1	苏南	P3以下	>2年	0
GHE01685	苏州市	610	2022-11-13	2024-09-11	668	610	-58	GH30IU	0.14	P3以下	2015-06-12	女	水剂	7.42231	9.2512	7	>6, <=12岁	0.913174	依从性>=80%	依从性>=85%	依从性>=86%	依从性>=90%	1	1	1	1	苏南	P3以下	1~2年	0
GHE01686	无锡市	412	2023-07-29	2024-09-18	417	412	-5	GH30IU	0.18	P3以下	2015-05-27	女	水剂	8.17248	9.31417	8	>6, <=12岁	0.98801	依从性>=80%	依从性>=85%	依从性>=86%	依从性>=90%	1	1	1	1	苏南	P3以下	1~2年	0
GHE01687	苏州市	1561	2020-03-08	2024-10-02	1669	1561	-108	GH30IU	0.17		2013-07-23	女	水剂	6.6256	11.1951	6	>6, <=12岁	0.935291	依从性>=80%	依从性>=85%	依从性>=86%	依从性>=90%	1	1	1	1	苏南		>2年	0
GHE01688	连云港市	988	2022-02-19	2024-12-13	1028	988	-40	GH30IU	0.2	P3以下	2015-04-29	男	水剂	6.81177	9.62628	6	>6, <=12岁	0.961089	依从性>=80%	依从性>=85%	依从性>=86%	依从性>=90%	1	1	1	1	苏北	P3以下	>2年	0
GHE01689	苏州市	157	2024-04-02	2024-09-06	157	157	0	GH30IU	0.17	P25-P50	2011-03-30	男	水剂	13.0103	13.4401	13	>12, <=18岁	1	依从性>=80%	依从性>=85%	依从性>=86%	依从性>=90%	1	1	1	1	苏南	P25以上	<1年	0
GHE01690	南通市	32	2024-08-15	2024-09-16	32	32	0	GH30IU	0.16	P3-P10	2014-02-21	女	水剂	10.4805	10.5681	10	>6, <=12岁	1	依从性>=80%	依从性>=85%	依从性>=86%	依从性>=90%	1	1	1	1	苏中	P3-P25	<1年	0
GHE01691	常州市	411	2023-07-04	2024-08-27	420	411	-9	GH30IU	0.13	P10-P25	2012-12-06	女	水剂	10.5736	11.7235	10	>6, <=12岁	0.978571	依从性>=80%	依从性>=85%	依从性>=86%	依从性>=90%	1	1	1	1	苏南	P3-P25	1~2年	0
GHE01692	南通市	300	2023-10-14	2024-09-11	333	300	-33	GH30IU	0.18	P25-P50	2010-11-13	男	水剂	12.9172	13.8289	12	>12, <=18岁	0.900901	依从性>=80%	依从性>=85%	依从性>=86%	依从性>=90%	1	1	1	1	苏中	P25以上	<1年	0
GHE01693	常州市	16	2024-08-18	2024-09-03	16	16	0	GH30IU	0.12	P50-P75	2013-08-18	男	水剂	11.0007	11.0445	11	>6, <=12岁	1	依从性>=80%	依从性>=85%	依从性>=86%	依从性>=90%	1	1	1	1	苏南	P25以上	<1年	0
GHE01694	南京市	184	2024-03-13	2024-09-13	184	184	0	GH30IU	0.11	P3以下	2019-02-16	男	水剂	5.0705	5.57426	5	>3, <=6岁	1	依从性>=80%	依从性>=85%	依从性>=86%	依从性>=90%	1	1	1	1	苏南	P3以下	<1年	0
GHE01695	苏州市	68	2024-04-04	2024-09-19	168	68	-100	GH30IU	0.11	P3以下	2015-03-15	男	水剂	9.05681	9.51677	9	>6, <=12岁	0.404762	依从性<80%	依从性<85%	依从性<86%	依从性<90%	0	0	0	0	苏南	P3以下	<1年	0
GHE01696	南通市	342	2023-08-24	2024-08-23	365	342	-23	GH30IU	0.12	P3-P10	2011-06-21	男	水剂	12.1752	13.1745	12	>12, <=18岁	0.936986	依从性>=80%	依从性>=85%	依从性>=86%	依从性>=90%	1	1	1	1	苏中	P3-P25	<1年	0
GHE01697	南通市	1677	2019-08-18	2024-09-09	1849	1677	-172	GH30IU	0.13		2012-10-10	男	水剂	6.85284	11.9151	6	>6, <=12岁	0.906977	依从性>=80%	依从性>=85%	依从性>=86%	依从性>=90%	1	1	1	1	苏中		>2年	0
GHE01698	南通市	593	2023-03-01	2024-10-14	593	593	0	GH30IU	0.11	P3以下	2018-01-22	女	水剂	5.10335	6.7269	5	>3, <=6岁	1	依从性>=80%	依从性>=85%	依从性>=86%	依从性>=90%	1	1	1	1	苏中	P3以下	1~2年	0
GHE01699	无锡市	697	2022-09-21	2024-09-04	714	697	-17	GH30IU	0.18	P10-P25	2010-01-25	男	水剂	12.6543	14.6092	12	>12, <=18岁	0.97619	依从性>=80%	依从性>=85%	依从性>=86%	依从性>=90%	1	1	1	1	苏南	P3-P25	1~2年	0
GHE01700	无锡市	45	2024-07-27	2024-09-16	51	45	-6	GH30IU	0.11	P3以下	2017-12-20	女	水剂	6.60096	6.74059	6	>6, <=12岁	0.882353	依从性>=80%	依从性>=85%	依从性>=86%	依从性<90%	1	1	1	0	苏南	P3以下	<1年	0
GHE01701	泰州市	299	2023-11-11	2024-09-06	300	299	-1	GH30IU	0.14	P3以下	2012-09-17	女	水剂	11.1485	11.9699	11	>6, <=12岁	0.996667	依从性>=80%	依从性>=85%	依从性>=86%	依从性>=90%	1	1	1	1	苏中	P3以下	<1年	0
GHE01702	南京市	282	2023-12-03	2024-09-20	292	282	-10	GH30IU	0.15	P10-P25	2018-07-05	男	水剂	5.41273	6.21218	5	>3, <=6岁	0.965753	依从性>=80%	依从性>=85%	依从性>=86%	依从性>=90%	1	1	1	1	苏南	P3-P25	<1年	0
GHE01703	南京市	46	2024-07-14	2024-09-05	53	46	-7	GH30IU	0.13	P25-P50	2013-12-19	男	水剂	10.5681	10.7132	10	>6, <=12岁	0.867925	依从性>=80%	依从性>=85%	依从性>=86%	依从性<90%	1	1	1	0	苏南	P25以上	<1年	0
GHE01704	南京市	410	2023-07-22	2024-09-27	433	410	-23	GH30IU	0.14	P10-P25	2012-07-13	女	水剂	11.0226	12.2081	11	>6, <=12岁	0.946882	依从性>=80%	依从性>=85%	依从性>=86%	依从性>=90%	1	1	1	1	苏南	P3-P25	1~2年	0
GHE01705	苏州市	681	2022-09-03	2024-08-28	725	681	-44	GH30IU	0.17	P3以下	2011-10-10	女	水剂	10.8994	12.8843	10	>6, <=12岁	0.93931	依从性>=80%	依从性>=85%	依从性>=86%	依从性>=90%	1	1	1	1	苏南	P3以下	1~2年	0
GHE01706	徐州市	483	2023-03-20	2024-09-18	548	483	-65	GH30IU	0.13	P10-P25	2013-08-31	男	水剂	9.54962	11.05	9	>6, <=12岁	0.881387	依从性>=80%	依从性>=85%	依从性>=86%	依从性<90%	1	1	1	0	苏北	P3-P25	1~2年	0
GHE01707	苏州市	522	2022-04-11	2024-09-12	885	522	-363	GH30IU	0.13	P3-P10	2017-01-11	男	水剂	5.24572	7.66872	5	>3, <=6岁	0.589831	依从性<80%	依从性<85%	依从性<86%	依从性<90%	0	0	0	0	苏南	P3-P25	1~2年	0
GHE01708	常州市	273	2023-10-29	2024-08-24	300	273	-27	GH30IU	0.16	P50-P75	2012-11-11	女	水剂	10.9624	11.7837	10	>6, <=12岁	0.91	依从性>=80%	依从性>=85%	依从性>=86%	依从性>=90%	1	1	1	1	苏南	P25以上	<1年	0
GHE01709	南京市	195	2023-01-11	2024-08-29	596	195	-401	GH30IU	0.18	P10-P25	2011-01-10	男	水剂	12.0027	13.6345	12	>12, <=18岁	0.327181	依从性<80%	依从性<85%	依从性<86%	依从性<90%	0	0	0	0	苏南	P3-P25	<1年	0
GHE01710	苏州市	1247	2021-02-19	2024-08-21	1279	1247	-32	GH30IU	0.13	P3以下	2014-09-27	男	水剂	6.39836	9.90007	6	>6, <=12岁	0.97498	依从性>=80%	依从性>=85%	依从性>=86%	依从性>=90%	1	1	1	1	苏南	P3以下	>2年	0
GHE01711	南京市	668	2022-09-21	2024-11-17	788	668	-120	GH30IU	0.19	P25-P50	2008-02-08	男	水剂	14.6174	16.7748	14	>12, <=18岁	0.847716	依从性>=80%	依从性<85%	依从性<86%	依从性<90%	1	0	0	0	苏南	P25以上	1~2年	0
GHE01712	连云港市	336	2023-09-23	2024-08-24	336	336	0	GH30IU	0.13	P3-P10	2011-10-14	男	水剂	11.9425	12.8624	11	>6, <=12岁	1	依从性>=80%	依从性>=85%	依从性>=86%	依从性>=90%	1	1	1	1	苏北	P3-P25	<1年	0
GHE01713	常州市	182	2024-04-13	2024-10-16	186	182	-4	GH30IU	0.15	P3-P10	2016-03-07	女	水剂	8.1013	8.61054	8	>6, <=12岁	0.978495	依从性>=80%	依从性>=85%	依从性>=86%	依从性>=90%	1	1	1	1	苏南	P3-P25	<1年	0
GHE01714	徐州市	614	2023-01-14	2024-09-20	615	614	-1	GH30IU	0.19	P3-P10	2012-01-14	男	水剂	11.0007	12.6845	11	>6, <=12岁	0.998374	依从性>=80%	依从性>=85%	依从性>=86%	依从性>=90%	1	1	1	1	苏北	P3-P25	1~2年	0
GHE01715	苏州市	583	2019-06-26	2024-09-28	1921	583	-1338	GH30IU	0.14		2015-01-24	女	水剂	4.41889	9.6783	4	>3, <=6岁	0.303488	依从性<80%	依从性<85%	依从性<86%	依从性<90%	0	0	0	0	苏南		1~2年	0
GHE01716	徐州市	605	2023-04-01	2024-11-26	605	605	0	GH30IU	0.14	P3以下	2012-02-09	女	水剂	11.1403	12.7967	11	>6, <=12岁	1	依从性>=80%	依从性>=85%	依从性>=86%	依从性>=90%	1	1	1	1	苏北	P3以下	1~2年	0
GHE01717	盐城市	384	2023-07-08	2024-09-04	424	384	-40	GH30IU	0.2	P25-P50	2013-10-12	女	水剂	9.7358	10.8966	9	>6, <=12岁	0.90566	依从性>=80%	依从性>=85%	依从性>=86%	依从性>=90%	1	1	1	1	苏北	P25以上	1~2年	0
GHE01718	徐州市	575	2023-07-17	2025-02-13	577	575	-2	GH30IU	0.1	P3-P10	2010-10-01	女	水剂	12.7912	14.371	12	>12, <=18岁	0.996534	依从性>=80%	依从性>=85%	依从性>=86%	依从性>=90%	1	1	1	1	苏北	P3-P25	1~2年	0
GHE01719	徐州市	30	2024-07-25	2024-08-24	30	30	0	GH30IU	0.19	P75-P90	2011-09-15	男	水剂	12.8597	12.9418	12	>12, <=18岁	1	依从性>=80%	依从性>=85%	依从性>=86%	依从性>=90%	1	1	1	1	苏北	P25以上	<1年	0
GHE01720	连云港市	356	2023-08-11	2024-08-27	382	356	-26	GH30IU	0.12	P3-P10	2012-03-15	男	水剂	11.4059	12.4517	11	>6, <=12岁	0.931937	依从性>=80%	依从性>=85%	依从性>=86%	依从性>=90%	1	1	1	1	苏北	P3-P25	<1年	0
GHE01721	苏州市	1353	2016-04-24	2024-09-03	3054	1353	-1701	GH30IU	0.14		2011-01-22	男	水剂	5.25394	13.6153	5	>3, <=6岁	0.443026	依从性<80%	依从性<85%	依从性<86%	依从性<90%	0	0	0	0	苏南		>2年	0
GHE01722	无锡市	58	2024-07-06	2024-09-02	58	58	0	GH30IU	0.15	P25-P50	2016-03-10	女	水剂	8.32307	8.48186	8	>6, <=12岁	1	依从性>=80%	依从性>=85%	依从性>=86%	依从性>=90%	1	1	1	1	苏南	P25以上	<1年	0
GHE01723	常州市	245	2023-12-17	2024-08-18	245	245	0	GH30IU	0.16	P3-P10	2011-10-07	男	水剂	12.1944	12.8652	12	>12, <=18岁	1	依从性>=80%	依从性>=85%	依从性>=86%	依从性>=90%	1	1	1	1	苏南	P3-P25	<1年	0
GHE01724	南京市	28	2024-08-16	2024-09-13	28	28	0	GH30IU	0.16	P3以下	2013-08-15	女	水剂	11.0034	11.0801	11	>6, <=12岁	1	依从性>=80%	依从性>=85%	依从性>=86%	依从性>=90%	1	1	1	1	苏南	P3以下	<1年	0
GHE01725	徐州市	491	2023-07-08	2024-11-22	503	491	-12	GH30IU	0.16	P3-P10	2011-10-19	男	水剂	11.718	13.0951	11	>6, <=12岁	0.976143	依从性>=80%	依从性>=85%	依从性>=86%	依从性>=90%	1	1	1	1	苏北	P3-P25	1~2年	0
GHE01726	南京市	672	2022-10-18	2024-08-22	674	672	-2	GH30IU	0.18	P25-P50	2011-11-17	女	水剂	10.9185	12.7639	10	>6, <=12岁	0.997033	依从性>=80%	依从性>=85%	依从性>=86%	依从性>=90%	1	1	1	1	苏南	P25以上	1~2年	0
GHE01727	南京市	229	2024-01-15	2024-08-31	229	229	0	GH30IU	0.16	P10-P25	2011-11-12	女	水剂	12.1752	12.8022	12	>12, <=18岁	1	依从性>=80%	依从性>=85%	依从性>=86%	依从性>=90%	1	1	1	1	苏南	P3-P25	<1年	0
GHE01728	常州市	608	2022-10-14	2024-08-19	675	608	-67	GH30IU	0.15	P3以下	2016-01-14	男	水剂	6.7488	8.59685	6	>6, <=12岁	0.900741	依从性>=80%	依从性>=85%	依从性>=86%	依从性>=90%	1	1	1	1	苏南	P3以下	1~2年	0
GHE01729	徐州市	39	2024-08-07	2024-09-15	39	39	0	GH30IU	0.13	P3-P10	2017-03-03	男	水剂	7.43053	7.5373	7	>6, <=12岁	1	依从性>=80%	依从性>=85%	依从性>=86%	依从性>=90%	1	1	1	1	苏北	P3-P25	<1年	0
GHE01730	苏州市	705	2022-10-07	2024-09-30	724	705	-19	GH30IU	0.16	P25-P50	2014-03-07	女	水剂	8.5859	10.5681	8	>6, <=12岁	0.973757	依从性>=80%	依从性>=85%	依从性>=86%	依从性>=90%	1	1	1	1	苏南	P25以上	1~2年	0
GHE01731	无锡市	1371	2020-11-28	2024-11-29	1462	1371	-91	GH30IU	0.17		2015-08-09	男	水剂	5.30595	9.30869	5	>3, <=6岁	0.937756	依从性>=80%	依从性>=85%	依从性>=86%	依从性>=90%	1	1	1	1	苏南		>2年	0
GHE01732	南京市	30	2024-07-31	2024-08-30	30	30	0	GH30IU	0.14	P25-P50	2014-11-14	女	水剂	9.71116	9.79329	9	>6, <=12岁	1	依从性>=80%	依从性>=85%	依从性>=86%	依从性>=90%	1	1	1	1	苏南	P25以上	<1年	0
GHE01733	苏州市	560	2022-07-28	2024-09-18	783	560	-223	GH30IU	0.09	P3-P10	2013-06-27	女	水剂	9.08419	11.2279	9	>6, <=12岁	0.715198	依从性<80%	依从性<85%	依从性<86%	依从性<90%	0	0	0	0	苏南	P3-P25	1~2年	0
GHE01734	苏州市	308	2023-11-26	2024-09-29	308	308	0	GH30IU	0.13	P3以下	2016-02-27	女	水剂	7.74538	8.58864	7	>6, <=12岁	1	依从性>=80%	依从性>=85%	依从性>=86%	依从性>=90%	1	1	1	1	苏南	P3以下	<1年	0
GHE01735	扬州市	386	2023-09-02	2024-09-24	388	386	-2	GH30IU	0.15	P3-P10	2014-07-05	女	水剂	9.16085	10.2231	9	>6, <=12岁	0.994845	依从性>=80%	依从性>=85%	依从性>=86%	依从性>=90%	1	1	1	1	苏中	P3-P25	1~2年	0
GHE01736	南京市	1407	2020-12-16	2024-12-03	1448	1407	-41	GH30IU	0.15		2016-12-09	男	水剂	4.01916	7.98357	4	>3, <=6岁	0.971685	依从性>=80%	依从性>=85%	依从性>=86%	依从性>=90%	1	1	1	1	苏南		>2年	0
GHE01737	苏州市	133	2024-04-21	2024-09-04	136	133	-3	GH30IU	0.16	P75-P90	2012-01-07	男	水剂	12.2875	12.6598	12	>12, <=18岁	0.977941	依从性>=80%	依从性>=85%	依从性>=86%	依从性>=90%	1	1	1	1	苏南	P25以上	<1年	0
GHE01738	苏州市	1183	2019-09-29	2024-08-21	1788	1183	-605	GH30IU	0.17		2013-04-14	女	水剂	6.45859	11.3539	6	>6, <=12岁	0.661633	依从性<80%	依从性<85%	依从性<86%	依从性<90%	0	0	0	0	苏南		>2年	0
GHE01739	苏州市	291	2023-11-18	2024-09-04	291	291	0	GH30IU	0.14	P25-P50	2011-08-11	男	水剂	12.271	13.0678	12	>12, <=18岁	1	依从性>=80%	依从性>=85%	依从性>=86%	依从性>=90%	1	1	1	1	苏南	P25以上	<1年	0
GHE01740	徐州市	457	2023-08-14	2024-11-13	457	457	0	GH30IU	0.17	P25-P50	2013-08-04	男	水剂	10.026	11.2772	10	>6, <=12岁	1	依从性>=80%	依从性>=85%	依从性>=86%	依从性>=90%	1	1	1	1	苏北	P25以上	1~2年	0
GHE01741	苏州市	505	2023-04-09	2024-09-08	518	505	-13	GH30IU	0.15	P50-P75	2012-03-19	女	水剂	11.0554	12.4736	11	>6, <=12岁	0.974903	依从性>=80%	依从性>=85%	依从性>=86%	依从性>=90%	1	1	1	1	苏南	P25以上	1~2年	0
GHE01742	南通市	2275	2018-03-06	2024-08-25	2364	2275	-89	GH30IU	0.13		2012-12-23	男	水剂	5.19918	11.6715	5	>3, <=6岁	0.962352	依从性>=80%	依从性>=85%	依从性>=86%	依从性>=90%	1	1	1	1	苏中		>2年	0
GHE01743	南京市	1532	2019-08-15	2024-09-26	1869	1532	-337	GH30IU	0.16		2010-02-22	男	水剂	9.4757	14.5927	9	>6, <=12岁	0.81969	依从性>=80%	依从性<85%	依从性<86%	依从性<90%	1	0	0	0	苏南		>2年	0
GHE01744	苏州市	1340	2020-10-18	2024-09-22	1435	1340	-95	GH30IU	0.14		2012-01-25	女	水剂	8.73101	12.6598	8	>6, <=12岁	0.933798	依从性>=80%	依从性>=85%	依从性>=86%	依从性>=90%	1	1	1	1	苏南		>2年	0
GHE01745	无锡市	401	2023-08-16	2024-09-20	401	401	0	GH30IU	0.12	P3-P10	2013-08-24	女	水剂	9.97673	11.0746	9	>6, <=12岁	1	依从性>=80%	依从性>=85%	依从性>=86%	依从性>=90%	1	1	1	1	苏南	P3-P25	1~2年	0
GHE01746	南京市	302	2023-09-21	2024-08-17	331	302	-29	GH30IU	0.17	P3以下	2014-11-26	女	水剂	8.81862	9.72485	8	>6, <=12岁	0.912387	依从性>=80%	依从性>=85%	依从性>=86%	依从性>=90%	1	1	1	1	苏南	P3以下	<1年	0
GHE01747	徐州市	969	2022-02-09	2024-10-11	975	969	-6	GH30IU	0.21	P3以下	2015-02-23	女	水剂	6.96235	9.63176	6	>6, <=12岁	0.993846	依从性>=80%	依从性>=85%	依从性>=86%	依从性>=90%	1	1	1	1	苏北	P3以下	>2年	0
GHE01748	南京市	186	2024-03-03	2024-09-09	190	186	-4	GH30IU	0.16	P10-P25	2009-11-08	男	水剂	14.3162	14.8364	14	>12, <=18岁	0.978947	依从性>=80%	依从性>=85%	依从性>=86%	依从性>=90%	1	1	1	1	苏南	P3-P25	<1年	0
GHE01749	南京市	280	2024-02-26	2024-12-26	304	280	-24	GH30IU	0.12	P3-P10	2018-01-18	男	水剂	6.10541	6.93771	6	>6, <=12岁	0.921053	依从性>=80%	依从性>=85%	依从性>=86%	依从性>=90%	1	1	1	1	苏南	P3-P25	<1年	0
GHE01750	无锡市	230	2024-01-28	2024-09-14	230	230	0	GH30IU	0.16	P25-P50	2014-02-26	女	水剂	9.91923	10.5489	9	>6, <=12岁	1	依从性>=80%	依从性>=85%	依从性>=86%	依从性>=90%	1	1	1	1	苏南	P25以上	<1年	0
GHE01751	南京市	346	2016-03-16	2024-09-10	3100	346	-2754	GH30IU	0.19		2013-01-11	男	水剂	3.17591	11.6632	3	>3, <=6岁	0.111613	依从性<80%	依从性<85%	依从性<86%	依从性<90%	0	0	0	0	苏南		<1年	0
GHE01752	南京市	207	2024-02-26	2024-10-19	236	207	-29	GH30IU	0.15	P10-P25	2014-10-30	女	水剂	9.32512	9.97125	9	>6, <=12岁	0.877119	依从性>=80%	依从性>=85%	依从性>=86%	依从性<90%	1	1	1	0	苏南	P3-P25	<1年	0
GHE01753	南京市	222	2024-01-29	2024-09-07	222	222	0	GH30IU	0.15	P3-P10	2015-10-29	女	水剂	8.25188	8.85969	8	>6, <=12岁	1	依从性>=80%	依从性>=85%	依从性>=86%	依从性>=90%	1	1	1	1	苏南	P3-P25	<1年	0
GHE01754	南通市	441	2023-05-07	2024-09-25	507	441	-66	GH30IU	0.11	P3-P10	2016-05-07	女	水剂	6.99795	8.38604	6	>6, <=12岁	0.869822	依从性>=80%	依从性>=85%	依从性>=86%	依从性<90%	1	1	1	0	苏中	P3-P25	1~2年	0
GHE01755	徐州市	183	2024-02-21	2024-09-05	197	183	-14	GH30IU	0.15	P3以下	2017-02-06	男	水剂	7.03901	7.57837	7	>6, <=12岁	0.928934	依从性>=80%	依从性>=85%	依从性>=86%	依从性>=90%	1	1	1	1	苏北	P3以下	<1年	0
GHE01756	苏州市	33	2024-07-27	2024-08-29	33	33	0	GH30IU	0.14	P75-P90	2015-09-07	女	水剂	8.88706	8.97741	8	>6, <=12岁	1	依从性>=80%	依从性>=85%	依从性>=86%	依从性>=90%	1	1	1	1	苏南	P25以上	<1年	0
GHE01757	南京市	218	2024-04-13	2024-11-17	218	218	0	GH30IU	0.17	P25-P50	2011-08-29	男	水剂	12.6242	13.2211	12	>12, <=18岁	1	依从性>=80%	依从性>=85%	依从性>=86%	依从性>=90%	1	1	1	1	苏南	P25以上	<1年	0
GHE01758	常州市	515	2023-04-11	2024-09-16	524	515	-9	GH30IU	0.15	P97以上	2012-06-19	男	水剂	10.809	12.2437	10	>6, <=12岁	0.982824	依从性>=80%	依从性>=85%	依从性>=86%	依从性>=90%	1	1	1	1	苏南	P25以上	1~2年	0
GHE01759	南通市	382	2023-09-12	2024-10-27	411	382	-29	GH30IU	0.15	P50-P75	2014-02-24	女	水剂	9.54689	10.6721	9	>6, <=12岁	0.92944	依从性>=80%	依从性>=85%	依从性>=86%	依从性>=90%	1	1	1	1	苏中	P25以上	1~2年	0
GHE01760	苏州市	638	2022-07-20	2024-09-09	782	638	-144	GH30IU	0.13	P10-P25	2014-10-06	男	水剂	7.78645	9.92745	7	>6, <=12岁	0.815857	依从性>=80%	依从性<85%	依从性<86%	依从性<90%	1	0	0	0	苏南	P3-P25	1~2年	0
GHE01761	南京市	1663	2019-09-17	2024-08-19	1798	1663	-135	GH30IU	0.17		2013-08-26	女	水剂	6.05886	10.9815	6	>6, <=12岁	0.924917	依从性>=80%	依从性>=85%	依从性>=86%	依从性>=90%	1	1	1	1	苏南		>2年	0
GHE01762	南京市	222	2024-04-08	2024-11-17	223	222	-1	GH30IU	0.15	P50-P75	2011-10-24	男	水剂	12.4572	13.0678	12	>12, <=18岁	0.995516	依从性>=80%	依从性>=85%	依从性>=86%	依从性>=90%	1	1	1	1	苏南	P25以上	<1年	0
GHE01763	常州市	582	2022-11-29	2024-08-29	639	582	-57	GH30IU	0.14	P3以下	2013-03-13	女	水剂	9.71389	11.4634	9	>6, <=12岁	0.910798	依从性>=80%	依从性>=85%	依从性>=86%	依从性>=90%	1	1	1	1	苏南	P3以下	1~2年	0
GHE01764	南京市	388	2023-06-25	2024-08-30	432	388	-44	GH30IU	0.15	P10-P25	2013-07-31	男	水剂	9.90007	11.0828	9	>6, <=12岁	0.898148	依从性>=80%	依从性>=85%	依从性>=86%	依从性<90%	1	1	1	0	苏南	P3-P25	1~2年	0
GHE01765	南京市	667	2022-09-22	2024-10-15	754	667	-87	GH30IU	0.13	P3以下	2015-03-12	女	水剂	7.53183	9.59617	7	>6, <=12岁	0.884615	依从性>=80%	依从性>=85%	依从性>=86%	依从性<90%	1	1	1	0	苏南	P3以下	1~2年	0
GHE01766	南通市	30	2024-07-19	2024-08-18	30	30	0	GH30IU	0.11	P10-P25	2013-07-26	男	水剂	10.9815	11.0637	10	>6, <=12岁	1	依从性>=80%	依从性>=85%	依从性>=86%	依从性>=90%	1	1	1	1	苏中	P3-P25	<1年	0
GHE01767	苏州市	932	2020-12-31	2024-09-23	1362	932	-430	GH30IU	0.14	P10-P25	2010-04-08	男	水剂	10.7324	14.4613	10	>6, <=12岁	0.684288	依从性<80%	依从性<85%	依从性<86%	依从性<90%	0	0	0	0	苏南	P3-P25	>2年	0
GHE01768	徐州市	1436	2020-06-20	2024-09-25	1558	1436	-122	GH30IU	0.12		2012-11-24	女	水剂	7.57016	11.8357	7	>6, <=12岁	0.921694	依从性>=80%	依从性>=85%	依从性>=86%	依从性>=90%	1	1	1	1	苏北		>2年	0
GHE01769	苏州市	429	2023-06-13	2024-08-29	443	429	-14	GH30IU	0.15	P3以下	2016-09-20	男	水剂	6.7269	7.93977	6	>6, <=12岁	0.968397	依从性>=80%	依从性>=85%	依从性>=86%	依从性>=90%	1	1	1	1	苏南	P3以下	1~2年	0
GHE01770	宿迁市	689	2022-10-15	2024-09-17	703	689	-14	GH30IU	0.15	P3以下	2014-07-14	女	水剂	8.25462	10.1793	8	>6, <=12岁	0.980085	依从性>=80%	依从性>=85%	依从性>=86%	依从性>=90%	1	1	1	1	苏北	P3以下	1~2年	0
GHE01771	常州市	389	2023-07-30	2024-09-14	412	389	-23	GH30IU	0.17	P3以下	2016-11-13	女	水剂	6.70773	7.83573	6	>6, <=12岁	0.944175	依从性>=80%	依从性>=85%	依从性>=86%	依从性>=90%	1	1	1	1	苏南	P3以下	1~2年	0
GHE01772	南京市	1517	2020-06-18	2025-01-04	1661	1517	-144	GH30IU	0.19		2012-09-08	女	水剂	7.7755	12.3231	7	>6, <=12岁	0.913305	依从性>=80%	依从性>=85%	依从性>=86%	依从性>=90%	1	1	1	1	苏南		>2年	0
GHE01773	南京市	368	2023-10-08	2024-10-10	368	368	0	GH30IU	0.16	P3以下	2015-07-16	女	水剂	8.22998	9.23751	8	>6, <=12岁	1	依从性>=80%	依从性>=85%	依从性>=86%	依从性>=90%	1	1	1	1	苏南	P3以下	1~2年	0
GHE01774	徐州市	956	2020-06-02	2024-09-06	1557	956	-601	GH30IU	0.14		2008-07-22	男	水剂	11.8631	16.1259	11	>6, <=12岁	0.614001	依从性<80%	依从性<85%	依从性<86%	依从性<90%	0	0	0	0	苏北		>2年	0
GHE01775	徐州市	297	2023-10-29	2024-08-25	301	297	-4	GH30IU	0.17	P75-P90	2013-01-18	女	水剂	10.7762	11.6003	10	>6, <=12岁	0.986711	依从性>=80%	依从性>=85%	依从性>=86%	依从性>=90%	1	1	1	1	苏北	P25以上	<1年	0
GHE01776	常州市	662	2022-10-29	2024-09-04	676	662	-14	GH30IU	0.15	P3-P10	2012-03-21	女	水剂	10.6064	12.4572	10	>6, <=12岁	0.97929	依从性>=80%	依从性>=85%	依从性>=86%	依从性>=90%	1	1	1	1	苏南	P3-P25	1~2年	0
GHE01777	苏州市	102	2024-05-12	2024-08-24	104	102	-2	GH30IU	0.14	P3以下	2011-05-14	男	水剂	12.9966	13.2813	12	>12, <=18岁	0.980769	依从性>=80%	依从性>=85%	依从性>=86%	依从性>=90%	1	1	1	1	苏南	P3以下	<1年	0
GHE01778	南京市	29	2024-07-24	2024-08-22	29	29	0	GH30IU	0.16	P10-P25	2015-04-21	女	水剂	9.25941	9.33881	9	>6, <=12岁	1	依从性>=80%	依从性>=85%	依从性>=86%	依从性>=90%	1	1	1	1	苏南	P3-P25	<1年	0
GHE01779	无锡市	449	2023-05-14	2024-09-01	476	449	-27	GH30IU	0.17	P50-P75	2012-04-09	男	水剂	11.0938	12.397	11	>6, <=12岁	0.943277	依从性>=80%	依从性>=85%	依从性>=86%	依从性>=90%	1	1	1	1	苏南	P25以上	1~2年	0
GHE01780	无锡市	669	2022-07-16	2024-09-26	803	669	-134	GH30IU	0.15	P25-P50	2010-06-28	男	水剂	12.0493	14.2478	12	>12, <=18岁	0.833126	依从性>=80%	依从性<85%	依从性<86%	依从性<90%	1	0	0	0	苏南	P25以上	1~2年	0
GHE01782	徐州市	436	2023-07-15	2024-09-25	438	436	-2	GH30IU	0.15	P10-P25	2014-11-20	男	水剂	8.64887	9.84805	8	>6, <=12岁	0.995434	依从性>=80%	依从性>=85%	依从性>=86%	依从性>=90%	1	1	1	1	苏北	P3-P25	1~2年	0
GHE01783	苏州市	893	2020-08-02	2024-08-27	1486	893	-593	GH30IU	0.16		2012-12-28	女	水剂	7.5948	11.6632	7	>6, <=12岁	0.600942	依从性<80%	依从性<85%	依从性<86%	依从性<90%	0	0	0	0	苏南		>2年	0
GHE01784	苏州市	239	2024-01-02	2024-09-07	249	239	-10	GH30IU	0.15	P3以下	2011-08-26	女	水剂	12.3532	13.0349	12	>12, <=18岁	0.959839	依从性>=80%	依从性>=85%	依从性>=86%	依从性>=90%	1	1	1	1	苏南	P3以下	<1年	0
GHE01785	苏州市	270	2022-01-15	2024-09-10	969	270	-699	GH30IU	0.19	P3-P10	2011-04-10	女	水剂	10.768	13.4209	10	>6, <=12岁	0.278638	依从性<80%	依从性<85%	依从性<86%	依从性<90%	0	0	0	0	苏南	P3-P25	<1年	0
GHE01786	常州市	785	2020-12-30	2024-08-26	1335	785	-550	GH30IU	0.15		2011-07-06	女	水剂	9.48665	13.1417	9	>6, <=12岁	0.588015	依从性<80%	依从性<85%	依从性<86%	依从性<90%	0	0	0	0	苏南		>2年	0
GHE01787	常州市	449	2022-08-29	2024-08-28	730	449	-281	GH30IU	0.15	P10-P25	2011-07-06	女	水剂	11.1485	13.1472	11	>6, <=12岁	0.615068	依从性<80%	依从性<85%	依从性<86%	依从性<90%	0	0	0	0	苏南	P3-P25	1~2年	0
GHE01788	常州市	482	2023-04-22	2024-09-06	503	482	-21	GH30IU	0.15		2010-12-29	男	水剂	12.3121	13.6893	12	>12, <=18岁	0.95825	依从性>=80%	依从性>=85%	依从性>=86%	依从性>=90%	1	1	1	1	苏南		1~2年	0
GHE01789	南京市	208	2024-02-28	2024-09-23	208	208	0	GH30IU	0.12	P3-P10	2014-08-21	女	水剂	9.52225	10.0917	9	>6, <=12岁	1	依从性>=80%	依从性>=85%	依从性>=86%	依从性>=90%	1	1	1	1	苏南	P3-P25	<1年	0
GHE01790	苏州市	66	2024-07-20	2024-09-27	69	66	-3	GH30IU	0.14	P3-P10	2017-08-15	男	水剂	6.9295	7.11841	6	>6, <=12岁	0.956522	依从性>=80%	依从性>=85%	依从性>=86%	依从性>=90%	1	1	1	1	苏南	P3-P25	<1年	0
GHE01791	苏州市	859	2019-03-15	2024-09-07	2003	859	-1144	GH30IU	0.14		2010-12-06	女	水剂	8.27105	13.755	8	>6, <=12岁	0.428857	依从性<80%	依从性<85%	依从性<86%	依从性<90%	0	0	0	0	苏南		>2年	0
GHE01792	泰州市	1250	2018-03-29	2024-08-27	2343	1250	-1093	GH30IU	0.16		2012-12-27	女	水剂	5.2512	11.666	5	>3, <=6岁	0.533504	依从性<80%	依从性<85%	依从性<86%	依从性<90%	0	0	0	0	苏中		>2年	0
GHE01793	苏州市	357	2021-01-25	2024-08-29	1312	357	-955	GH30IU	0.14		2013-01-24	女	水剂	8.00274	11.5948	8	>6, <=12岁	0.272104	依从性<80%	依从性<85%	依从性<86%	依从性<90%	0	0	0	0	苏南		<1年	0
GHE01794	连云港市	984	2022-02-04	2024-10-30	999	984	-15	GH30IU	0.14	P3以下	2010-08-26	男	水剂	11.4442	14.1793	11	>6, <=12岁	0.984985	依从性>=80%	依从性>=85%	依从性>=86%	依从性>=90%	1	1	1	1	苏北	P3以下	>2年	0
GHE01795	苏州市	743	2021-11-21	2024-09-20	1034	743	-291	GH30IU	0.17	P3-P10	2010-04-22	女	水剂	11.5838	14.4148	11	>6, <=12岁	0.718569	依从性<80%	依从性<85%	依从性<86%	依从性<90%	0	0	0	0	苏南	P3-P25	>2年	0
GHE01796	徐州市	1209	2021-05-25	2025-02-20	1367	1209	-158	GH30IU	0.18	P3以下	2011-11-23	女	水剂	9.50308	13.2457	9	>6, <=12岁	0.884418	依从性>=80%	依从性>=85%	依从性>=86%	依从性<90%	1	1	1	0	苏北	P3以下	>2年	0
GHE01797	苏州市	30	2024-07-21	2024-08-20	30	30	0	GH30IU	0.14	P3以下	2015-01-09	男	水剂	9.53046	9.61259	9	>6, <=12岁	1	依从性>=80%	依从性>=85%	依从性>=86%	依从性>=90%	1	1	1	1	苏南	P3以下	<1年	0
GHE01798	苏州市	1224	2019-11-09	2024-09-16	1773	1224	-549	GH30IU	0.12		2010-08-29	男	水剂	9.19644	14.0507	9	>6, <=12岁	0.690355	依从性<80%	依从性<85%	依从性<86%	依从性<90%	0	0	0	0	苏南		>2年	0
GHE01799	徐州市	200	2024-01-28	2024-08-21	206	200	-6	GH30IU	0.17	P3-P10	2008-08-06	男	水剂	15.4771	16.0411	15	>12, <=18岁	0.970874	依从性>=80%	依从性>=85%	依从性>=86%	依从性>=90%	1	1	1	1	苏北	P3-P25	<1年	0
GHE01800	南京市	729	2022-09-04	2024-09-23	750	729	-21	GH30IU	0.17	P10-P25	2010-05-15	男	水剂	12.3066	14.36	12	>12, <=18岁	0.972	依从性>=80%	依从性>=85%	依从性>=86%	依从性>=90%	1	1	1	1	苏南	P3-P25	1~2年	0
GHE01801	苏州市	282	2019-03-05	2024-09-21	2027	282	-1745	GH30IU	0.15		2011-08-11	男	水剂	7.56468	13.1143	7	>6, <=12岁	0.139122	依从性<80%	依从性<85%	依从性<86%	依从性<90%	0	0	0	0	苏南		<1年	0
GHE01802	南京市	694	2022-09-21	2024-09-29	739	694	-45	GH30IU	0.15	P3-P10	2010-08-10	男	水剂	12.115	14.1383	12	>12, <=18岁	0.939107	依从性>=80%	依从性>=85%	依从性>=86%	依从性>=90%	1	1	1	1	苏南	P3-P25	1~2年	0
GHE01803	南京市	1279	2021-01-22	2024-09-20	1337	1279	-58	GH30IU	0.18	P3-P10	2012-06-29	女	水剂	8.56674	12.2272	8	>6, <=12岁	0.956619	依从性>=80%	依从性>=85%	依从性>=86%	依从性>=90%	1	1	1	1	苏南	P3-P25	>2年	0
GHE01804	南京市	722	2022-08-29	2024-08-21	723	722	-1	GH30IU	0.18	P3-P10	2014-09-18	女	水剂	7.94524	9.92471	7	>6, <=12岁	0.998617	依从性>=80%	依从性>=85%	依从性>=86%	依从性>=90%	1	1	1	1	苏南	P3-P25	1~2年	0
GHE01805	南京市	922	2021-04-06	2024-09-05	1248	922	-326	GH30IU	0.17	P10-P25	2012-06-11	男	水剂	8.81862	12.2355	8	>6, <=12岁	0.738782	依从性<80%	依从性<85%	依从性<86%	依从性<90%	0	0	0	0	苏南	P3-P25	>2年	0
GHE01806	南通市	250	2023-08-06	2024-08-25	385	250	-135	GH30IU	0.13	P3以下	2017-07-05	女	水剂	6.08624	7.14031	6	>6, <=12岁	0.649351	依从性<80%	依从性<85%	依从性<86%	依从性<90%	0	0	0	0	苏中	P3以下	<1年	0
GHE01807	南京市	578	2023-01-30	2024-08-30	578	578	0	GH30IU	0.17	P10-P25	2011-11-28	女	水剂	11.1732	12.7556	11	>6, <=12岁	1	依从性>=80%	依从性>=85%	依从性>=86%	依从性>=90%	1	1	1	1	苏南	P3-P25	1~2年	0
GHE01808	苏州市	704	2022-08-21	2024-08-26	736	704	-32	GH30IU	0.15	P3以下	2015-06-03	男	水剂	7.21697	9.23203	7	>6, <=12岁	0.956522	依从性>=80%	依从性>=85%	依从性>=86%	依从性>=90%	1	1	1	1	苏南	P3以下	1~2年	0
GHE01809	淮安市	249	2024-01-07	2024-09-23	260	249	-11	GH30IU	0.19	P3-P10	2008-11-16	男	水剂	15.1403	15.8522	15	>12, <=18岁	0.957692	依从性>=80%	依从性>=85%	依从性>=86%	依从性>=90%	1	1	1	1	苏北	P3-P25	<1年	0
GHE01810	南通市	1008	2021-08-21	2024-09-10	1116	1008	-108	GH30IU	0.17	P3以下	2012-01-03	男	水剂	9.63176	12.6872	9	>6, <=12岁	0.903226	依从性>=80%	依从性>=85%	依从性>=86%	依从性>=90%	1	1	1	1	苏中	P3以下	>2年	0
GHE01811	淮安市	370	2023-09-01	2024-09-05	370	370	0	GH30IU	0.13	P3以下	2010-11-27	男	水剂	12.7611	13.7741	12	>12, <=18岁	1	依从性>=80%	依从性>=85%	依从性>=86%	依从性>=90%	1	1	1	1	苏北	P3以下	1~2年	0
GHE01812	南京市	1153	2018-08-13	2024-11-03	2274	1153	-1121	GH30IU	0.12	P3-P10	2013-08-12	女	水剂	5.00205	11.2279	5	>3, <=6岁	0.507036	依从性<80%	依从性<85%	依从性<86%	依从性<90%	0	0	0	0	苏南	P3-P25	>2年	0
GHE01813	南京市	40	2024-07-15	2024-08-24	40	40	0	GH30IU	0.17	P10-P25	2011-02-18	女	水剂	13.4045	13.514	13	>12, <=18岁	1	依从性>=80%	依从性>=85%	依从性>=86%	依从性>=90%	1	1	1	1	苏南	P3-P25	<1年	0
GHE01814	苏州市	263	2023-11-26	2024-08-19	267	263	-4	GH30IU	0.15	P25-P50	2012-05-30	男	水剂	11.4908	12.2218	11	>6, <=12岁	0.985019	依从性>=80%	依从性>=85%	依从性>=86%	依从性>=90%	1	1	1	1	苏南	P25以上	<1年	0
GHE01815	徐州市	2319	2015-07-22	2024-10-04	3362	2319	-1043	GH30IU	0.13		2011-05-25	男	水剂	4.1588	13.3634	4	>3, <=6岁	0.689768	依从性<80%	依从性<85%	依从性<86%	依从性<90%	0	0	0	0	苏北		>2年	0
GHE01816	无锡市	190	2024-03-09	2024-09-15	190	190	0	GH30IU	0.12	P3以下	2020-01-08	男	水剂	4.16701	4.6872	4	>3, <=6岁	1	依从性>=80%	依从性>=85%	依从性>=86%	依从性>=90%	1	1	1	1	苏南	P3以下	<1年	0
GHE01817	南京市	321	2023-10-04	2024-09-10	342	321	-21	GH30IU	0.14	P10-P25	2012-01-08	男	水剂	11.7372	12.6735	11	>6, <=12岁	0.938596	依从性>=80%	依从性>=85%	依从性>=86%	依从性>=90%	1	1	1	1	苏南	P3-P25	<1年	0
GHE01818	南通市	804	2022-08-26	2024-11-13	810	804	-6	GH30IU	0.12	P3以下	2011-08-18	男	水剂	11.0226	13.2402	11	>6, <=12岁	0.992593	依从性>=80%	依从性>=85%	依从性>=86%	依从性>=90%	1	1	1	1	苏中	P3以下	>2年	0
GHE01819	南京市	214	2024-02-16	2024-09-29	226	214	-12	GH30IU	0.15	P3以下	2015-06-11	女	水剂	8.68446	9.30322	8	>6, <=12岁	0.946903	依从性>=80%	依从性>=85%	依从性>=86%	依从性>=90%	1	1	1	1	苏南	P3以下	<1年	0
GHE01820	宿迁市	756	2023-03-17	2025-04-16	761	756	-5	GH30IU	0.14	P3以下	2017-03-09	男	水剂	6.02053	8.10404	6	>6, <=12岁	0.99343	依从性>=80%	依从性>=85%	依从性>=86%	依从性>=90%	1	1	1	1	苏北	P3以下	>2年	0
GHE01821	徐州市	355	2023-09-02	2024-08-29	362	355	-7	GH30IU	0.16	P50-P75	2014-02-14	男	水剂	9.54689	10.538	9	>6, <=12岁	0.980663	依从性>=80%	依从性>=85%	依从性>=86%	依从性>=90%	1	1	1	1	苏北	P25以上	<1年	0
GHE01822	镇江市	1140	2021-03-06	2024-09-21	1295	1140	-155	GH30IU	0.16	P3以下	2013-07-09	男	水剂	7.65777	11.2033	7	>6, <=12岁	0.880309	依从性>=80%	依从性>=85%	依从性>=86%	依从性<90%	1	1	1	0	苏南	P3以下	>2年	0
GHE01823	南京市	26	2024-08-08	2024-09-03	26	26	0	GH30IU	0.15	P75-P90	2013-08-29	女	水剂	10.9432	11.0144	10	>6, <=12岁	1	依从性>=80%	依从性>=85%	依从性>=86%	依从性>=90%	1	1	1	1	苏南	P25以上	<1年	0
GHE01824	连云港市	503	2023-02-22	2024-08-30	555	503	-52	GH30IU	0.06	P10-P25	2019-03-07	女	水剂	3.96441	5.48392	3	>3, <=6岁	0.906306	依从性>=80%	依从性>=85%	依从性>=86%	依从性>=90%	1	1	1	1	苏北	P3-P25	1~2年	0
GHE01825	南京市	118	2024-06-21	2024-10-17	118	118	0	GH30IU	0.16	P50-P75	2012-07-03	男	水剂	11.9671	12.2902	11	>6, <=12岁	1	依从性>=80%	依从性>=85%	依从性>=86%	依从性>=90%	1	1	1	1	苏南	P25以上	<1年	0
GHE01826	苏州市	30	2024-08-03	2024-09-02	30	30	0	GH30IU	0.12	P3以下	2015-02-10	女	水剂	9.47844	9.56057	9	>6, <=12岁	1	依从性>=80%	依从性>=85%	依从性>=86%	依从性>=90%	1	1	1	1	苏南	P3以下	<1年	0
GHE01827	苏州市	719	2022-07-16	2024-09-20	797	719	-78	GH30IU	0.15	P25-P50	2010-08-15	男	水剂	11.9179	14.0999	11	>6, <=12岁	0.902133	依从性>=80%	依从性>=85%	依从性>=86%	依从性>=90%	1	1	1	1	苏南	P25以上	1~2年	0
GHE01828	南京市	386	2023-08-10	2024-09-19	406	386	-20	GH30IU	0.17	P50-P75	2012-10-13	男	水剂	10.8227	11.9343	10	>6, <=12岁	0.950739	依从性>=80%	依从性>=85%	依从性>=86%	依从性>=90%	1	1	1	1	苏南	P25以上	1~2年	0
GHE01829	徐州市	366	2023-09-28	2024-09-30	368	366	-2	GH30IU	0.15	P3-P10	2013-08-20	女	水剂	10.1054	11.1129	10	>6, <=12岁	0.994565	依从性>=80%	依从性>=85%	依从性>=86%	依从性>=90%	1	1	1	1	苏北	P3-P25	1~2年	0
GHE01830	苏州市	66	2024-07-13	2024-09-17	66	66	0	GH30IU	0.16	P25-P50	2012-06-14	女	水剂	12.0794	12.2601	12	>12, <=18岁	1	依从性>=80%	依从性>=85%	依从性>=86%	依从性>=90%	1	1	1	1	苏南	P25以上	<1年	0
GHE01831	连云港市	540	2023-05-20	2024-11-19	549	540	-9	GH30IU	0.13	P3以下	2019-04-29	女	水剂	4.05749	5.56057	4	>3, <=6岁	0.983607	依从性>=80%	依从性>=85%	依从性>=86%	依从性>=90%	1	1	1	1	苏北	P3以下	1~2年	0
GHE01832	苏州市	1118	2021-04-10	2024-09-19	1258	1118	-140	GH30IU	0.16	P3以下	2015-05-10	男	水剂	5.91923	9.36345	5	>3, <=6岁	0.888712	依从性>=80%	依从性>=85%	依从性>=86%	依从性<90%	1	1	1	0	苏南	P3以下	>2年	0
GHE01833	南京市	483	2023-05-08	2024-10-15	526	483	-43	GH30IU	0.17	P3以下	2008-10-04	男	水剂	14.59	16.0301	14	>12, <=18岁	0.918251	依从性>=80%	依从性>=85%	依从性>=86%	依从性>=90%	1	1	1	1	苏南	P3以下	1~2年	0
GHE01834	南京市	763	2022-08-10	2024-09-12	764	763	-1	GH30IU	0.17	P3-P10	2009-04-24	男	水剂	13.295	15.3867	13	>12, <=18岁	0.998691	依从性>=80%	依从性>=85%	依从性>=86%	依从性>=90%	1	1	1	1	苏南	P3-P25	>2年	0
GHE01835	常州市	1215	2021-02-17	2024-10-11	1332	1215	-117	GH30IU	0.17	P3以下	2013-08-12	男	水剂	7.51814	11.165	7	>6, <=12岁	0.912162	依从性>=80%	依从性>=85%	依从性>=86%	依从性>=90%	1	1	1	1	苏南	P3以下	>2年	0
GHE01836	苏州市	113	2024-06-01	2024-09-22	113	113	0	GH30IU	0.12	P3以下	2010-09-28	男	水剂	13.6756	13.9849	13	>12, <=18岁	1	依从性>=80%	依从性>=85%	依从性>=86%	依从性>=90%	1	1	1	1	苏南	P3以下	<1年	0
GHE01837	连云港市	671	2022-10-07	2024-08-21	684	671	-13	GH30IU	0.14	P3-P10	2014-06-27	男	水剂	8.27926	10.152	8	>6, <=12岁	0.980994	依从性>=80%	依从性>=85%	依从性>=86%	依从性>=90%	1	1	1	1	苏北	P3-P25	1~2年	0
GHE01838	苏州市	289	2023-10-14	2024-08-31	322	289	-33	GH30IU	0.16	P50-P75	2012-12-10	女	水剂	10.8419	11.7235	10	>6, <=12岁	0.897516	依从性>=80%	依从性>=85%	依从性>=86%	依从性<90%	1	1	1	0	苏南	P25以上	<1年	0
GHE01839	无锡市	284	2023-12-02	2024-09-11	284	284	0	GH30IU	0.17	P3-P10	2012-08-25	男	水剂	11.269	12.0465	11	>6, <=12岁	1	依从性>=80%	依从性>=85%	依从性>=86%	依从性>=90%	1	1	1	1	苏南	P3-P25	<1年	0
GHE01840	苏州市	243	2023-12-16	2024-08-26	254	243	-11	GH30IU	0.14	P75-P90	2014-05-06	女	水剂	9.61259	10.308	9	>6, <=12岁	0.956693	依从性>=80%	依从性>=85%	依从性>=86%	依从性>=90%	1	1	1	1	苏南	P25以上	<1年	0
GHE01841	南通市	60	2024-06-05	2024-08-28	84	60	-24	GH30IU	0.15	P3-P10	2012-12-04	男	水剂	11.5017	11.7317	11	>6, <=12岁	0.714286	依从性<80%	依从性<85%	依从性<86%	依从性<90%	0	0	0	0	苏中	P3-P25	<1年	0
GHE01842	南京市	736	2021-10-09	2024-09-04	1061	736	-325	GH30IU	0.15	P3-P10	2015-11-25	女	水剂	5.87269	8.77755	5	>3, <=6岁	0.693685	依从性<80%	依从性<85%	依从性<86%	依从性<90%	0	0	0	0	苏南	P3-P25	>2年	0
GHE01843	徐州市	332	2023-10-07	2024-09-03	332	332	0	GH30IU	0.17	P50-P75	2013-08-28	女	水剂	10.1081	11.0171	10	>6, <=12岁	1	依从性>=80%	依从性>=85%	依从性>=86%	依从性>=90%	1	1	1	1	苏北	P25以上	<1年	0
GHE01844	南通市	360	2023-04-08	2024-09-05	516	360	-156	GH30IU	0.12	P3-P10	2013-03-06	男	水剂	10.089	11.5017	10	>6, <=12岁	0.697674	依从性<80%	依从性<85%	依从性<86%	依从性<90%	0	0	0	0	苏中	P3-P25	<1年	0
GHE01845	扬州市	395	2023-07-13	2024-08-18	402	395	-7	GH30IU	0.16	P25-P50	2015-05-11	女	水剂	8.17248	9.2731	8	>6, <=12岁	0.982587	依从性>=80%	依从性>=85%	依从性>=86%	依从性>=90%	1	1	1	1	苏中	P25以上	1~2年	0
GHE01846	盐城市	354	2023-09-07	2024-08-27	355	354	-1	GH30IU	0.16	P50-P75	2012-04-28	女	水剂	11.3593	12.3313	11	>6, <=12岁	0.997183	依从性>=80%	依从性>=85%	依从性>=86%	依从性>=90%	1	1	1	1	苏北	P25以上	<1年	0
GHE01847	常州市	200	2024-02-18	2024-09-17	212	200	-12	GH30IU	0.16	P3-P10	2011-06-24	男	水剂	12.6543	13.2348	12	>12, <=18岁	0.943396	依从性>=80%	依从性>=85%	依从性>=86%	依从性>=90%	1	1	1	1	苏南	P3-P25	<1年	0
GHE01848	常州市	181	2024-03-09	2024-09-12	187	181	-6	GH30IU	0.15	P50-P75	2014-12-02	女	水剂	9.26762	9.7796	9	>6, <=12岁	0.967914	依从性>=80%	依从性>=85%	依从性>=86%	依从性>=90%	1	1	1	1	苏南	P25以上	<1年	0
GHE01849	常州市	182	2024-03-23	2024-09-21	182	182	0	GH30IU	0.15	P3-P10	2013-01-01	女	水剂	11.2225	11.7207	11	>6, <=12岁	1	依从性>=80%	依从性>=85%	依从性>=86%	依从性>=90%	1	1	1	1	苏南	P3-P25	<1年	0
GHE01850	常州市	589	2023-03-24	2024-11-18	605	589	-16	GH30IU	0.15	P3以下	2019-07-12	男	水剂	3.69884	5.35524	3	>3, <=6岁	0.973554	依从性>=80%	依从性>=85%	依从性>=86%	依从性>=90%	1	1	1	1	苏南	P3以下	1~2年	0
GHE01851	苏州市	502	2023-04-22	2024-09-05	502	502	0	GH30IU	0.13	P3以下	2010-06-29	男	水剂	12.8131	14.1875	12	>12, <=18岁	1	依从性>=80%	依从性>=85%	依从性>=86%	依从性>=90%	1	1	1	1	苏南	P3以下	1~2年	0
GHE01852	苏州市	156	2024-04-01	2024-09-04	156	156	0	GH30IU	0.17	P3以下	2009-12-09	男	水剂	14.3107	14.7379	14	>12, <=18岁	1	依从性>=80%	依从性>=85%	依从性>=86%	依从性>=90%	1	1	1	1	苏南	P3以下	<1年	0
GHE01853	苏州市	155	2024-03-21	2024-09-05	168	155	-13	GH30IU	0.1	P3以下	2016-06-26	男	水剂	7.73443	8.19439	7	>6, <=12岁	0.922619	依从性>=80%	依从性>=85%	依从性>=86%	依从性>=90%	1	1	1	1	苏南	P3以下	<1年	0
GHE01854	南京市	605	2023-02-27	2024-11-13	625	605	-20	GH30IU	0.16	P3-P10	2017-04-23	男	水剂	5.84805	7.55921	5	>3, <=6岁	0.968	依从性>=80%	依从性>=85%	依从性>=86%	依从性>=90%	1	1	1	1	苏南	P3-P25	1~2年	0
GHE01855	苏州市	70	2024-06-11	2024-09-07	88	70	-18	GH30IU	0.06	P3-P10	2019-08-29	女	水剂	4.78576	5.02669	4	>3, <=6岁	0.795455	依从性<80%	依从性<85%	依从性<86%	依从性<90%	0	0	0	0	苏南	P3-P25	<1年	0
GHE01856	南通市	1220	2020-07-29	2024-09-01	1495	1220	-275	GH30IU	0.13		2015-04-27	男	水剂	5.25667	9.34976	5	>3, <=6岁	0.816054	依从性>=80%	依从性<85%	依从性<86%	依从性<90%	1	0	0	0	苏中		>2年	0
GHE01857	徐州市	124	2024-05-16	2024-09-17	124	124	0	GH30IU	0.14	P3以下	2011-04-08	女	水剂	13.1061	13.4456	13	>12, <=18岁	1	依从性>=80%	依从性>=85%	依从性>=86%	依从性>=90%	1	1	1	1	苏北	P3以下	<1年	0
GHE01858	苏州市	710	2022-09-24	2024-10-15	752	710	-42	GH30IU	0.17	P3-P10	2017-03-27	男	水剂	5.49487	7.55373	5	>3, <=6岁	0.944149	依从性>=80%	依从性>=85%	依从性>=86%	依从性>=90%	1	1	1	1	苏南	P3-P25	1~2年	0
GHE01859	南通市	167	2024-03-10	2024-08-31	174	167	-7	GH30IU	0.14	P3以下	2011-12-18	女	水剂	12.2272	12.7036	12	>12, <=18岁	0.95977	依从性>=80%	依从性>=85%	依从性>=86%	依从性>=90%	1	1	1	1	苏中	P3以下	<1年	0
GHE01860	苏州市	465	2023-06-03	2024-09-17	472	465	-7	GH30IU	0.14	P3以下	2011-10-23	女	水剂	11.6112	12.9035	11	>6, <=12岁	0.985169	依从性>=80%	依从性>=85%	依从性>=86%	依从性>=90%	1	1	1	1	苏南	P3以下	1~2年	0
GHE01861	苏州市	227	2023-08-22	2024-08-18	362	227	-135	GH30IU	0.11	P3以下	2018-09-21	男	水剂	4.91718	5.90828	4	>3, <=6岁	0.627072	依从性<80%	依从性<85%	依从性<86%	依从性<90%	0	0	0	0	苏南	P3以下	<1年	0
GHE01862	常州市	881	2022-02-26	2024-08-24	910	881	-29	GH30IU	0.14	P3-P10	2010-06-04	男	水剂	11.7317	14.2231	11	>6, <=12岁	0.968132	依从性>=80%	依从性>=85%	依从性>=86%	依从性>=90%	1	1	1	1	苏南	P3-P25	>2年	0
GHE01863	南京市	140	2024-05-09	2024-09-26	140	140	0	GH30IU	0.1	P3以下	2019-05-26	男	水剂	4.95551	5.33881	4	>3, <=6岁	1	依从性>=80%	依从性>=85%	依从性>=86%	依从性>=90%	1	1	1	1	苏南	P3以下	<1年	0
GHE01864	连云港市	840	2022-01-29	2024-09-18	963	840	-123	GH30IU	0.12	P3-P10	2016-10-01	男	水剂	5.32786	7.96441	5	>3, <=6岁	0.872274	依从性>=80%	依从性>=85%	依从性>=86%	依从性<90%	1	1	1	0	苏北	P3-P25	>2年	0
GHE01865	苏州市	601	2023-02-11	2024-10-05	602	601	-1	GH30IU	0.13	P50-P75	2012-06-27	女	水剂	10.6256	12.2738	10	>6, <=12岁	0.998339	依从性>=80%	依从性>=85%	依从性>=86%	依从性>=90%	1	1	1	1	苏南	P25以上	1~2年	0
GHE01866	南京市	882	2022-02-25	2024-09-07	925	882	-43	GH30IU	0.17	P10-P25	2010-04-30	男	水剂	11.8248	14.3573	11	>6, <=12岁	0.953514	依从性>=80%	依从性>=85%	依从性>=86%	依从性>=90%	1	1	1	1	苏南	P3-P25	>2年	0
GHE01867	无锡市	1358	2020-09-06	2024-08-26	1450	1358	-92	GH30IU	0.15		2010-12-14	男	水剂	9.73032	13.7002	9	>6, <=12岁	0.936552	依从性>=80%	依从性>=85%	依从性>=86%	依从性>=90%	1	1	1	1	苏南		>2年	0
GHE01868	泰州市	729	2022-08-20	2024-09-08	750	729	-21	GH30IU	0.12	P50-P75	2011-03-20	男	水剂	11.4196	13.473	11	>6, <=12岁	0.972	依从性>=80%	依从性>=85%	依从性>=86%	依从性>=90%	1	1	1	1	苏中	P25以上	1~2年	0
GHE01869	泰州市	1490	2020-01-21	2024-10-03	1717	1490	-227	GH30IU	0.13		2012-02-11	男	水剂	7.94251	12.6434	7	>6, <=12岁	0.867793	依从性>=80%	依从性>=85%	依从性>=86%	依从性<90%	1	1	1	0	苏中		>2年	0
GHE01870	泰州市	477	2023-01-14	2024-09-21	616	477	-139	GH30IU	0.16	P25-P50	2013-01-20	女	水剂	9.9822	11.6687	9	>6, <=12岁	0.774351	依从性<80%	依从性<85%	依从性<86%	依从性<90%	0	0	0	0	苏中	P25以上	1~2年	0
GHE01871	常州市	72	2024-07-13	2024-09-26	75	72	-3	GH30IU	0.15	P3-P10	2015-01-17	女	水剂	9.48665	9.69199	9	>6, <=12岁	0.96	依从性>=80%	依从性>=85%	依从性>=86%	依从性>=90%	1	1	1	1	苏南	P3-P25	<1年	0
GHE01872	苏州市	433	2023-06-28	2024-09-14	444	433	-11	GH30IU	0.15	P50-P75	2014-01-12	女	水剂	9.45654	10.6721	9	>6, <=12岁	0.975225	依从性>=80%	依从性>=85%	依从性>=86%	依从性>=90%	1	1	1	1	苏南	P25以上	1~2年	0
GHE01873	南京市	878	2022-01-30	2024-09-14	958	878	-80	GH30IU	0.11	P3以下	2010-10-26	男	水剂	11.2635	13.8864	11	>6, <=12岁	0.916493	依从性>=80%	依从性>=85%	依从性>=86%	依从性>=90%	1	1	1	1	苏南	P3以下	>2年	0
GHE01874	南京市	69	2024-06-30	2024-09-07	69	69	0	GH30IU	0.13	P3-P10	2014-11-18	男	水剂	9.61533	9.80424	9	>6, <=12岁	1	依从性>=80%	依从性>=85%	依从性>=86%	依从性>=90%	1	1	1	1	苏南	P3-P25	<1年	0
GHE01875	南京市	394	2023-08-18	2024-09-15	394	394	0	GH30IU	0.1	P3-P10	2018-06-25	女	水剂	5.14716	6.22587	5	>3, <=6岁	1	依从性>=80%	依从性>=85%	依从性>=86%	依从性>=90%	1	1	1	1	苏南	P3-P25	1~2年	0
GHE01876	南通市	278	2023-10-30	2024-09-19	325	278	-47	GH30IU	0.16	P10-P25	2015-01-30	女	水剂	8.74743	9.63723	8	>6, <=12岁	0.855385	依从性>=80%	依从性>=85%	依从性<86%	依从性<90%	1	1	0	0	苏中	P3-P25	<1年	0
GHE01877	南京市	229	2023-11-11	2024-08-22	285	229	-56	GH30IU	0.13	P3以下	2014-08-15	女	水剂	9.24025	10.0205	9	>6, <=12岁	0.803509	依从性>=80%	依从性<85%	依从性<86%	依从性<90%	1	0	0	0	苏南	P3以下	<1年	0
GHE01878	常州市	330	2023-07-28	2024-08-25	394	330	-64	GH30IU	0.14	P10-P25	2016-07-14	男	水剂	7.03628	8.11499	7	>6, <=12岁	0.837563	依从性>=80%	依从性<85%	依从性<86%	依从性<90%	1	0	0	0	苏南	P3-P25	<1年	0
GHE01879	常州市	1053	2021-08-25	2024-09-02	1104	1053	-51	GH30IU	0.15	P3-P10	2012-11-30	男	水剂	8.73374	11.7563	8	>6, <=12岁	0.953804	依从性>=80%	依从性>=85%	依从性>=86%	依从性>=90%	1	1	1	1	苏南	P3-P25	>2年	0
GHE01880	苏州市	1012	2022-01-08	2024-10-16	1012	1012	0	GH30IU	0.16	P25-P50	2012-11-07	男	水剂	9.16906	11.9398	9	>6, <=12岁	1	依从性>=80%	依从性>=85%	依从性>=86%	依从性>=90%	1	1	1	1	苏南	P25以上	>2年	0
GHE01881	常州市	720	2022-08-13	2024-09-07	756	720	-36	GH30IU	0.14	P3以下	2014-05-20	女	水剂	8.23272	10.3025	8	>6, <=12岁	0.952381	依从性>=80%	依从性>=85%	依从性>=86%	依从性>=90%	1	1	1	1	苏南	P3以下	1~2年	0
GHE01882	苏州市	208	2024-02-21	2024-09-17	209	208	-1	GH30IU	0.14	P25-P50	2011-05-08	男	水剂	12.7912	13.3634	12	>12, <=18岁	0.995215	依从性>=80%	依从性>=85%	依从性>=86%	依从性>=90%	1	1	1	1	苏南	P25以上	<1年	0
GHE01883	苏州市	421	2023-02-16	2024-08-26	557	421	-136	GH30IU	0.12	P10-P25	2012-09-29	女	水剂	10.3819	11.9069	10	>6, <=12岁	0.755835	依从性<80%	依从性<85%	依从性<86%	依从性<90%	0	0	0	0	苏南	P3-P25	1~2年	0
GHE01884	宿迁市	120	2024-05-22	2024-09-21	122	120	-2	GH30IU	0.2	P3以下	2017-07-01	男	水剂	6.89117	7.22519	6	>6, <=12岁	0.983607	依从性>=80%	依从性>=85%	依从性>=86%	依从性>=90%	1	1	1	1	苏北	P3以下	<1年	0
GHE01885	南京市	715	2020-05-30	2024-08-23	1546	715	-831	GH30IU	0.16		2014-12-25	女	水剂	5.42916	9.66188	5	>3, <=6岁	0.462484	依从性<80%	依从性<85%	依从性<86%	依从性<90%	0	0	0	0	苏南		1~2年	0
GHE01886	镇江市	557	2022-09-20	2024-08-18	698	557	-141	GH30IU	0.13	P25-P50	2010-09-15	男	水剂	12.0137	13.9247	12	>12, <=18岁	0.797994	依从性<80%	依从性<85%	依从性<86%	依从性<90%	0	0	0	0	苏南	P25以上	1~2年	0
GHE01887	苏州市	2488	2017-04-03	2024-08-23	2699	2488	-211	GH30IU	0.16		2011-02-22	男	水剂	6.11088	13.5003	6	>6, <=12岁	0.921823	依从性>=80%	依从性>=85%	依从性>=86%	依从性>=90%	1	1	1	1	苏南		>2年	0
GHE01888	苏州市	1730	2019-02-27	2024-08-27	2008	1730	-278	GH30IU	0.18		2010-04-28	女	水剂	8.83504	14.3326	8	>6, <=12岁	0.861554	依从性>=80%	依从性>=85%	依从性>=86%	依从性<90%	1	1	1	0	苏南		>2年	0
GHE01889	南京市	449	2023-05-09	2024-08-27	476	449	-27	GH30IU	0.16	P3以下	2016-09-09	女	水剂	6.66119	7.96441	6	>6, <=12岁	0.943277	依从性>=80%	依从性>=85%	依从性>=86%	依从性>=90%	1	1	1	1	苏南	P3以下	1~2年	0
GHE01890	苏州市	688	2022-08-31	2024-09-01	732	688	-44	GH30IU	0.17	P3以下	2013-03-08	男	水剂	9.48118	11.4853	9	>6, <=12岁	0.939891	依从性>=80%	依从性>=85%	依从性>=86%	依从性>=90%	1	1	1	1	苏南	P3以下	1~2年	0
GHE01891	苏州市	407	2023-07-15	2024-08-31	413	407	-6	GH30IU	0.14	P3-P10	2011-10-11	女	水剂	11.7591	12.8898	11	>6, <=12岁	0.985472	依从性>=80%	依从性>=85%	依从性>=86%	依从性>=90%	1	1	1	1	苏南	P3-P25	1~2年	0
GHE01892	苏州市	1616	2016-05-12	2024-10-30	3093	1616	-1477	GH30IU	0.16		2010-06-03	男	水剂	5.94114	14.4093	5	>3, <=6岁	0.52247	依从性<80%	依从性<85%	依从性<86%	依从性<90%	0	0	0	0	苏南		>2年	0
GHE01893	苏州市	970	2020-05-19	2024-09-25	1590	970	-620	GH30IU	0.17		2010-07-14	男	水剂	9.84805	14.2012	9	>6, <=12岁	0.610063	依从性<80%	依从性<85%	依从性<86%	依从性<90%	0	0	0	0	苏南		>2年	0
GHE01894	南京市	717	2022-06-15	2024-08-27	804	717	-87	GH30IU	0.18	P10-P25	2014-07-07	女	水剂	7.93977	10.141	7	>6, <=12岁	0.891791	依从性>=80%	依从性>=85%	依从性>=86%	依从性<90%	1	1	1	0	苏南	P3-P25	1~2年	0
GHE01895	苏州市	1097	2021-07-10	2024-11-29	1238	1097	-141	GH30IU	0.08	P3-P10	2010-07-14	男	水剂	10.9897	14.3792	10	>6, <=12岁	0.886107	依从性>=80%	依从性>=85%	依从性>=86%	依从性<90%	1	1	1	0	苏南	P3-P25	>2年	0
GHE01896	连云港市	95	2024-03-31	2024-08-20	142	95	-47	GH30IU	0.14	P75-P90	2014-03-28	女	水剂	10.0096	10.3984	10	>6, <=12岁	0.669014	依从性<80%	依从性<85%	依从性<86%	依从性<90%	0	0	0	0	苏北	P25以上	<1年	0
GHE01898	南京市	762	2022-02-22	2024-08-23	913	762	-151	GH30IU	0.13	P10-P25	2011-11-18	女	水剂	10.2642	12.7639	10	>6, <=12岁	0.834611	依从性>=80%	依从性<85%	依从性<86%	依从性<90%	1	0	0	0	苏南	P3-P25	>2年	0
GHE01899	南京市	1125	2021-06-10	2024-08-20	1167	1125	-42	GH30IU	0.16		2015-05-08	男	水剂	6.09172	9.28679	6	>6, <=12岁	0.96401	依从性>=80%	依从性>=85%	依从性>=86%	依从性>=90%	1	1	1	1	苏南		>2年	0
GHE01900	徐州市	497	2023-02-09	2024-09-17	586	497	-89	GH30IU	0.16	P3-P10	2018-10-24	女	水剂	4.29569	5.90007	4	>3, <=6岁	0.848123	依从性>=80%	依从性<85%	依从性<86%	依从性<90%	1	0	0	0	苏北	P3-P25	1~2年	0
GHE01901	南京市	150	2024-05-07	2024-10-04	150	150	0	GH30IU	0.15	P3-P10	2019-10-08	女	水剂	4.58042	4.9911	4	>3, <=6岁	1	依从性>=80%	依从性>=85%	依从性>=86%	依从性>=90%	1	1	1	1	苏南	P3-P25	<1年	0
GHE01902	南京市	912	2022-03-25	2024-09-27	917	912	-5	GH30IU	0.14	P3以下	2017-06-27	男	水剂	4.74196	7.25257	4	>3, <=6岁	0.994547	依从性>=80%	依从性>=85%	依从性>=86%	依从性>=90%	1	1	1	1	苏南	P3以下	>2年	0
GHE01903	苏州市	275	2023-12-23	2024-09-23	275	275	0	GH30IU	0.19		2012-09-29	女	水剂	11.2307	11.9836	11	>6, <=12岁	1	依从性>=80%	依从性>=85%	依从性>=86%	依从性>=90%	1	1	1	1	苏南		<1年	0
GHE01904	宿迁市	371	2023-09-09	2024-10-14	401	371	-30	GH30IU	0.12	P3以下	2014-03-28	女	水剂	9.45106	10.5489	9	>6, <=12岁	0.925187	依从性>=80%	依从性>=85%	依从性>=86%	依从性>=90%	1	1	1	1	苏北	P3以下	1~2年	0
GHE01905	南通市	378	2023-07-28	2024-08-27	396	378	-18	GH30IU	0.14	P3-P10	2014-05-06	男	水剂	9.22656	10.3107	9	>6, <=12岁	0.954545	依从性>=80%	依从性>=85%	依从性>=86%	依从性>=90%	1	1	1	1	苏中	P3-P25	1~2年	0
GHE01906	苏州市	122	2024-06-02	2024-10-04	124	122	-2	GH30IU	0.19	P25-P50	2013-06-22	女	水剂	10.9459	11.2854	10	>6, <=12岁	0.983871	依从性>=80%	依从性>=85%	依从性>=86%	依从性>=90%	1	1	1	1	苏南	P25以上	<1年	0
GHE01907	南通市	858	2022-02-23	2024-09-05	925	858	-67	GH30IU	0.19	P3以下	2014-11-28	男	水剂	7.23888	9.77139	7	>6, <=12岁	0.927568	依从性>=80%	依从性>=85%	依从性>=86%	依从性>=90%	1	1	1	1	苏中	P3以下	>2年	0
GHE01908	徐州市	322	2023-09-15	2024-08-22	342	322	-20	GH30IU	0.14	P25-P50	2011-04-01	男	水剂	12.4572	13.3936	12	>12, <=18岁	0.94152	依从性>=80%	依从性>=85%	依从性>=86%	依从性>=90%	1	1	1	1	苏北	P25以上	<1年	0
GHE01909	南京市	996	2021-10-02	2024-09-24	1088	996	-92	GH30IU	0.18	P10-P25	2011-06-01	男	水剂	10.3381	13.3169	10	>6, <=12岁	0.915441	依从性>=80%	依从性>=85%	依从性>=86%	依从性>=90%	1	1	1	1	苏南	P3-P25	>2年	0
GHE01910	南通市	1024	2021-04-19	2024-08-25	1224	1024	-200	GH30IU	0.14	P50-P75	2010-03-22	男	水剂	11.0773	14.4285	11	>6, <=12岁	0.836601	依从性>=80%	依从性<85%	依从性<86%	依从性<90%	1	0	0	0	苏中	P25以上	>2年	0
GHE01911	南通市	375	2023-07-25	2024-08-20	392	375	-17	GH30IU	0.13	P3以下	2014-01-12	女	水剂	9.53046	10.6037	9	>6, <=12岁	0.956633	依从性>=80%	依从性>=85%	依从性>=86%	依从性>=90%	1	1	1	1	苏中	P3以下	1~2年	0
GHE01912	徐州市	1362	2020-10-11	2024-10-08	1458	1362	-96	GH30IU	0.23		2010-07-12	男	水剂	10.2505	14.2423	10	>6, <=12岁	0.934156	依从性>=80%	依从性>=85%	依从性>=86%	依从性>=90%	1	1	1	1	苏北		>2年	0
GHE01913	南京市	96	2024-08-02	2024-11-06	96	96	0	GH30IU	0.16	P3以下	2020-11-07	女	水剂	3.73443	3.99726	3	>3, <=6岁	1	依从性>=80%	依从性>=85%	依从性>=86%	依从性>=90%	1	1	1	1	苏南	P3以下	<1年	0
GHE01914	徐州市	157	2024-04-02	2024-09-09	160	157	-3	GH30IU	0.15	P3-P10	2019-07-14	男	水剂	4.72005	5.15811	4	>3, <=6岁	0.98125	依从性>=80%	依从性>=85%	依从性>=86%	依从性>=90%	1	1	1	1	苏北	P3-P25	<1年	0
GHE01915	宿迁市	156	2024-03-24	2024-08-27	156	156	0	GH30IU	0.12	P3以下	2013-09-01	男	水剂	10.5599	10.987	10	>6, <=12岁	1	依从性>=80%	依从性>=85%	依从性>=86%	依从性>=90%	1	1	1	1	苏北	P3以下	<1年	0
GHE01916	徐州市	563	2023-03-27	2024-10-10	563	563	0	GH30IU	0.14	P3以下	2009-11-09	男	水剂	13.3771	14.9185	13	>12, <=18岁	1	依从性>=80%	依从性>=85%	依从性>=86%	依从性>=90%	1	1	1	1	苏北	P3以下	1~2年	0
GHE01917	南通市	398	2023-07-17	2024-08-18	398	398	0	GH30IU	0.14	P3-P10	2012-01-28	男	水剂	11.4661	12.5558	11	>6, <=12岁	1	依从性>=80%	依从性>=85%	依从性>=86%	依从性>=90%	1	1	1	1	苏中	P3-P25	1~2年	0
GHE01918	南京市	205	2024-02-16	2024-09-13	210	205	-5	GH30IU	0.15	P10-P25	2011-09-18	男	水剂	12.4134	12.9884	12	>12, <=18岁	0.97619	依从性>=80%	依从性>=85%	依从性>=86%	依从性>=90%	1	1	1	1	苏南	P3-P25	<1年	0
GHE01919	南通市	35	2024-07-12	2024-08-19	38	35	-3	GH30IU	0.15	P10-P25	2011-01-25	男	水剂	13.462	13.5661	13	>12, <=18岁	0.921053	依从性>=80%	依从性>=85%	依从性>=86%	依从性>=90%	1	1	1	1	苏中	P3-P25	<1年	0
GHE01920	苏州市	898	2022-02-12	2024-09-14	945	898	-47	GH30IU	0.16	P3以下	2017-08-13	女	水剂	4.50103	7.0883	4	>3, <=6岁	0.950265	依从性>=80%	依从性>=85%	依从性>=86%	依从性>=90%	1	1	1	1	苏南	P3以下	>2年	0
GHE01921	徐州市	1181	2019-08-26	2024-08-23	1824	1181	-643	GH30IU	0.13		2012-02-13	男	水剂	7.53183	12.5257	7	>6, <=12岁	0.647478	依从性<80%	依从性<85%	依从性<86%	依从性<90%	0	0	0	0	苏北		>2年	0
GHE01922	苏州市	2077	2018-01-03	2024-09-04	2436	2077	-359	GH30IU	0.16		2013-05-04	女	水剂	4.66804	11.3374	4	>3, <=6岁	0.852627	依从性>=80%	依从性>=85%	依从性<86%	依从性<90%	1	1	0	0	苏南		>2年	0
GHE01923	南京市	1190	2020-08-12	2024-09-09	1489	1190	-299	GH30IU	0.13		2014-09-18	男	水剂	5.90007	9.97673	5	>3, <=6岁	0.799194	依从性<80%	依从性<85%	依从性<86%	依从性<90%	0	0	0	0	苏南		>2年	0
GHE01924	常州市	359	2023-08-12	2024-10-04	419	359	-60	GH30IU	0.13	P3-P10	2017-01-24	男	水剂	6.5462	7.69336	6	>6, <=12岁	0.856802	依从性>=80%	依从性>=85%	依从性<86%	依从性<90%	1	1	0	0	苏南	P3-P25	<1年	0
GHE01925	徐州市	797	2023-01-07	2025-03-14	797	797	0	GH30IU	0.17	P3-P10	2019-08-02	男	水剂	3.43326	5.61533	3	>3, <=6岁	1	依从性>=80%	依从性>=85%	依从性>=86%	依从性>=90%	1	1	1	1	苏北	P3-P25	>2年	0
GHE01926	南通市	474	2023-04-23	2024-09-07	503	474	-29	GH30IU	0.15	P3-P10	2011-09-29	男	水剂	11.5647	12.9418	11	>6, <=12岁	0.942346	依从性>=80%	依从性>=85%	依从性>=86%	依从性>=90%	1	1	1	1	苏中	P3-P25	1~2年	0
GHE01927	南京市	1889	2017-02-10	2024-11-17	2837	1889	-948	GH30IU	0.17		2012-06-30	男	水剂	4.61602	12.3833	4	>3, <=6岁	0.665844	依从性<80%	依从性<85%	依从性<86%	依从性<90%	0	0	0	0	苏南		>2年	0
GHE01928	南京市	670	2023-02-15	2024-12-16	670	670	0	GH30IU	0.14	P10-P25	2015-01-22	男	水剂	8.06571	9.90007	8	>6, <=12岁	1	依从性>=80%	依从性>=85%	依从性>=86%	依从性>=90%	1	1	1	1	苏南	P3-P25	1~2年	0
GHE01929	南京市	216	2024-03-06	2024-10-08	216	216	0	GH30IU	0.16	P25-P50	2014-01-16	女	水剂	10.1355	10.7269	10	>6, <=12岁	1	依从性>=80%	依从性>=85%	依从性>=86%	依从性>=90%	1	1	1	1	苏南	P25以上	<1年	0
GHE01930	宿迁市	1020	2018-12-27	2024-10-04	2108	1020	-1088	GH30IU	0.15		2012-10-02	男	水剂	6.23409	12.0055	6	>6, <=12岁	0.483871	依从性<80%	依从性<85%	依从性<86%	依从性<90%	0	0	0	0	苏北		>2年	0
GHE01931	苏州市	501	2023-05-14	2024-10-03	508	501	-7	GH30IU	0.16	P3-P10	2016-12-22	女	水剂	6.39014	7.78097	6	>6, <=12岁	0.98622	依从性>=80%	依从性>=85%	依从性>=86%	依从性>=90%	1	1	1	1	苏南	P3-P25	1~2年	0
GHE01932	南京市	401	2023-07-16	2024-09-10	422	401	-21	GH30IU	0.15	P3-P10	2016-07-25	女	水剂	6.97331	8.12868	6	>6, <=12岁	0.950237	依从性>=80%	依从性>=85%	依从性>=86%	依从性>=90%	1	1	1	1	苏南	P3-P25	1~2年	0
GHE01933	南京市	1207	2021-04-30	2024-09-29	1248	1207	-41	GH30IU	0.17	P3-P10	2010-03-13	男	水剂	11.1321	14.5489	11	>6, <=12岁	0.967147	依从性>=80%	依从性>=85%	依从性>=86%	依从性>=90%	1	1	1	1	苏南	P3-P25	>2年	0
GHE01934	徐州市	412	2023-07-15	2024-08-30	412	412	0	GH30IU	0.13	P3以下	2014-05-02	男	水剂	9.20192	10.3299	9	>6, <=12岁	1	依从性>=80%	依从性>=85%	依从性>=86%	依从性>=90%	1	1	1	1	苏北	P3以下	1~2年	0
GHE01935	徐州市	257	2024-01-02	2024-09-19	261	257	-4	GH30IU	0.15	P3-P10	2011-06-28	男	水剂	12.5147	13.2293	12	>12, <=18岁	0.984674	依从性>=80%	依从性>=85%	依从性>=86%	依从性>=90%	1	1	1	1	苏北	P3-P25	<1年	0
GHE01936	苏州市	775	2022-07-20	2024-09-02	775	775	0	GH30IU	0.16	P10-P25	2010-06-16	男	水剂	12.0931	14.2149	12	>12, <=18岁	1	依从性>=80%	依从性>=85%	依从性>=86%	依从性>=90%	1	1	1	1	苏南	P3-P25	>2年	0
GHE01937	苏州市	781	2018-01-15	2024-09-12	2432	781	-1651	GH30IU	0.15		2012-06-16	男	水剂	5.58248	12.2409	5	>3, <=6岁	0.321135	依从性<80%	依从性<85%	依从性<86%	依从性<90%	0	0	0	0	苏南		>2年	0
GHE01938	泰州市	587	2023-02-27	2024-10-06	587	587	0	GH30IU	0.21	P3-P10	2014-06-21	男	水剂	8.6872	10.2943	8	>6, <=12岁	1	依从性>=80%	依从性>=85%	依从性>=86%	依从性>=90%	1	1	1	1	苏中	P3-P25	1~2年	0
GHE01939	常州市	1215	2021-05-08	2024-10-10	1251	1215	-36	GH30IU	0.2	P3以下	2011-10-01	女	水剂	9.60164	13.0267	9	>6, <=12岁	0.971223	依从性>=80%	依从性>=85%	依从性>=86%	依从性>=90%	1	1	1	1	苏南	P3以下	>2年	0
GHE01940	苏州市	299	2023-11-05	2024-09-07	307	299	-8	GH30IU	0.15	P10-P25	2012-06-28	女	水剂	11.3539	12.1944	11	>6, <=12岁	0.973941	依从性>=80%	依从性>=85%	依从性>=86%	依从性>=90%	1	1	1	1	苏南	P3-P25	<1年	0
GHE01941	南通市	443	2023-06-11	2024-09-15	462	443	-19	GH30IU	0.18	P75-P90	2012-06-11	男	水剂	10.9979	12.2628	10	>6, <=12岁	0.958874	依从性>=80%	依从性>=85%	依从性>=86%	依从性>=90%	1	1	1	1	苏中	P25以上	1~2年	0
GHE01942	宿迁市	1049	2021-11-27	2024-10-11	1049	1049	0	GH30IU	0.16	P3-P10	2013-09-17	女	水剂	8.19439	11.0664	8	>6, <=12岁	1	依从性>=80%	依从性>=85%	依从性>=86%	依从性>=90%	1	1	1	1	苏北	P3-P25	>2年	0
GHE01943	扬州市	336	2023-05-30	2024-09-08	467	336	-131	GH30IU	0.14	P3-P10	2013-09-07	女	水剂	9.72485	11.0034	9	>6, <=12岁	0.719486	依从性<80%	依从性<85%	依从性<86%	依从性<90%	0	0	0	0	苏中	P3-P25	<1年	0
GHE01944	南通市	363	2023-10-06	2024-10-05	365	363	-2	GH30IU	0.12	P3-P10	2012-08-25	男	水剂	11.1129	12.1123	11	>6, <=12岁	0.994521	依从性>=80%	依从性>=85%	依从性>=86%	依从性>=90%	1	1	1	1	苏中	P3-P25	<1年	0
GHE01945	扬州市	1307	2019-05-20	2024-09-11	1941	1307	-634	GH30IU	0.08		2012-12-14	女	水剂	6.42847	11.7426	6	>6, <=12岁	0.673364	依从性<80%	依从性<85%	依从性<86%	依从性<90%	0	0	0	0	苏中		>2年	0
GHE01946	南京市	581	2023-02-18	2024-09-28	588	581	-7	GH30IU	0.11	P3-P10	2016-06-09	男	水剂	6.69405	8.3039	6	>6, <=12岁	0.988095	依从性>=80%	依从性>=85%	依从性>=86%	依从性>=90%	1	1	1	1	苏南	P3-P25	1~2年	0
GHE01947	南京市	1974	2019-03-05	2024-09-26	2032	1974	-58	GH30IU	0.23		2016-01-21	女	水剂	3.11841	8.68172	3	>3, <=6岁	0.971457	依从性>=80%	依从性>=85%	依从性>=86%	依从性>=90%	1	1	1	1	苏南		>2年	0
GHE01948	徐州市	939	2022-02-05	2024-10-19	987	939	-48	GH30IU	0.15	P3-P10	2016-06-03	男	水剂	5.67556	8.37782	5	>3, <=6岁	0.951368	依从性>=80%	依从性>=85%	依从性>=86%	依从性>=90%	1	1	1	1	苏北	P3-P25	>2年	0
GHE01949	苏州市	1335	2019-01-24	2024-09-05	2051	1335	-716	GH30IU	0.15		2010-06-29	男	水剂	8.57221	14.1875	8	>6, <=12岁	0.650902	依从性<80%	依从性<85%	依从性<86%	依从性<90%	0	0	0	0	苏南		>2年	0
GHE01950	南京市	1098	2021-07-31	2024-09-28	1155	1098	-57	GH30IU	0.2	P10-P25	2011-08-08	女	水剂	9.97947	13.1417	9	>6, <=12岁	0.950649	依从性>=80%	依从性>=85%	依从性>=86%	依从性>=90%	1	1	1	1	苏南	P3-P25	>2年	0
GHE01951	徐州市	170	2024-03-05	2024-09-01	180	170	-10	GH30IU	0.19	P50-P75	2013-07-28	女	水剂	10.6037	11.0965	10	>6, <=12岁	0.944444	依从性>=80%	依从性>=85%	依从性>=86%	依从性>=90%	1	1	1	1	苏北	P25以上	<1年	0
GHE01952	南京市	355	2022-03-16	2024-09-18	917	355	-562	GH30IU	0.19	P3以下	2016-08-07	男	水剂	5.60438	8.11499	5	>3, <=6岁	0.387132	依从性<80%	依从性<85%	依从性<86%	依从性<90%	0	0	0	0	苏南	P3以下	<1年	0
GHE01953	南京市	1030	2021-10-30	2024-09-01	1037	1030	-7	GH30IU	0.2	P3以下	2010-06-25	男	水剂	11.3484	14.1875	11	>6, <=12岁	0.99325	依从性>=80%	依从性>=85%	依从性>=86%	依从性>=90%	1	1	1	1	苏南	P3以下	>2年	0
GHE01954	盐城市	1151	2021-09-25	2024-11-19	1151	1151	0	GH30IU	0.18	P3以下	2011-04-07	男	水剂	10.4695	13.6208	10	>6, <=12岁	1	依从性>=80%	依从性>=85%	依从性>=86%	依从性>=90%	1	1	1	1	苏北	P3以下	>2年	0
GHE01955	南京市	438	2023-06-29	2024-09-27	456	438	-18	GH30IU	0.16	P10-P25	2010-05-13	男	水剂	13.128	14.3765	13	>12, <=18岁	0.960526	依从性>=80%	依从性>=85%	依从性>=86%	依从性>=90%	1	1	1	1	苏南	P3-P25	1~2年	0
GHE01956	徐州市	495	2023-07-15	2024-12-10	514	495	-19	GH30IU	0.15	P3以下	2017-07-15	男	水剂	5.99863	7.40589	5	>3, <=6岁	0.963035	依从性>=80%	依从性>=85%	依从性>=86%	依从性>=90%	1	1	1	1	苏北	P3以下	1~2年	0
GHE01957	苏州市	934	2022-01-28	2024-08-20	935	934	-1	GH30IU	0.11	P3-P10	2014-05-16	男	水剂	7.70431	10.2642	7	>6, <=12岁	0.99893	依从性>=80%	依从性>=85%	依从性>=86%	依从性>=90%	1	1	1	1	苏南	P3-P25	>2年	0
GHE01958	连云港市	278	2023-11-25	2024-08-29	278	278	0	GH30IU	0.16	P3以下	2018-07-18	女	水剂	5.35524	6.11636	5	>3, <=6岁	1	依从性>=80%	依从性>=85%	依从性>=86%	依从性>=90%	1	1	1	1	苏北	P3以下	<1年	0
GHE01959	南通市	35	2024-08-16	2024-09-20	35	35	0	GH30IU	0.13	P3-P10	2017-03-20	女	水剂	7.40862	7.50445	7	>6, <=12岁	1	依从性>=80%	依从性>=85%	依从性>=86%	依从性>=90%	1	1	1	1	苏中	P3-P25	<1年	0
GHE01960	淮安市	300	2023-11-01	2024-09-03	307	300	-7	GH30IU	0.18	P75-P90	2013-07-28	女	水剂	10.2615	11.102	10	>6, <=12岁	0.977199	依从性>=80%	依从性>=85%	依从性>=86%	依从性>=90%	1	1	1	1	苏北	P25以上	<1年	0
GHE01961	徐州市	318	2023-10-21	2024-09-03	318	318	0	GH30IU	0.15	P3以下	2017-05-27	女	水剂	6.4011	7.27173	6	>6, <=12岁	1	依从性>=80%	依从性>=85%	依从性>=86%	依从性>=90%	1	1	1	1	苏北	P3以下	<1年	0
GHE01962	南京市	967	2021-11-17	2024-08-25	1012	967	-45	GH30IU	0.12	P3以下	2016-02-18	女	水剂	5.74675	8.51745	5	>3, <=6岁	0.955534	依从性>=80%	依从性>=85%	依从性>=86%	依从性>=90%	1	1	1	1	苏南	P3以下	>2年	0
GHE01963	南通市	686	2022-09-22	2024-08-20	698	686	-12	GH30IU	0.11	P97以上	2018-07-19	男	水剂	4.17796	6.08898	4	>3, <=6岁	0.982808	依从性>=80%	依从性>=85%	依从性>=86%	依从性>=90%	1	1	1	1	苏中	P25以上	1~2年	0
GHE01964	无锡市	1511	2020-05-10	2024-11-06	1641	1511	-130	GH30IU	0.15		2013-02-26	女	水剂	7.20055	11.6934	7	>6, <=12岁	0.92078	依从性>=80%	依从性>=85%	依从性>=86%	依从性>=90%	1	1	1	1	苏南		>2年	0
GHE01965	无锡市	180	2024-02-27	2024-08-29	184	180	-4	GH30IU	0.1	P3以下	2015-02-11	男	水剂	9.04312	9.54689	9	>6, <=12岁	0.978261	依从性>=80%	依从性>=85%	依从性>=86%	依从性>=90%	1	1	1	1	苏南	P3以下	<1年	0
GHE01966	镇江市	641	2017-02-17	2024-08-21	2742	641	-2101	GH30IU	0.13	P3-P10	2012-06-28	男	水剂	4.64066	12.1478	4	>3, <=6岁	0.233771	依从性<80%	依从性<85%	依从性<86%	依从性<90%	0	0	0	0	苏南	P3-P25	1~2年	0
GHE01967	徐州市	906	2022-02-14	2024-08-17	915	906	-9	GH30IU	0.15	P3以下	2016-08-08	男	水剂	5.51951	8.02464	5	>3, <=6岁	0.990164	依从性>=80%	依从性>=85%	依从性>=86%	依从性>=90%	1	1	1	1	苏北	P3以下	>2年	0
GHE01969	南通市	661	2022-09-03	2024-08-28	725	661	-64	GH30IU	0.15	P3-P10	2012-12-26	女	水剂	9.68652	11.6715	9	>6, <=12岁	0.911724	依从性>=80%	依从性>=85%	依从性>=86%	依从性>=90%	1	1	1	1	苏中	P3-P25	1~2年	0
GHE01970	南京市	396	2023-12-29	2025-01-28	396	396	0	GH30IU	0.1	P3-P10	2019-04-15	男	水剂	4.70637	5.79055	4	>3, <=6岁	1	依从性>=80%	依从性>=85%	依从性>=86%	依从性>=90%	1	1	1	1	苏南	P3-P25	1~2年	0
GHE01971	南京市	930	2023-02-25	2025-09-12	930	930	0	GH30IU	0.15	P3-P10	2014-08-22	男	水剂	8.51198	11.0582	8	>6, <=12岁	1	依从性>=80%	依从性>=85%	依从性>=86%	依从性>=90%	1	1	1	1	苏南	P3-P25	>2年	0
GHE01972	南京市	933	2021-10-04	2024-08-17	1048	933	-115	GH30IU	0.18	P25-P50	2010-10-05	女	水剂	10.9979	13.8672	10	>6, <=12岁	0.890267	依从性>=80%	依从性>=85%	依从性>=86%	依从性<90%	1	1	1	0	苏南	P25以上	>2年	0
GHE01973	苏州市	165	2024-03-23	2024-09-08	169	165	-4	GH30IU	0.16	P3以下	2011-09-22	男	水剂	12.501	12.9637	12	>12, <=18岁	0.976331	依从性>=80%	依从性>=85%	依从性>=86%	依从性>=90%	1	1	1	1	苏南	P3以下	<1年	0
GHE01974	常州市	665	2021-07-24	2024-09-15	1149	665	-484	GH30IU	0.13	P3-P10	2014-01-09	女	水剂	7.5373	10.6831	7	>6, <=12岁	0.578764	依从性<80%	依从性<85%	依从性<86%	依从性<90%	0	0	0	0	苏南	P3-P25	1~2年	0
GHE01975	无锡市	204	2024-01-24	2024-08-23	212	204	-8	GH30IU	0.16	P10-P25	2013-11-05	女	水剂	10.2177	10.7981	10	>6, <=12岁	0.962264	依从性>=80%	依从性>=85%	依从性>=86%	依从性>=90%	1	1	1	1	苏南	P3-P25	<1年	0
GHE01976	南通市	96	2024-05-24	2024-08-30	98	96	-2	GH30IU	0.15	P3-P10	2012-11-09	女	水剂	11.5373	11.8056	11	>6, <=12岁	0.979592	依从性>=80%	依从性>=85%	依从性>=86%	依从性>=90%	1	1	1	1	苏中	P3-P25	<1年	0
GHE01977	苏州市	35	2024-07-26	2024-08-30	35	35	0	GH30IU	0.1	P3-P10	2013-01-27	男	水剂	11.4935	11.5893	11	>6, <=12岁	1	依从性>=80%	依从性>=85%	依从性>=86%	依从性>=90%	1	1	1	1	苏南	P3-P25	<1年	0
GHE01978	南通市	701	2022-07-09	2024-09-14	798	701	-97	GH30IU	0.16	P3以下	2018-11-30	男	水剂	3.60575	5.79055	3	>3, <=6岁	0.878446	依从性>=80%	依从性>=85%	依从性>=86%	依从性<90%	1	1	1	0	苏中	P3以下	1~2年	0
GHE01979	无锡市	80	2024-06-01	2024-08-26	86	80	-6	GH30IU	0.15	P3以下	2011-02-04	男	水剂	13.3224	13.5578	13	>12, <=18岁	0.930233	依从性>=80%	依从性>=85%	依从性>=86%	依从性>=90%	1	1	1	1	苏南	P3以下	<1年	0
GHE01980	徐州市	1424	2020-08-19	2024-08-29	1471	1424	-47	GH30IU	0.17		2008-12-03	男	水剂	11.7098	15.7372	11	>6, <=12岁	0.968049	依从性>=80%	依从性>=85%	依从性>=86%	依从性>=90%	1	1	1	1	苏北		>2年	0
GHE01981	苏州市	272	2023-12-23	2024-09-20	272	272	0	GH30IU	0.12		2011-07-05	男	水剂	12.4682	13.2129	12	>12, <=18岁	1	依从性>=80%	依从性>=85%	依从性>=86%	依从性>=90%	1	1	1	1	苏南		<1年	0
GHE01982	南京市	88	2024-07-25	2024-10-21	88	88	0	GH30IU	0.15	P25-P50	2011-04-14	男	水剂	13.2813	13.5222	13	>12, <=18岁	1	依从性>=80%	依从性>=85%	依从性>=86%	依从性>=90%	1	1	1	1	苏南	P25以上	<1年	0
GHE01983	南京市	1020	2021-09-13	2024-09-17	1100	1020	-80	GH30IU	0.14	P3-P10	2013-08-06	男	水剂	8.10404	11.1157	8	>6, <=12岁	0.927273	依从性>=80%	依从性>=85%	依从性>=86%	依从性>=90%	1	1	1	1	苏南	P3-P25	>2年	0
GHE01984	苏州市	1935	2019-07-25	2024-11-10	1935	1935	0	GH30IU	0.15		2011-02-02	男	水剂	8.47365	13.7714	8	>6, <=12岁	1	依从性>=80%	依从性>=85%	依从性>=86%	依从性>=90%	1	1	1	1	苏南		>2年	0
GHE01985	苏州市	732	2022-03-12	2024-08-25	897	732	-165	GH30IU	0.2	P3-P10	2011-08-24	男	水剂	10.5489	13.0048	10	>6, <=12岁	0.816054	依从性>=80%	依从性<85%	依从性<86%	依从性<90%	1	0	0	0	苏南	P3-P25	>2年	0
GHE01986	常州市	767	2022-09-04	2024-10-26	783	767	-16	GH30IU	0.1	P10-P25	2014-06-30	男	水剂	8.1807	10.3244	8	>6, <=12岁	0.979566	依从性>=80%	依从性>=85%	依从性>=86%	依从性>=90%	1	1	1	1	苏南	P3-P25	>2年	0
GHE01987	常州市	205	2024-03-23	2024-10-15	206	205	-1	GH30IU	0.19	P10-P25	2011-12-23	女	水剂	12.2491	12.8131	12	>12, <=18岁	0.995146	依从性>=80%	依从性>=85%	依从性>=86%	依从性>=90%	1	1	1	1	苏南	P3-P25	<1年	0
GHE01988	南通市	467	2023-05-06	2024-08-23	475	467	-8	GH30IU	0.18	P3-P10	2012-04-26	女	水剂	11.0253	12.3258	11	>6, <=12岁	0.983158	依从性>=80%	依从性>=85%	依从性>=86%	依从性>=90%	1	1	1	1	苏中	P3-P25	1~2年	0
GHE01989	苏州市	72	2024-06-15	2024-08-26	72	72	0	GH30IU	0.16	P3-P10	2015-10-24	女	水剂	8.64339	8.84052	8	>6, <=12岁	1	依从性>=80%	依从性>=85%	依从性>=86%	依从性>=90%	1	1	1	1	苏南	P3-P25	<1年	0
GHE01990	苏州市	312	2023-11-08	2024-10-06	333	312	-21	GH30IU	0.14	P3以下	2017-09-14	女	水剂	6.14921	7.06092	6	>6, <=12岁	0.936937	依从性>=80%	依从性>=85%	依从性>=86%	依从性>=90%	1	1	1	1	苏南	P3以下	<1年	0
GHE01991	南京市	1009	2021-11-26	2024-08-31	1009	1009	0	GH30IU	0.17	P50-P75	2012-03-16	女	水剂	9.69747	12.46	9	>6, <=12岁	1	依从性>=80%	依从性>=85%	依从性>=86%	依从性>=90%	1	1	1	1	苏南	P25以上	>2年	0
GHE01992	苏州市	167	2024-03-20	2024-09-03	167	167	0	GH30IU	0.15	P50-P75	2013-06-01	女	水剂	10.8008	11.258	10	>6, <=12岁	1	依从性>=80%	依从性>=85%	依从性>=86%	依从性>=90%	1	1	1	1	苏南	P25以上	<1年	0
GHE01993	苏州市	306	2023-12-17	2024-10-18	306	306	0	GH30IU	0.13	P3-P10	2016-12-18	女	水剂	6.99521	7.83299	6	>6, <=12岁	1	依从性>=80%	依从性>=85%	依从性>=86%	依从性>=90%	1	1	1	1	苏南	P3-P25	<1年	0
GHE01994	无锡市	1345	2020-10-10	2024-10-01	1452	1345	-107	GH30IU	0.14		2013-11-29	女	水剂	6.86379	10.8392	6	>6, <=12岁	0.926309	依从性>=80%	依从性>=85%	依从性>=86%	依从性>=90%	1	1	1	1	苏南		>2年	0
GHE01995	苏州市	80	2019-02-08	2024-08-28	2028	80	-1948	GH30IU	0.11		2015-02-11	女	水剂	3.99179	9.54415	3	>3, <=6岁	0.0394477	依从性<80%	依从性<85%	依从性<86%	依从性<90%	0	0	0	0	苏南		<1年	0
GHE01996	徐州市	511	2023-04-17	2024-10-23	555	511	-44	GH30IU	0.16		2014-08-16	女	水剂	8.66804	10.1875	8	>6, <=12岁	0.920721	依从性>=80%	依从性>=85%	依从性>=86%	依从性>=90%	1	1	1	1	苏北		1~2年	0
GHE01997	苏州市	1122	2021-07-11	2024-09-09	1156	1122	-34	GH30IU	0.19	P25-P50	2012-12-06	女	水剂	8.59411	11.7591	8	>6, <=12岁	0.970588	依从性>=80%	依从性>=85%	依从性>=86%	依从性>=90%	1	1	1	1	苏南	P25以上	>2年	0
GHE01998	淮安市	370	2023-08-25	2024-09-06	378	370	-8	GH30IU	0.13	P3以下	2014-07-24	女	水剂	9.08693	10.1218	9	>6, <=12岁	0.978836	依从性>=80%	依从性>=85%	依从性>=86%	依从性>=90%	1	1	1	1	苏北	P3以下	1~2年	0
GHE01999	扬州市	580	2022-12-03	2024-09-08	645	580	-65	GH30IU	0.12	P3以下	2010-01-30	男	水剂	12.8405	14.6064	12	>12, <=18岁	0.899225	依从性>=80%	依从性>=85%	依从性>=86%	依从性<90%	1	1	1	0	苏中	P3以下	1~2年	0
GHE02000	南通市	500	2023-02-10	2024-09-06	574	500	-74	GH30IU	0.13	P3-P10	2011-06-10	男	水剂	11.6715	13.243	11	>6, <=12岁	0.87108	依从性>=80%	依从性>=85%	依从性>=86%	依从性<90%	1	1	1	0	苏中	P3-P25	1~2年	0
GHE02001	徐州市	703	2022-09-12	2024-08-23	711	703	-8	GH30IU	0.14	P3以下	2012-02-22	男	水剂	10.5544	12.501	10	>6, <=12岁	0.988748	依从性>=80%	依从性>=85%	依从性>=86%	依从性>=90%	1	1	1	1	苏北	P3以下	1~2年	0
GHE02002	南京市	483	2023-04-03	2024-08-25	510	483	-27	GH30IU	0.17	P10-P25	2010-01-28	男	水剂	13.1773	14.5736	13	>12, <=18岁	0.947059	依从性>=80%	依从性>=85%	依从性>=86%	依从性>=90%	1	1	1	1	苏南	P3-P25	1~2年	0
GHE02003	徐州市	444	2023-06-10	2024-09-07	455	444	-11	GH30IU	0.12	P3-P10	2012-09-13	男	水剂	10.7379	11.9836	10	>6, <=12岁	0.975824	依从性>=80%	依从性>=85%	依从性>=86%	依从性>=90%	1	1	1	1	苏北	P3-P25	1~2年	0
GHE02004	徐州市	730	2022-08-24	2024-08-27	734	730	-4	GH30IU	0.13	P3以下	2014-11-14	男	水剂	7.7755	9.78508	7	>6, <=12岁	0.99455	依从性>=80%	依从性>=85%	依从性>=86%	依从性>=90%	1	1	1	1	苏北	P3以下	1~2年	0
GHE02005	苏州市	387	2023-08-07	2024-10-08	428	387	-41	GH30IU	0.12	P3-P10	2017-03-29	男	水剂	6.35729	7.52909	6	>6, <=12岁	0.904206	依从性>=80%	依从性>=85%	依从性>=86%	依从性>=90%	1	1	1	1	苏南	P3-P25	1~2年	0
GHE02006	南京市	529	2023-06-15	2024-12-02	536	529	-7	GH30IU	0.14	P3以下	2017-04-18	女	水剂	6.15743	7.62491	6	>6, <=12岁	0.98694	依从性>=80%	依从性>=85%	依从性>=86%	依从性>=90%	1	1	1	1	苏南	P3以下	1~2年	0
GHE02007	南通市	761	2022-07-29	2024-09-09	773	761	-12	GH30IU	0.14	P3以下	2014-04-12	男	水剂	8.29569	10.412	8	>6, <=12岁	0.984476	依从性>=80%	依从性>=85%	依从性>=86%	依从性>=90%	1	1	1	1	苏中	P3以下	>2年	0
GHE02008	南京市	529	2023-03-06	2024-09-16	560	529	-31	GH30IU	0.15	P10-P25	2013-03-11	女	水剂	9.98494	11.5181	9	>6, <=12岁	0.944643	依从性>=80%	依从性>=85%	依从性>=86%	依从性>=90%	1	1	1	1	苏南	P3-P25	1~2年	0
GHE02009	无锡市	656	2022-11-13	2024-10-29	716	656	-60	GH30IU	0.2	P3以下	2013-09-21	男	水剂	9.14442	11.1047	9	>6, <=12岁	0.916201	依从性>=80%	依从性>=85%	依从性>=86%	依从性>=90%	1	1	1	1	苏南	P3以下	1~2年	0
GHE02010	宿迁市	48	2024-07-23	2024-09-10	49	48	-1	GH30IU	0.14	P3以下	2017-12-07	男	水剂	6.6256	6.75975	6	>6, <=12岁	0.979592	依从性>=80%	依从性>=85%	依从性>=86%	依从性>=90%	1	1	1	1	苏北	P3以下	<1年	0
GHE02011	苏州市	262	2023-10-27	2024-09-13	322	262	-60	GH30IU	0.16	P3-P10	2012-09-05	男	水剂	11.1403	12.0219	11	>6, <=12岁	0.813665	依从性>=80%	依从性<85%	依从性<86%	依从性<90%	1	0	0	0	苏南	P3-P25	<1年	0
GHE02012	南京市	193	2024-03-15	2024-10-06	205	193	-12	GH30IU	0.16	P3以下	2016-08-14	男	水剂	7.58385	8.14511	7	>6, <=12岁	0.941463	依从性>=80%	依从性>=85%	依从性>=86%	依从性>=90%	1	1	1	1	苏南	P3以下	<1年	0
GHE02013	南通市	375	2022-08-01	2024-09-10	771	375	-396	GH30IU	0.12	P3-P10	2015-04-23	男	水剂	7.27447	9.38535	7	>6, <=12岁	0.486381	依从性<80%	依从性<85%	依从性<86%	依从性<90%	0	0	0	0	苏中	P3-P25	1~2年	0
GHE02014	南京市	164	2024-04-22	2024-10-04	165	164	-1	GH30IU	0.12	P3以下	2011-07-07	男	水剂	12.794	13.2457	12	>12, <=18岁	0.993939	依从性>=80%	依从性>=85%	依从性>=86%	依从性>=90%	1	1	1	1	苏南	P3以下	<1年	0
GHE02015	镇江市	795	2023-02-25	2025-05-01	796	795	-1	GH30IU	0.16	P3以下	2016-04-24	男	水剂	6.83915	9.01848	6	>6, <=12岁	0.998744	依从性>=80%	依从性>=85%	依从性>=86%	依从性>=90%	1	1	1	1	苏南	P3以下	>2年	0
GHE02016	徐州市	421	2023-07-14	2024-09-16	430	421	-9	GH30IU	0.15	P3-P10	2018-09-03	男	水剂	4.85969	6.03696	4	>3, <=6岁	0.97907	依从性>=80%	依从性>=85%	依从性>=86%	依从性>=90%	1	1	1	1	苏北	P3-P25	1~2年	0
GHE02017	盐城市	655	2021-08-25	2024-10-30	1162	655	-507	GH30IU	0.13	P3-P10	2015-01-24	女	水剂	6.58453	9.76591	6	>6, <=12岁	0.563683	依从性<80%	依从性<85%	依从性<86%	依从性<90%	0	0	0	0	苏北	P3-P25	1~2年	0
GHE02018	苏州市	420	2023-06-10	2024-09-21	469	420	-49	GH30IU	0.13	P3以下	2013-02-23	男	水剂	10.2916	11.5756	10	>6, <=12岁	0.895522	依从性>=80%	依从性>=85%	依从性>=86%	依从性<90%	1	1	1	0	苏南	P3以下	1~2年	0
GHE02019	常州市	342	2023-08-29	2024-08-29	366	342	-24	GH30IU	0.15	P3以下	2014-03-08	男	水剂	9.4757	10.4778	9	>6, <=12岁	0.934426	依从性>=80%	依从性>=85%	依从性>=86%	依从性>=90%	1	1	1	1	苏南	P3以下	<1年	0
GHE02020	南京市	494	2023-05-04	2024-10-19	534	494	-40	GH30IU	0.14	P3以下	2014-12-23	男	水剂	8.3614	9.82341	8	>6, <=12岁	0.925094	依从性>=80%	依从性>=85%	依从性>=86%	依从性>=90%	1	1	1	1	苏南	P3以下	1~2年	0
GHE02021	常州市	976	2021-12-07	2024-09-15	1013	976	-37	GH30IU	0.15	P3以下	2014-07-05	男	水剂	7.42505	10.1985	7	>6, <=12岁	0.963475	依从性>=80%	依从性>=85%	依从性>=86%	依从性>=90%	1	1	1	1	苏南	P3以下	>2年	0
GHE02022	徐州市	1095	2022-02-10	2025-07-24	1260	1095	-165	GH30IU	0.14	P10-P25	2014-03-18	男	水剂	7.90144	11.3511	7	>6, <=12岁	0.869048	依从性>=80%	依从性>=85%	依从性>=86%	依从性<90%	1	1	1	0	苏北	P3-P25	>2年	0
GHE02023	常州市	474	2022-09-04	2024-10-06	763	474	-289	GH30IU	0.15	P3以下	2011-03-22	男	水剂	11.4552	13.5441	11	>6, <=12岁	0.621232	依从性<80%	依从性<85%	依从性<86%	依从性<90%	0	0	0	0	苏南	P3以下	1~2年	0
GHE02024	徐州市	311	2023-10-04	2024-10-18	380	311	-69	GH30IU	0.14	P3-P10	2012-03-08	男	水剂	11.5729	12.6133	11	>6, <=12岁	0.818421	依从性>=80%	依从性<85%	依从性<86%	依从性<90%	1	0	0	0	苏北	P3-P25	<1年	0
GHE02025	徐州市	751	2022-10-04	2024-10-24	751	751	0	GH30IU	0.14	P3-P10	2016-04-22	男	水剂	6.45038	8.5065	6	>6, <=12岁	1	依从性>=80%	依从性>=85%	依从性>=86%	依从性>=90%	1	1	1	1	苏北	P3-P25	>2年	0
GHE02026	苏州市	346	2023-06-08	2024-08-27	446	346	-100	GH30IU	0.13	P3-P10	2014-05-20	男	水剂	9.05133	10.2724	9	>6, <=12岁	0.775785	依从性<80%	依从性<85%	依从性<86%	依从性<90%	0	0	0	0	苏南	P3-P25	<1年	0
GHE02027	徐州市	91	2024-06-22	2024-09-22	92	91	-1	GH30IU	0.13	P3以下	2017-08-12	女	水剂	6.86105	7.11294	6	>6, <=12岁	0.98913	依从性>=80%	依从性>=85%	依从性>=86%	依从性>=90%	1	1	1	1	苏北	P3以下	<1年	0
GHE02028	徐州市	1491	2020-04-14	2024-09-21	1621	1491	-130	GH30IU	0.15		2012-01-11	女	水剂	8.25736	12.6954	8	>6, <=12岁	0.919803	依从性>=80%	依从性>=85%	依从性>=86%	依从性>=90%	1	1	1	1	苏北		>2年	0
GHE02029	苏州市	693	2022-07-30	2024-08-29	761	693	-68	GH30IU	0.18	P10-P25	2012-09-01	男	水剂	9.90828	11.9918	9	>6, <=12岁	0.910644	依从性>=80%	依从性>=85%	依从性>=86%	依从性>=90%	1	1	1	1	苏南	P3-P25	1~2年	0
GHE02030	南京市	458	2023-05-17	2024-09-27	499	458	-41	GH30IU	0.13	P3以下	2018-12-04	男	水剂	4.44901	5.8152	4	>3, <=6岁	0.917836	依从性>=80%	依从性>=85%	依从性>=86%	依从性>=90%	1	1	1	1	苏南	P3以下	1~2年	0
GHE02031	苏州市	535	2023-03-18	2024-09-19	551	535	-16	GH30IU	0.2	P10-P25	2012-09-01	女	水剂	10.5407	12.0493	10	>6, <=12岁	0.970962	依从性>=80%	依从性>=85%	依从性>=86%	依从性>=90%	1	1	1	1	苏南	P3-P25	1~2年	0
GHE02032	苏州市	249	2024-01-14	2024-09-23	253	249	-4	GH30IU	0.15	P3-P10	2012-06-09	男	水剂	11.5975	12.2902	11	>6, <=12岁	0.98419	依从性>=80%	依从性>=85%	依从性>=86%	依从性>=90%	1	1	1	1	苏南	P3-P25	<1年	0
GHE02033	扬州市	12	2024-08-10	2024-08-22	12	12	0	GH30IU	0.11	P3以下	2015-08-10	男	水剂	9.00205	9.03491	9	>6, <=12岁	1	依从性>=80%	依从性>=85%	依从性>=86%	依从性>=90%	1	1	1	1	苏中	P3以下	<1年	0
GHE02034	苏州市	682	2022-10-28	2024-09-29	702	682	-20	GH30IU	0.1	P3以下	2019-08-22	男	水剂	3.18412	5.10609	3	>3, <=6岁	0.97151	依从性>=80%	依从性>=85%	依从性>=86%	依从性>=90%	1	1	1	1	苏南	P3以下	1~2年	0
GHE02035	徐州市	392	2023-08-19	2024-11-01	440	392	-48	GH30IU	0.14	P3以下	2013-05-02	男	水剂	10.2971	11.5017	10	>6, <=12岁	0.890909	依从性>=80%	依从性>=85%	依从性>=86%	依从性<90%	1	1	1	0	苏北	P3以下	1~2年	0
GHE02036	徐州市	609	2023-02-02	2024-10-03	609	609	0	GH30IU	0.16		2017-03-06	男	水剂	5.91102	7.57837	5	>3, <=6岁	1	依从性>=80%	依从性>=85%	依从性>=86%	依从性>=90%	1	1	1	1	苏北		1~2年	0
GHE02037	无锡市	31	2024-08-07	2024-09-07	31	31	0	GH30IU	0.15	P25-P50	2009-10-12	男	水剂	14.82	14.9049	14	>12, <=18岁	1	依从性>=80%	依从性>=85%	依从性>=86%	依从性>=90%	1	1	1	1	苏南	P25以上	<1年	0
GHE02038	常州市	929	2022-02-05	2024-09-06	944	929	-15	GH30IU	0.15	P3-P10	2011-12-02	男	水剂	10.1793	12.7639	10	>6, <=12岁	0.98411	依从性>=80%	依从性>=85%	依从性>=86%	依从性>=90%	1	1	1	1	苏南	P3-P25	>2年	0
GHE02039	南通市	245	2023-12-27	2024-09-09	257	245	-12	GH30IU	0.14		2013-06-29	男	水剂	10.4942	11.1978	10	>6, <=12岁	0.953307	依从性>=80%	依从性>=85%	依从性>=86%	依从性>=90%	1	1	1	1	苏中		<1年	0
GHE02040	徐州市	559	2023-07-04	2025-01-23	569	559	-10	GH30IU	0.14	P3-P10	2014-08-27	男	水剂	8.85147	10.4093	8	>6, <=12岁	0.982425	依从性>=80%	依从性>=85%	依从性>=86%	依从性>=90%	1	1	1	1	苏北	P3-P25	1~2年	0
GHE02041	南通市	1175	2021-04-15	2024-08-21	1224	1175	-49	GH30IU	0.17	P3以下	2016-02-19	男	水剂	5.15264	8.50376	5	>3, <=6岁	0.959967	依从性>=80%	依从性>=85%	依从性>=86%	依从性>=90%	1	1	1	1	苏中	P3以下	>2年	0
GHE02042	连云港市	864	2022-07-04	2024-11-27	877	864	-13	GH30IU	0.15	P3-P10	2013-03-13	男	水剂	9.30869	11.7098	9	>6, <=12岁	0.985177	依从性>=80%	依从性>=85%	依从性>=86%	依从性>=90%	1	1	1	1	苏北	P3-P25	>2年	0
[truncated: 6,622 more rows]
